# Supplementary material for: Two mutations in the same MYC-bHLH transcription factor cause segregation of purple coloration of stolons and seed heads in Zoysia japonica × Zoysia matrella F2 and F1 populations
Source: Hortic Res. 2025 Sep 9;12(12):uhaf235. doi: 10.1093/hr/uhaf235 (PMC12680380; doi:10.1093/hr/uhaf235)
Supplement: Web_Material_uhaf235 [file web_material_uhaf235.zip]

Archive with 4 entries (4 files):
- Supplemental File1.html
- Supplementary Figure and Table legends_Pradhan.docx
- SupplementaryTable1(Pradhan)fullmap.txt
- SupplementaryTables2to9(Pradhan)_rev.xlsx
