# Supplementary material for: Two mutations in the same MYC-bHLH transcription factor cause segregation of purple coloration of stolons and seed heads in Zoysia japonica × Zoysia matrella F2 and F1 populations
Source: Hortic Res. 2025 Sep 9;12(12):uhaf235. doi: 10.1093/hr/uhaf235 (PMC12680380; doi:10.1093/hr/uhaf235)
Supplement: Web_Material_uhaf235 [file web_material_uhaf235.zip › SupplementaryTable1(Pradhan)fullmap.txt]

Table S1. Linkage map of Zoysia japonica acc. Meyer x Zoysia matrella acc. PI 231146 F2 population, and comparative relationships
order	SNP_name	genotypic_score	Chro	POS	Zoysia_pseudomol	Zoysia_pseudomol_pos	FM_A	FM_A_pos	FM_B	FM_B_pos	Matrella1sthit	Matrella1st hit position	Matrella2ndhit	Matrella2nd hit position	Pacifica1sthit	Pacifica1st hit position	Tray_13_10	Tray_13_15	Tray_13_7	Tray_13_8	Tray_13_9	Tray_14_12	Tray_15_10	Tray_15_13	Tray_15_3	Tray_15_4	Tray_15_5	Tray_15_6	Tray_15_9	Tray_16_4	Tray_16_8	Tray_17_11	Tray_17_15	Tray_17_16	Tray_17_3	Tray_17_6	Tray_17_8	Tray_18_15	Tray_18_16	Tray_18_2	Tray_19_6	Tray_20_11	Tray_20_14	Tray_20_2	Tray_20_8	Tray_21_13	Tray_21_14	Tray_21_7	Tray_22_10
1	Tag_15179	0	Zjn_sc00013.1	4,826,144	Zjn_chr01	17,062	3A	5,457	3B	52,815	Zmw_sc07849.1	7,141	Zmw_sc03392.1	34,039	Zpz_sc03334.1	28,574	H	A	H	H	B	H	H	H	B	H	A	B	A	A	H	H	B	H	H	H	B	H	H	A	H	A	H	A	H	A	H	B	H
2	Tag_15177u	0.2	Zjn_sc00013.1	4,807,992	Zjn_chr01	35,214	-	-	-	-	Zmw_sc02714.1	11,181	-	-	Zpz_sc00148.1	263,928	H	A	H	H	B	H	H	H	B	H	A	B	A	A	H	H	B	H	H	H	B	H	H	A	H	A	H	A	H	A	H	B	H
3	Tag_15176	0.2	Zjn_sc00013.1	4,791,382	Zjn_chr01	51,824	3A	31,699	3B	86,447	Zmw_sc03392.1	5,792	Zmw_sc02714.1	21,524	Zpz_sc00148.1	253,140	H	A	H	H	B	H	H	H	B	H	A	B	A	A	H	H	B	H	H	H	B	H	H	A	H	A	H	-	H	A	H	B	H
4	Tag_15172	0.2	Zjn_sc00013.1	4,771,618	Zjn_chr01	71,588	3A	47,456	3B	110,109	Zmw_sc02714.1	41,438	Zmw_sc02714.1	41,438	Zpz_sc00148.1	233,077	H	A	H	-	B	-	-	-	-	H	-	B	-	A	H	D	-	H	-	-	B	H	H	A	H	A	H	-	H	-	H	B	H
5	Tag_15171u	0.2	Zjn_sc00013.1	4,771,111	Zjn_chr01	72,095	-	-	-	-	Zmw_sc02714.1	41,943	Zmw_sc02714.1	41,943	Zpz_sc00148.1	232,572	H	A	H	H	B	-	H	-	-	C	-	B	A	A	H	H	B	H	H	H	B	-	H	A	H	A	H	A	H	A	H	B	H
6	Tag_15170u	0.2	Zjn_sc00013.1	4,763,529	Zjn_chr01	79,677	3A	73,479	3B	140,387	Zmw_sc02714.1	49,561	Zmw_sc02714.1	49,561	Zpz_sc00148.1	225,654	H	A	H	H	B	-	H	H	B	-	A	B	A	A	H	-	B	H	H	H	B	H	H	A	H	A	H	A	H	A	H	B	H
7	Tag_15164	0.2	Zjn_sc00013.1	4,735,757	Zjn_chr01	107,449	-	-	-	-	Zmw_sc05420.1	15,390	Zmw_sc05420.1	15,390	Zpz_sc00148.1	199,441	H	A	H	H	B	H	H	H	B	H	A	B	A	A	H	H	B	H	H	H	B	H	H	A	H	A	H	A	H	A	H	B	H
8	Tag_15161	0.2	Zjn_sc00013.1	4,733,940	Zjn_chr01	109,266	-	-	-	-	Zmw_sc05420.1	13,577	-	-	Zpz_sc00148.1	197,620	H	A	H	H	-	H	-	-	C	-	-	B	A	A	H	H	B	H	-	H	B	H	H	A	H	A	H	A	H	A	-	B	H
9	Tag_15154	0.2	Zjn_sc00013.1	4,710,081	Zjn_chr01	133,125	-	-	3B	239,975	Zmw_sc07370.1	6,960	Zmw_sc06726.1	10,478	Zpz_sc00148.1	177,312	H	A	H	H	B	H	H	H	B	H	A	B	A	A	H	H	B	H	H	H	B	H	H	A	H	A	H	A	H	A	H	B	H
10	Tag_15144	0.3	Zjn_sc00013.1	4,671,439	Zjn_chr01	171,767	-	-	-	-	Zmw_sc03900.1	31,638	Zmw_sc03900.1	31,638	Zpz_sc00148.1	138,649	H	A	D	H	B	H	A	H	B	H	A	B	A	A	H	H	B	H	H	H	B	H	H	A	H	A	H	A	H	A	H	B	H
11	Tag_15136u	0.3	Zjn_sc00013.1	4,658,870	Zjn_chr01	184,336	-	-	3B	392,422	Zmw_sc03900.1	43,925	-	-	Zpz_sc00148.1	125,164	H	A	H	H	B	H	H	H	B	H	A	B	A	A	H	H	B	H	H	H	B	H	H	A	H	A	H	A	H	A	H	B	H
12	Tag_15125	0.3	Zjn_sc00013.1	4,630,851	Zjn_chr01	212,355	3A	344,563	3B	419,977	Zmw_sc06808.1	2,171	Zmw_sc04725.1	26,740	Zpz_sc01373.1	13,719	H	A	H	H	B	H	H	H	B	H	A	B	A	A	H	H	B	H	H	H	B	H	H	A	H	A	H	A	H	A	H	B	H
13	Tag_15121	0.5	Zjn_sc00013.1	4,611,064	Zjn_chr01	232,142	-	-	3B	474,375	Zmw_sc04725.1	7,109	Zmw_sc01872.1	48,002	Zpz_sc00148.1	77,888	H	A	H	H	B	H	H	H	B	H	A	B	A	A	H	H	B	H	H	H	B	H	H	A	H	A	H	A	H	A	H	B	H
14	Tag_15117	0.9	Zjn_sc00013.1	4,586,196	Zjn_chr01	257,010	-	-	-	-	Zmw_sc01872.1	72,774	Zmw_sc00811.1	139,960	Zpz_sc00148.1	52,948	H	A	H	H	B	C	H	H	B	H	A	B	A	A	H	H	B	H	H	H	B	H	H	A	H	A	H	A	H	A	H	B	H
15	Tag_15114	0.9	Zjn_sc00013.1	4,581,241	Zjn_chr01	261,965	3A	498,483	3B	536,444	Zmw_sc00811.1	135,009	Zmw_sc01872.1	77,738	Zpz_sc00148.1	48,010	H	A	H	H	B	H	H	H	B	H	A	B	A	A	H	H	B	H	H	H	B	H	H	A	H	A	H	A	H	A	H	B	H
16	Tag_15108u	0.9	Zjn_sc00013.1	4,564,789	Zjn_chr01	278,417	3A	511,648	3B	548,959	Zmw_sc00811.1	120,019	Zmw_sc01519.1	105,144	Zpz_sc00148.1	33,186	H	A	H	H	B	H	H	H	B	H	A	B	A	A	H	H	B	H	H	H	B	H	H	A	H	A	H	A	H	A	H	B	H
17	Tag_15103u	0.9	Zjn_sc00013.1	4,558,156	Zjn_chr01	285,050	3A	537,910	3B	573,670	Zmw_sc01519.1	98,776	Zmw_sc00811.1	113,355	Zpz_sc00148.1	26,825	H	A	H	H	B	H	H	H	B	H	A	B	A	A	H	H	B	H	H	H	B	H	H	A	H	A	H	A	H	A	H	B	H
18	Tag_15101	1.2	Zjn_sc00013.1	4,546,551	Zjn_chr01	296,655	3A	575,736	3B	610,714	Zmw_sc00811.1	102,169	Zmw_sc01519.1	81,832	Zpz_sc05299.1	7,305	H	A	H	H	B	H	H	H	B	H	A	B	A	A	H	H	B	H	H	H	B	H	H	A	H	A	H	A	H	A	H	B	H
19	Tag_14621h	1.2	Zjn_sc00013.1	4,540,407	Zjn_chr01	302,799	-	-	-	-	Zmw_sc01519.1	75,696	Zmw_sc00811.1	96,025	Zpz_sc00148.1	9,772	H	A	H	H	B	H	H	H	B	H	A	B	A	A	H	H	B	H	H	H	B	H	H	A	H	A	H	A	H	A	H	B	H
20	Tag_15095	1.3	Zjn_sc00013.1	4,535,500	Zjn_chr01	307,706	3A	592,337	3B	635,240	Zmw_sc00811.1	91,105	Zmw_sc01519.1	70,544	Zpz_sc00148.1	4,648	H	A	H	H	B	H	H	H	B	H	A	B	A	A	H	H	B	H	H	H	B	H	H	A	H	A	H	A	H	A	H	B	H
21	Tag_15091	1.3	Zjn_sc00013.1	4,530,942	Zjn_chr01	312,264	-	-	-	-	Zmw_sc01519.1	65,953	Zmw_sc00811.1	86,520	Zpz_sc00148.1	45	H	A	H	H	B	H	H	H	B	H	A	B	A	A	H	H	B	H	H	H	B	H	H	A	H	A	H	A	H	A	H	B	H
22	Tag_15088	1.4	Zjn_sc00013.1	4,514,763	Zjn_chr01	328,443	3A	627,748	3B	655,450	Zmw_sc00811.1	70,243	Zmw_sc01519.1	50,003	Zpz_sc02547.1	19,964	H	A	H	H	B	H	H	H	B	H	A	B	A	A	H	H	B	H	H	H	B	H	H	A	H	A	H	A	H	A	H	B	H
23	Tag_15083	1.4	Zjn_sc00013.1	4,510,048	Zjn_chr01	333,158	-	-	-	-	Zmw_sc00811.1	65,526	Zmw_sc01519.1	45,854	Zpz_sc02547.1	15,813	H	A	H	H	B	H	H	H	B	H	A	B	A	A	H	H	B	H	H	H	B	H	H	A	H	A	H	A	H	A	H	B	H
24	Tag_15081	1.7	Zjn_sc00013.1	4,486,384	Zjn_chr01	356,822	-	-	-	-	Zmw_sc01519.1	26,776	Zmw_sc00811.1	42,107	Zpz_sc04878.1	4,691	H	A	H	H	B	H	H	H	B	H	A	B	A	A	H	H	B	H	H	H	B	H	H	A	H	A	H	A	H	A	H	B	H
25	Tag_15078	1.7	Zjn_sc00013.1	4,473,628	Zjn_chr01	369,578	-	-	-	-	Zmw_sc00811.1	29,262	Zmw_sc01519.1	14,116	Zpz_sc02333.1	12,119	H	A	H	H	B	H	H	H	B	H	A	B	A	A	H	H	B	H	H	H	B	H	H	A	H	A	H	A	H	A	H	B	H
26	Tag_15077	1.7	Zjn_sc00013.1	4,468,611	Zjn_chr01	374,595	-	-	-	-	Zmw_sc01519.1	9,401	Zmw_sc00811.1	24,815	Zpz_sc02333.1	16,666	H	A	H	H	B	H	H	H	B	H	A	B	A	A	H	D	B	H	H	D	B	H	H	A	H	A	H	A	H	A	H	B	H
27	Tag_15075	1.7	Zjn_sc00013.1	4,445,168	Zjn_chr01	398,038	-	-	-	-	Zmw_sc02138.1	5,106	Zmw_sc00811.1	2,112	Zpz_sc02333.1	33,943	H	A	H	H	B	H	H	H	B	H	A	B	A	A	H	H	B	H	H	H	B	H	H	A	H	A	H	A	H	A	H	B	H
28	Tag_15071	1.7	Zjn_sc00013.1	4,426,434	Zjn_chr01	416,772	-	-	-	-	Zmw_sc02138.1	24,028	-	-	Zpz_sc02333.1	51,306	H	A	H	H	B	H	H	H	B	H	A	B	A	A	H	H	B	H	H	H	B	H	H	A	H	A	H	A	H	A	H	B	H
29	Tag_15067	1.7	Zjn_sc00013.1	4,404,124	Zjn_chr01	439,082	-	-	-	-	-	-	-	-	Zpz_sc03314.1	14,785	H	A	H	H	B	H	H	H	B	H	A	B	A	A	H	H	B	H	H	H	B	H	H	A	H	A	H	A	H	A	H	B	H
30	Tag_14584h	2.2	Zjn_sc00013.1	4,366,470	Zjn_chr01	476,736	3A	1,102,761	3B	1,020,201	Zmw_sc02604.1	59,595	-	-	Zpz_sc01305.1	61,476	H	A	H	D	B	D	D	H	B	H	A	B	A	A	H	H	B	D	H	H	B	D	H	A	H	A	H	A	H	A	H	B	H
31	Tag_15055	2.2	Zjn_sc00013.1	4,358,070	Zjn_chr01	485,136	3A	1,131,929	3B	1,048,686	Zmw_sc02604.1	51,056	Zmw_sc02604.1	51,056	Zpz_sc01305.1	52,947	H	A	H	H	B	H	H	H	B	H	A	B	A	A	H	H	B	H	H	H	B	H	H	A	H	A	H	A	H	A	H	B	H
32	Tag_15048	2.5	Zjn_sc00013.1	4,341,713	Zjn_chr01	501,493	3A	1,167,385	3B	1,110,120	Zmw_sc02604.1	34,606	Zmw_sc02604.1	34,606	Zpz_sc00168.1	39,253	H	A	H	H	B	H	H	H	B	H	A	B	A	A	H	H	B	H	H	H	B	H	H	A	H	A	H	A	H	A	H	B	H
33	Tag_15043u	3	Zjn_sc00013.1	4,318,861	Zjn_chr01	524,345	3A	1,265,724	3B	1,192,517	Zmw_sc02604.1	15,361	-	-	Zpz_sc01305.1	18,597	H	A	H	H	B	H	H	H	B	H	A	B	A	A	H	H	B	H	H	H	B	H	H	A	H	A	H	A	H	A	H	B	H
34	Tag_14560h	3.3	Zjn_sc00013.1	4,281,945	Zjn_chr01	561,261	3A	1,399,525	3B	1,307,990	Zmw_sc07572.1	724	Zmw_sc04373.1	726	Zpz_sc03018.1	35,141	H	A	A	H	B	H	H	H	B	H	A	B	A	A	H	H	B	H	H	H	B	H	H	A	H	A	H	A	H	A	H	B	H
35	Tag_15027	3.3	Zjn_sc00013.1	4,264,597	Zjn_chr01	578,609	3A	1,483,516	3B	1,339,041	Zmw_sc04373.1	17,081	Zmw_sc06872.1	9,205	Zpz_sc01720.1	27,641	H	A	A	H	B	H	H	H	B	H	A	B	A	A	H	H	B	H	H	H	B	H	H	A	H	A	H	A	H	A	H	B	H
36	Tag_15022	3.3	Zjn_sc00013.1	4,249,914	Zjn_chr01	593,292	-	-	3B	1,376,178	Zmw_sc04373.1	33,035	-	-	Zpz_sc01720.1	11,899	H	A	A	H	B	H	H	H	B	H	A	B	A	A	H	H	B	H	H	H	B	H	H	A	H	A	H	A	H	A	H	B	H
37	Tag_15016	3.4	Zjn_sc00013.1	4,237,773	Zjn_chr01	605,433	-	-	-	-	Zmw_sc07383.1	8,817	Zmw_sc06343.1	9,220	Zpz_sc01720.1	1	H	A	A	H	B	H	H	H	B	H	A	B	A	A	H	H	B	H	H	H	B	H	H	A	H	A	H	A	H	A	H	B	-
38	Tag_15012	3.9	Zjn_sc00013.1	4,210,807	Zjn_chr01	632,399	3A	1,605,127	3B	1,471,068	Zmw_sc02813.1	12,513	Zmw_sc02293.1	63,893	Zpz_sc00923.1	86,142	H	A	A	H	B	H	H	H	B	H	A	B	A	A	H	H	B	H	H	H	B	H	H	A	H	A	H	A	H	A	H	B	H
39	Tag_15010r	3.9	Zjn_sc00013.1	4,206,703	Zjn_chr01	636,503	3A	1,611,354	-	-	Zmw_sc02293.1	59,628	Zmw_sc02813.1	16,765	Zpz_sc00923.1	81,854	H	A	A	H	B	H	H	H	B	H	A	B	A	A	H	H	B	H	H	H	B	H	H	A	H	A	H	A	H	A	H	B	H
40	Tag_15008	4.1	Zjn_sc00013.1	4,197,771	Zjn_chr01	645,435	-	-	-	-	Zmw_sc02813.1	24,714	Zmw_sc02293.1	51,548	Zpz_sc00923.1	74,009	H	A	A	H	B	H	H	H	B	H	A	B	A	A	H	H	B	H	H	H	B	H	H	A	H	A	H	A	H	A	H	B	H
41	Tag_15004ur	4.7	Zjn_sc00013.1	4,172,847	Zjn_chr01	670,359	1A	51,653,219	3B	1,543,256	Zmw_sc02293.1	27,019	Zmw_sc02813.1	48,394	Zpz_sc00923.1	50,391	H	A	A	H	B	H	H	H	B	H	A	B	A	A	H	H	B	H	H	H	B	H	H	A	H	A	H	A	H	A	H	B	H
42	Tag_15000	4.7	Zjn_sc00013.1	4,160,061	Zjn_chr01	683,145	3A	1,687,422	3B	1,555,445	Zmw_sc02813.1	60,484	Zmw_sc02293.1	15,079	Zpz_sc00923.1	38,157	H	A	A	H	B	H	H	H	B	H	A	B	A	A	H	H	B	H	H	H	B	H	H	A	H	A	H	A	H	A	H	B	H
43	Tag_14997	4.8	Zjn_sc00013.1	4,155,919	Zjn_chr01	687,287	3A	1,694,858	3B	1,562,896	Zmw_sc02813.1	64,634	Zmw_sc02293.1	10,937	Zpz_sc00923.1	34,010	H	A	A	H	B	H	H	H	B	H	A	B	A	A	H	H	B	H	H	H	B	H	H	A	H	A	H	A	H	A	H	B	H
44	Tag_14995	4.8	Zjn_sc00013.1	4,133,343	Zjn_chr01	709,863	3A	1,796,528	3B	1,609,409	Zmw_sc02578.1	15,443	Zmw_sc02578.1	15,443	Zpz_sc01879.1	10,615	H	A	A	H	B	H	H	H	B	H	A	B	A	A	H	H	B	H	H	H	B	H	H	A	H	A	H	A	H	A	H	B	H
45	Tag_14992	4.8	Zjn_sc00013.1	4,131,660	Zjn_chr01	711,546	3A	1,798,516	3B	1,611,508	Zmw_sc02578.1	17,125	-	-	Zpz_sc00923.1	10,686	H	A	A	H	B	H	H	H	B	H	A	B	A	A	H	H	B	H	H	H	B	H	H	A	H	A	H	A	H	A	H	B	H
46	Tag_14989	5.3	Zjn_sc00013.1	4,100,482	Zjn_chr01	742,724	3A	1,841,641	3B	1,652,625	Zmw_sc02578.1	48,917	Zmw_sc00927.1	21,522	Zpz_sc00697.1	110,235	H	A	A	H	B	H	H	-	B	H	A	B	-	A	H	H	B	H	-	H	B	H	H	A	H	A	H	A	H	A	H	B	H
47	Tag_14985	5.3	Zjn_sc00013.1	4,095,015	Zjn_chr01	748,191	-	-	-	-	Zmw_sc00927.1	26,950	Zmw_sc02578.1	54,251	Zpz_sc00697.1	104,898	H	A	A	H	B	H	H	H	B	H	A	B	A	A	H	H	B	H	-	H	B	H	H	A	H	A	H	A	H	A	C	B	H
48	Tag_14979u	5.4	Zjn_sc00013.1	4,078,374	Zjn_chr01	764,832	3A	1,879,522	3B	1,678,767	Zmw_sc00927.1	43,596	Zmw_sc00927.1	43,596	Zpz_sc00697.1	88,527	H	A	A	H	B	B	H	H	B	H	A	B	A	A	H	H	B	H	H	H	B	H	H	A	H	A	H	A	H	A	H	B	H
49	Tag_14978	5.4	Zjn_sc00013.1	4,072,414	Zjn_chr01	770,792	3A	1,884,040	-	-	Zmw_sc00927.1	48,147	Zmw_sc00927.1	48,147	Zpz_sc00697.1	83,962	H	A	A	H	B	B	H	H	B	H	A	B	A	A	H	H	B	H	H	H	B	H	H	A	H	A	H	A	-	A	H	B	H
50	Tag_14976u	5.4	Zjn_sc00013.1	4,069,884	Zjn_chr01	773,322	3A	1,887,310	3B	1,686,565	Zmw_sc00927.1	50,783	-	-	Zpz_sc00697.1	81,327	H	A	A	H	B	B	H	H	B	H	A	B	A	A	H	H	B	H	H	H	B	H	H	A	H	A	H	A	H	A	H	B	H
51	Tag_14974	5.4	Zjn_sc00013.1	4,064,466	Zjn_chr01	778,740	-	-	-	-	Zmw_sc03249.1	2,645	Zmw_sc00927.1	56,104	Zpz_sc00697.1	76,003	H	A	A	H	B	B	H	H	B	H	A	B	A	A	H	H	B	H	H	H	B	H	H	A	H	A	H	A	H	A	H	B	H
52	Tag_14970	5.4	Zjn_sc00013.1	4,059,090	Zjn_chr01	784,116	-	-	-	-	Zmw_sc00927.1	61,485	Zmw_sc03249.1	7,993	Zpz_sc00697.1	70,614	H	A	A	H	B	B	H	H	B	H	A	B	A	A	H	H	B	H	H	H	B	H	H	A	H	A	H	A	H	A	H	B	H
53	Tag_14961	5.6	Zjn_sc00013.1	4,044,255	Zjn_chr01	798,951	3A	1,952,900	3B	1,782,585	Zmw_sc03249.1	22,820	Zmw_sc00927.1	76,293	Zpz_sc00697.1	55,877	H	A	A	H	B	B	H	H	B	H	A	B	A	A	H	H	B	H	H	H	B	H	H	A	H	A	H	A	H	A	H	B	H
54	Tag_14959	5.6	Zjn_sc00013.1	4,041,868	Zjn_chr01	801,338	-	-	-	-	Zmw_sc03249.1	25,207	Zmw_sc00927.1	79,613	Zpz_sc00697.1	53,497	H	A	A	H	B	B	H	H	B	H	A	B	A	A	H	H	B	H	H	H	B	H	H	A	H	A	H	A	H	A	H	B	H
55	Tag_14947	6.2	Zjn_sc00013.1	4,007,493	Zjn_chr01	835,713	3A	2,032,596	3B	1,842,709	Zmw_sc00927.1	116,007	-	-	Zpz_sc00697.1	17,211	C	A	A	H	-	B	-	H	B	-	-	B	A	A	H	A	B	H	H	H	B	H	H	A	H	A	H	A	H	A	H	B	H
56	Tag_14942	6.9	Zjn_sc00013.1	3,978,720	Zjn_chr01	864,486	-	-	-	-	Zmw_sc04345.1	24,241	Zmw_sc00927.1	144,604	Zpz_sc00127.1	262,993	H	A	A	H	B	B	H	H	B	H	A	B	A	A	H	H	B	H	H	H	B	H	H	A	H	A	H	A	H	A	H	B	H
57	Tag_14939	6.9	Zjn_sc00013.1	3,976,217	Zjn_chr01	866,989	3A	2,143,206	3B	1,922,213	Zmw_sc04345.1	26,678	Zmw_sc04345.1	26,678	Zpz_sc00127.1	260,350	H	A	A	-	-	B	-	H	-	H	-	B	A	A	H	-	-	H	-	H	B	-	H	A	H	A	H	-	-	-	H	B	-
58	Tag_14465hr	7.4	Zjn_sc00013.1	3,935,986	Zjn_chr01	907,220	-	-	-	-	Zmw_sc03719.1	32,910	Zmw_sc03719.1	32,910	Zpz_sc00127.1	221,944	H	A	A	H	B	B	H	H	B	H	A	B	A	A	H	H	B	H	H	H	B	H	H	A	H	A	H	A	H	A	-	B	H
59	Tag_14929	7.4	Zjn_sc00013.1	3,930,115	Zjn_chr01	913,091	-	-	-	-	Zmw_sc03719.1	27,041	-	-	Zpz_sc00127.1	216,134	H	A	A	H	B	B	H	H	B	H	A	B	A	A	H	H	B	H	H	H	B	H	H	A	H	A	H	A	H	A	H	B	H
60	Tag_14926u	7.7	Zjn_sc00013.1	3,919,280	Zjn_chr01	923,926	-	-	-	-	Zmw_sc06560.1	1,909	Zmw_sc03719.1	15,597	Zpz_sc00127.1	205,415	D	A	A	D	-	B	A	A	-	D	A	B	A	A	H	D	-	H	H	H	B	-	H	A	D	A	H	A	H	A	H	B	H
61	Tag_14917	7.9	Zjn_sc00013.1	3,883,874	Zjn_chr01	959,332	-	-	-	-	Zmw_sc04858.1	19,751	-	-	Zpz_sc00127.1	166,648	H	A	A	H	B	B	H	H	B	H	A	B	A	A	H	H	B	H	D	H	B	H	D	A	H	A	H	A	H	A	H	B	D
62	Tag_14911	8.2	Zjn_sc00013.1	3,849,805	Zjn_chr01	993,401	-	-	-	-	Zmw_sc06214.1	16,178	Zmw_sc06205.1	17,093	Zpz_sc00127.1	133,461	H	A	A	-	B	-	H	-	B	H	A	B	A	A	H	H	B	H	-	H	B	H	H	A	H	A	H	A	H	A	H	B	H
63	Tag_14909	8.2	Zjn_sc00013.1	3,830,982	Zjn_chr01	1,012,106	-	-	-	-	Zmw_sc06879.1	13,635	Zmw_sc06886.1	13,744	Zpz_sc00127.1	114,823	H	A	A	H	B	B	H	H	B	H	A	B	A	A	H	H	B	H	H	H	B	H	H	A	H	A	H	A	H	A	H	B	H
64	Tag_14908	8.2	Zjn_sc00013.1	3,815,215	Zjn_chr01	1,027,991	3A	2,421,236	3B	2,210,611	Zmw_sc05851.1	20,545	Zmw_sc05851.1	20,545	Zpz_sc00127.1	99,350	H	A	A	H	B	B	H	H	B	H	A	B	A	A	H	H	B	H	H	H	B	H	H	A	H	A	H	A	H	A	H	B	H
65	Tag_14899	8.5	Zjn_sc00013.1	3,755,616	Zjn_chr01	1,087,590	3A	2,671,444	3B	2,345,434	Zmw_sc02173.1	37,199	Zmw_sc02173.1	37,199	Zpz_sc00127.1	40,535	H	A	A	H	B	B	H	H	B	H	A	B	A	A	H	H	B	H	-	H	B	H	H	A	H	A	H	A	H	A	H	B	H
66	Tag_14897	8.7	Zjn_sc00013.1	3,748,485	Zjn_chr01	1,094,721	-	-	-	-	Zmw_sc02173.1	44,328	Zmw_sc02173.1	44,328	Zpz_sc00127.1	33,429	H	A	A	H	B	B	H	H	B	H	A	B	A	A	H	H	B	H	H	H	B	H	H	A	H	A	H	A	H	A	H	B	H
67	Tag_14892	9.1	Zjn_sc00013.1	3,744,924	Zjn_chr01	1,098,282	-	-	-	-	Zmw_sc02173.1	47,749	Zmw_sc02173.1	47,749	Zpz_sc00127.1	30,072	H	A	A	H	B	B	H	H	B	H	A	B	A	A	H	H	B	H	H	H	B	H	H	A	H	A	H	A	H	A	H	B	H
68	Tag_14422h	10	Zjn_sc00013.1	3,724,475	Zjn_chr01	1,118,731	3A	2,759,585	3B	2,401,215	Zmw_sc02173.1	65,048	Zmw_sc06099.1	7,658	Zpz_sc00127.1	12,695	H	A	A	H	B	B	H	H	B	H	A	B	-	A	H	B	B	H	-	H	B	H	H	A	H	A	H	-	H	A	H	B	-
69	Tag_14888u	10	Zjn_sc00013.1	3,724,174	Zjn_chr01	1,119,032	3A	2,759,881	3B	2,401,495	Zmw_sc02173.1	65,349	Zmw_sc06099.1	7,959	Zpz_sc00127.1	12,394	H	A	A	H	B	B	H	H	B	H	A	B	A	A	H	B	B	H	H	H	B	H	H	A	H	A	H	A	H	A	H	B	H
70	Tag_14880	10.2	Zjn_sc00013.1	3,705,329	Zjn_chr01	1,137,877	3A	2,778,520	3B	2,443,482	Zmw_sc02173.1	75,688	Zmw_sc06099.1	18,493	Zpz_sc00127.1	1,858	H	A	A	H	B	B	H	H	B	H	A	B	A	A	H	B	B	H	H	H	B	H	H	A	H	A	H	A	H	A	H	B	H
71	Tag_14874u	10.5	Zjn_sc00013.1	3,687,856	Zjn_chr01	1,155,350	3A	2,829,107	3B	2,495,429	Zmw_sc07666.1	2,697	-	-	Zpz_sc00940.1	104,076	H	A	A	H	B	B	H	H	B	H	A	B	A	A	H	B	B	H	H	H	B	H	H	A	H	A	H	A	H	A	H	B	H
72	Tag_14871	10.5	Zjn_sc00013.1	3,682,454	Zjn_chr01	1,160,752	3A	2,835,336	3B	2,500,914	Zmw_sc05877.1	2,950	Zmw_sc05938.1	2,898	Zpz_sc00940.1	98,597	H	A	A	H	B	B	H	H	B	H	A	B	A	A	H	B	B	H	H	H	B	H	H	A	H	A	H	A	H	A	H	B	H
73	Tag_14866	10.6	Zjn_sc00013.1	3,655,029	Zjn_chr01	1,188,177	3A	2,863,254	3B	2,537,231	Zmw_sc04150.1	7,944	Zmw_sc04150.1	7,944	Zpz_sc06110.1	4,804	H	A	A	H	B	B	H	H	B	H	A	B	A	A	H	B	B	H	H	H	B	H	H	A	H	A	H	A	H	A	H	B	H
74	Tag_14864	10.7	Zjn_sc00013.1	3,647,886	Zjn_chr01	1,195,320	3A	2,881,140	3B	2,560,411	Zmw_sc04150.1	15,025	Zmw_sc04150.1	15,025	Zpz_sc00940.1	63,287	H	A	A	H	B	B	H	H	B	H	A	B	A	A	H	B	B	H	H	H	B	H	H	A	H	A	H	A	H	A	H	B	H
75	Tag_14854	11.7	Zjn_sc00013.1	3,623,816	Zjn_chr01	1,219,390	-	-	-	-	Zmw_sc04150.1	38,982	-	-	Zpz_sc00940.1	33,510	H	A	A	H	B	B	H	H	B	H	A	B	A	A	H	B	B	H	H	H	B	B	H	A	H	A	H	A	H	A	H	B	H
76	Tag_14849	11.9	Zjn_sc00013.1	3,603,087	Zjn_chr01	1,240,119	3A	2,981,578	-	-	Zmw_sc04366.1	26,856	Zmw_sc04931.1	18,847	Zpz_sc00940.1	7,640	H	A	A	H	B	B	H	H	B	H	A	B	A	A	H	B	B	H	H	H	B	B	H	A	H	A	H	A	H	A	H	B	H
77	Tag_14846	11.9	Zjn_sc00013.1	3,601,380	Zjn_chr01	1,241,826	3A	2,983,302	3B	2,512,908	Zmw_sc04366.1	28,580	Zmw_sc04931.1	20,554	Zpz_sc00940.1	5,922	H	A	A	H	B	B	H	H	B	H	A	B	A	A	H	B	B	H	H	H	B	B	H	A	H	A	H	A	H	A	H	B	H
78	Tag_14845r	11.9	Zjn_sc00013.1	3,598,548	Zjn_chr01	1,244,658	3A	2,995,728	3B	2,694,629	Zmw_sc04366.1	31,386	Zmw_sc04931.1	23,341	Zpz_sc00940.1	3,132	H	A	A	H	B	B	H	H	B	H	A	B	A	A	H	B	B	H	H	H	B	B	H	A	H	A	H	A	H	A	H	B	H
79	Tag_14376hr	11.9	Zjn_sc00013.1	3,589,710	Zjn_chr01	1,253,496	3A	3,005,424	3B	2,703,493	Zmw_sc05039.1	773	Zmw_sc05039.1	773	Zpz_sc02964.1	8,340	H	A	A	H	-	B	H	-	B	H	A	B	A	A	-	B	B	H	-	H	B	B	H	A	H	A	H	A	H	A	H	B	H
80	Tag_14840	12.1	Zjn_sc00013.1	3,576,154	Zjn_chr01	1,267,052	-	-	3B	2,746,455	Zmw_sc05039.1	14,355	Zmw_sc05039.1	14,355	Zpz_sc02964.1	21,972	H	A	A	H	B	B	H	H	B	H	A	B	A	A	H	B	B	H	H	H	B	B	H	A	H	A	H	A	H	A	H	B	H
81	Tag_14839	12.1	Zjn_sc00013.1	3,571,261	Zjn_chr01	1,271,945	3A	3,045,886	3B	2,761,037	Zmw_sc05039.1	19,251	Zmw_sc05039.1	19,251	Zpz_sc02964.1	26,863	H	A	A	H	B	B	H	H	B	H	A	B	A	A	H	B	B	H	H	H	B	B	H	A	H	A	H	A	H	A	H	B	H
82	Tag_14830	12.2	Zjn_sc00013.1	3,523,401	Zjn_chr01	1,319,805	3A	3,124,751	3B	2,812,010	Zmw_sc00403.1	17,839	-	-	Zpz_sc00491.1	126,976	H	A	A	H	B	B	H	H	B	H	A	B	A	A	H	B	B	H	H	H	B	B	H	A	H	A	H	A	H	A	H	B	H
83	Tag_14827u	12.2	Zjn_sc00013.1	3,500,719	Zjn_chr01	1,342,487	-	-	-	-	Zmw_sc00403.1	41,493	Zmw_sc00403.1	41,493	Zpz_sc00491.1	104,544	H	A	A	H	B	B	H	H	B	H	A	B	A	A	H	B	B	H	H	H	B	B	H	A	H	A	H	A	H	A	H	B	H
84	Tag_14824	12.3	Zjn_sc00013.1	3,488,858	Zjn_chr01	1,354,348	3A	3,257,806	3B	3,050,083	Zmw_sc00403.1	54,108	-	-	Zpz_sc00491.1	91,731	H	A	A	H	B	B	H	H	B	H	A	B	A	A	H	B	B	H	H	H	B	B	H	A	H	A	H	A	H	A	H	B	H
85	Tag_14814	12.3	Zjn_sc00013.1	3,454,492	Zjn_chr01	1,388,714	-	-	-	-	Zmw_sc00403.1	88,341	-	-	Zpz_sc00491.1	52,555	H	A	A	H	B	B	H	H	B	H	A	B	A	A	H	B	B	H	H	H	B	B	H	A	H	A	H	A	H	A	H	B	H
86	Tag_14810	12.6	Zjn_sc00013.1	3,443,621	Zjn_chr01	1,399,434	-	-	-	-	-	-	-	-	Zpz_sc00491.1	41,715	H	A	A	H	B	B	H	H	B	H	A	B	A	A	H	B	B	H	H	H	B	B	H	A	H	A	H	A	H	-	H	B	H
87	Tag_14808	12.6	Zjn_sc00013.1	3,439,897	Zjn_chr01	1,403,309	-	-	-	-	Zmw_sc00403.1	102,442	Zmw_sc01105.1	3,309	Zpz_sc00491.1	38,332	H	A	A	H	B	B	H	H	B	H	A	B	A	A	H	B	B	H	H	H	B	B	H	A	H	A	H	A	H	H	H	B	H
88	Tag_14804	12.8	Zjn_sc00013.1	3,423,950	Zjn_chr01	1,419,256	3A	3,436,521	3B	3,157,729	Zmw_sc00403.1	117,722	Zmw_sc01105.1	18,954	Zpz_sc00491.1	22,664	H	A	A	H	B	B	H	H	B	H	A	B	A	A	H	B	B	H	H	H	B	B	H	A	H	A	H	A	H	H	H	B	H
89	Tag_14803	13	Zjn_sc00013.1	3,406,281	Zjn_chr01	1,436,925	3A	3,602,755	3B	3,225,601	Zmw_sc01105.1	36,671	Zmw_sc00403.1	136,878	Zpz_sc00491.1	4,550	H	A	A	H	B	B	H	H	B	H	A	B	A	A	H	B	B	H	H	H	B	B	H	A	H	A	H	A	H	H	H	B	H
90	Tag_14330h	13.3	Zjn_sc00013.1	3,386,074	Zjn_chr01	1,457,132	3A	3,701,315	3B	3,265,670	Zmw_sc00403.1	157,370	Zmw_sc01105.1	56,855	Zpz_sc01682.1	34,125	H	A	A	-	B	B	-	-	B	-	A	B	A	A	H	B	-	H	-	-	A	B	H	A	H	A	H	-	H	H	H	B	H
91	Tag_14799u	13.3	Zjn_sc00013.1	3,386,058	Zjn_chr01	1,457,148	3A	3,701,315	3B	3,265,670	Zmw_sc01105.1	56,871	Zmw_sc00403.1	157,386	Zpz_sc01682.1	34,141	H	A	A	H	B	B	H	H	B	H	A	B	A	A	H	B	B	H	H	H	B	B	H	A	H	A	H	A	H	H	H	B	H
92	Tag_14795	13.3	Zjn_sc00013.1	3,378,273	Zjn_chr01	1,464,933	-	-	-	-	Zmw_sc01105.1	64,247	Zmw_sc00403.1	164,804	Zpz_sc01682.1	41,422	H	A	A	H	B	B	H	H	B	H	A	B	A	A	H	B	B	H	H	H	B	B	H	A	H	A	H	A	H	H	H	B	H
93	Tag_14794	13.3	Zjn_sc00013.1	3,375,273	Zjn_chr01	1,467,933	-	-	-	-	Zmw_sc00403.1	167,737	Zmw_sc01105.1	67,254	Zpz_sc01682.1	44,355	H	A	A	H	B	B	H	H	B	H	A	B	A	A	H	B	B	H	H	H	B	B	H	A	H	A	H	A	H	H	H	B	H
94	Tag_14784	13.4	Zjn_sc00013.1	3,335,402	Zjn_chr01	1,507,804	3A	3,623,040	3B	3,330,730	Zmw_sc01105.1	106,919	Zmw_sc00403.1	207,430	Zpz_sc01212.1	2,100	H	A	A	H	B	B	H	H	B	H	A	B	A	A	H	B	B	H	H	H	B	B	H	A	H	A	H	A	H	H	H	B	H
95	Tag_14782u	13.4	Zjn_sc00013.1	3,329,059	Zjn_chr01	1,514,147	3A	3,748,000	3B	3,343,606	Zmw_sc01105.1	113,445	-	-	Zpz_sc05237.1	990	H	A	A	-	B	-	-	-	-	H	-	B	A	A	-	B	B	H	-	-	B	B	H	-	-	A	H	-	-	H	H	B	-
96	Tag_14776	13.4	Zjn_sc00013.1	3,323,303	Zjn_chr01	1,519,856	3A	3,773,288	3B	3,363,704	Zmw_sc01105.1	119,227	Zmw_sc06957.1	10,277	Zpz_sc01212.1	14,635	H	A	A	H	B	B	H	H	B	H	A	B	A	A	H	B	B	H	H	H	B	B	H	A	H	A	H	A	H	H	H	B	H
97	Tag_14768r	13.7	Zjn_sc00013.1	3,306,496	Zjn_chr01	1,536,710	-	-	-	-	Zmw_sc08540.1	3,445	Zmw_sc08981.1	5,738	Zpz_sc01212.1	31,263	H	A	A	H	B	B	H	H	B	H	A	B	A	A	H	B	B	H	H	H	B	B	H	A	H	A	H	A	H	H	H	B	H
98	Tag_14767	14.1	Zjn_sc00013.1	3,299,617	Zjn_chr01	1,543,589	-	-	-	-	Zmw_sc06599.1	14,476	Zmw_sc06599.1	14,476	Zpz_sc01212.1	37,755	H	A	A	-	B	B	H	-	B	H	A	B	A	A	H	C	B	A	-	H	D	B	H	-	H	A	H	A	H	H	H	B	H
99	Tag_14761	14.2	Zjn_sc00013.1	3,294,060	Zjn_chr01	1,549,146	3A	3,879,907	3B	3,458,896	Zmw_sc06599.1	8,899	Zmw_sc06599.1	8,899	Zpz_sc01212.1	43,329	H	A	A	H	B	B	H	H	B	H	A	B	A	A	H	B	B	A	H	H	H	B	H	A	H	A	H	A	H	H	H	B	H
100	Tag_14759	14.2	Zjn_sc00013.1	3,290,343	Zjn_chr01	1,552,863	3A	3,892,683	3B	3,471,733	Zmw_sc06599.1	5,245	Zmw_sc03609.1	24,652	Zpz_sc01212.1	46,984	H	A	A	H	B	B	H	H	B	H	A	B	A	A	H	B	B	A	H	H	H	B	H	A	H	A	H	A	H	H	H	B	H
101	Tag_14755r	14.6	Zjn_sc00013.1	3,269,794	Zjn_chr01	1,573,412	3A	3,914,727	3B	3,516,787	Zmw_sc02085.1	15,237	Zmw_sc01339.1	75,049	Zpz_sc01212.1	73,799	H	A	A	H	B	B	H	H	B	H	A	B	A	A	H	B	B	A	H	H	H	B	H	A	H	A	H	A	H	H	H	B	H
102	Tag_14749	14.8	Zjn_sc00013.1	3,245,021	Zjn_chr01	1,598,185	-	-	-	-	Zmw_sc02085.1	39,890	Zmw_sc02506.1	25,306	Zpz_sc01212.1	91,241	H	A	A	H	B	B	H	H	B	H	A	B	A	A	H	B	B	D	H	H	H	B	H	A	H	A	H	A	H	H	H	B	H
103	Tag_14748	14.9	Zjn_sc00013.1	3,240,686	Zjn_chr01	1,602,520	3A	3,962,835	3B	3,567,347	Zmw_sc02085.1	44,234	Zmw_sc02506.1	30,750	Zpz_sc03030.1	4,615	H	A	A	H	B	B	H	H	B	H	A	B	A	A	H	B	B	A	H	H	H	B	H	A	H	A	H	A	H	H	H	B	H
104	Tag_14747	15	Zjn_sc00013.1	3,217,106	Zjn_chr01	1,626,100	3A	3,976,718	3B	3,581,498	Zmw_sc02506.1	54,891	Zmw_sc02085.1	67,614	Zpz_sc03030.1	27,745	H	A	A	H	B	B	H	H	B	H	A	B	A	A	H	B	B	A	H	H	H	B	H	A	H	A	H	A	H	H	H	B	H
105	Tag_14742	15.9	Zjn_sc00013.1	3,196,707	Zjn_chr01	1,646,499	3A	3,991,347	3B	3,596,179	Zmw_sc08508.1	3,699	Zmw_sc00363.1	193,823	Zpz_sc03908.1	10,155	H	A	A	H	B	B	H	-	B	H	A	B	H	A	H	B	-	D	H	H	H	B	H	A	H	A	H	-	H	-	H	B	H
106	Tag_14734	16.2	Zjn_sc00013.1	3,166,647	Zjn_chr01	1,676,559	-	-	3B	3,636,209	Zmw_sc08735.1	3,592	Zmw_sc08738.1	3,584	Zpz_sc00546.1	8,770	H	A	A	H	B	B	H	H	B	H	A	B	H	A	H	B	B	A	H	H	H	B	H	A	H	A	H	A	H	H	H	B	H
107	Tag_14264h	16.2	Zjn_sc00013.1	3,146,159	Zjn_chr01	1,697,047	3A	4,116,136	3B	3,661,914	Zmw_sc04526.1	25,773	Zmw_sc05695.1	10,111	Zpz_sc00546.1	29,483	H	A	A	H	-	-	H	-	-	H	A	-	-	A	H	B	B	A	H	H	H	B	-	A	H	A	H	-	H	H	H	B	C
108	Tag_14721	16.6	Zjn_sc00013.1	3,132,141	Zjn_chr01	1,711,065	3A	4,135,432	3B	3,681,628	Zmw_sc04526.1	13,185	Zmw_sc05695.1	23,517	Zpz_sc00546.1	42,076	H	A	A	H	B	B	H	H	B	H	A	B	H	A	H	B	B	A	H	H	H	B	H	A	H	A	H	A	H	H	H	B	H
109	Tag_14713	17.3	Zjn_sc00013.1	3,071,218	Zjn_chr01	1,771,988	-	-	-	-	Zmw_sc05599.1	22,095	-	-	Zpz_sc00546.1	86,660	H	A	A	H	B	B	H	H	B	H	A	B	H	A	H	B	B	A	H	H	H	B	H	A	H	A	H	A	H	H	H	B	H
110	Tag_14246h	17.3	Zjn_sc00013.1	3,059,213	Zjn_chr01	1,783,993	-	-	-	-	Zmw_sc05599.1	10,171	-	-	Zpz_sc00546.1	98,605	H	A	A	H	B	B	H	H	B	H	A	B	H	-	H	B	B	H	H	H	H	B	H	A	H	A	H	A	H	H	H	B	H
111	Tag_14241h	17.8	Zjn_sc00013.1	3,045,735	Zjn_chr01	1,797,471	-	-	-	-	Zmw_sc00854.1	3,413	Zmw_sc04600.1	31,414	Zpz_sc00546.1	111,664	H	A	A	H	B	B	H	H	B	H	A	B	H	A	H	B	B	D	H	H	H	B	H	A	H	A	H	A	H	H	H	B	H
112	Tag_14703	17.8	Zjn_sc00013.1	3,036,141	Zjn_chr01	1,807,065	3A	4,369,156	3B	3,904,152	Zmw_sc00854.1	12,868	Zmw_sc04600.1	21,891	Zpz_sc00546.1	121,581	H	A	A	H	B	B	H	H	B	H	A	B	H	A	H	B	B	D	-	C	H	B	H	A	H	A	H	A	H	H	H	B	H
113	Tag_14700	17.9	Zjn_sc00013.1	3,027,968	Zjn_chr01	1,815,238	3A	4,416,977	-	-	Zmw_sc04600.1	13,678	Zmw_sc00854.1	21,345	Zpz_sc00546.1	129,832	H	A	A	-	B	B	-	H	B	H	-	-	H	A	H	B	B	A	-	D	H	-	H	A	H	A	H	A	H	-	H	B	H
114	Tag_14695u	17.9	Zjn_sc00013.1	3,023,625	Zjn_chr01	1,819,581	3A	4,421,583	3B	3,924,779	Zmw_sc00854.1	25,691	Zmw_sc04600.1	9,353	Zpz_sc00546.1	134,184	H	A	A	H	B	B	H	H	B	H	A	B	H	A	H	B	B	A	H	H	H	B	H	A	H	A	H	A	H	H	H	B	H
115	Tag_14227h	18.1	Zjn_sc00013.1	2,998,383	Zjn_chr01	1,844,823	-	-	-	-	Zmw_sc00854.1	86,856	Zmw_sc00854.1	51,041	Zpz_sc01642.1	15,351	B	A	-	-	B	B	H	-	B	H	-	B	H	A	-	B	B	D	-	H	H	B	C	A	H	A	H	A	H	C	H	B	D
116	Tag_14685	18.3	Zjn_sc00013.1	2,973,887	Zjn_chr01	1,869,319	3A	4,485,216	3B	3,967,303	Zmw_sc00854.1	112,464	-	-	Zpz_sc01642.1	41,061	H	A	A	H	B	B	C	H	B	H	A	B	H	A	H	H	B	D	H	H	H	B	H	A	H	A	H	A	H	H	H	B	C
117	Tag_14679	18.5	Zjn_sc00013.1	2,954,307	Zjn_chr01	1,888,899	3A	4,554,667	-	-	Zmw_sc04720.1	21,195	Zmw_sc00854.1	132,076	Zpz_sc02493.1	12,026	H	A	A	H	B	B	H	H	B	-	A	B	H	A	H	H	B	A	H	H	H	B	H	A	H	A	H	A	H	H	H	B	H
118	Tag_14675	18.7	Zjn_sc00013.1	2,939,317	Zjn_chr01	1,903,889	3A	4,596,540	3B	4,067,272	Zmw_sc00854.1	146,265	Zmw_sc04720.1	6,846	Zpz_sc01642.1	74,092	H	A	A	H	B	B	H	H	B	H	A	B	H	A	H	H	B	A	H	H	H	B	H	A	H	A	H	A	H	H	H	B	H
119	Tag_14670	18.8	Zjn_sc00013.1	2,927,228	Zjn_chr01	1,915,978	3A	4,610,139	3B	4,079,807	Zmw_sc08245.1	3,014	Zmw_sc08245.1	3,014	Zpz_sc02493.1	38,255	H	A	A	H	B	B	H	H	B	H	A	B	H	A	H	H	B	D	H	H	H	B	H	A	H	A	H	A	H	H	H	B	H
120	Tag_14664	19	Zjn_sc00013.1	2,913,479	Zjn_chr01	1,929,727	3A	4,668,111	3B	4,121,990	Zmw_sc05207.1	10,536	Zmw_sc05207.1	10,536	Zpz_sc04151.1	5,389	H	A	A	H	B	B	H	H	B	H	A	B	H	A	H	H	B	A	H	H	H	B	H	A	H	A	H	A	H	H	H	B	H
121	Tag_14663r	19.2	Zjn_sc00013.1	2,907,474	Zjn_chr01	1,935,732	-	-	-	-	Zmw_sc05207.1	16,545	-	-	Zpz_sc04151.1	11,396	H	A	A	H	B	B	D	H	B	H	A	B	H	A	H	H	B	A	H	H	H	B	H	A	H	A	H	A	H	H	H	B	H
122	Tag_14659	19.2	Zjn_sc00013.1	2,901,075	Zjn_chr01	1,942,131	3A	4,720,548	7B	2,519,147	Zmw_sc01865.1	30,919	Zmw_sc05207.1	22,622	Zpz_sc00896.1	88,552	H	A	A	H	B	B	H	H	B	H	A	B	H	A	H	H	B	A	H	H	H	B	C	A	H	A	H	A	H	H	H	B	H
123	Tag_14656r	19.3	Zjn_sc00013.1	2,896,442	Zjn_chr01	1,946,764	-	-	-	-	Zmw_sc04011.1	4,955	Zmw_sc05207.1	27,540	Zpz_sc03007.1	31,326	H	A	A	H	B	B	H	H	B	H	A	B	H	A	H	H	B	A	H	H	H	B	H	A	H	A	H	A	H	H	H	B	H
124	Tag_14648	20.3	Zjn_sc00013.1	2,848,738	Zjn_chr01	1,994,468	3A	4,817,299	3B	4,304,445	Zmw_sc03075.1	23,335	Zmw_sc03075.1	23,335	Zpz_sc02045.1	34,444	H	A	A	H	B	B	H	H	B	H	A	B	H	A	H	H	B	A	H	H	H	B	H	A	H	A	H	A	H	H	H	B	H
125	Tag_14646u	20.4	Zjn_sc00013.1	2,843,686	Zjn_chr01	1,999,520	-	-	-	-	Zmw_sc03075.1	18,277	-	-	Zpz_sc02045.1	29,400	H	A	A	H	B	B	H	H	B	H	A	B	H	A	H	H	B	D	H	H	H	B	H	A	H	A	H	A	H	H	H	B	H
126	Tag_14643r	20.5	Zjn_sc00013.1	2,839,079	Zjn_chr01	2,004,127	3A	4,826,448	3B	4,314,592	Zmw_sc03075.1	13,669	Zmw_sc01775.1	35,791	Zpz_sc02045.1	24,878	H	A	A	H	B	B	H	H	B	H	A	B	H	A	H	H	B	A	H	H	H	B	H	A	H	A	H	A	H	H	H	B	H
127	Tag_14642	20.6	Zjn_sc00013.1	2,833,192	Zjn_chr01	2,010,014	3A	4,834,310	3B	4,321,315	Zmw_sc03075.1	7,783	Zmw_sc06797.1	3,376	Zpz_sc02045.1	19,012	H	A	A	H	B	B	H	H	B	H	A	B	H	A	H	H	B	A	H	H	H	B	H	A	H	A	H	A	H	H	H	B	H
128	Tag_14179h	20.6	Zjn_sc00013.1	2,829,098	Zjn_chr01	2,014,108	-	-	-	-	Zmw_sc06797.1	7,557	Zmw_sc03075.1	3,686	Zpz_sc02045.1	14,808	H	A	A	-	-	B	H	H	B	H	A	B	H	A	H	H	-	A	H	H	H	B	H	A	H	A	H	-	H	C	H	B	H
129	Tag_14637	20.6	Zjn_sc00013.1	2,827,088	Zjn_chr01	2,016,118	-	-	-	-	Zmw_sc03075.1	1,676	Zmw_sc03075.1	1,676	Zpz_sc02045.1	13,289	H	A	A	H	B	B	H	H	B	H	A	B	H	A	H	H	B	A	H	H	H	B	H	A	H	A	H	A	H	H	H	B	H
130	Tag_14632	20.6	Zjn_sc00013.1	2,813,089	Zjn_chr01	2,030,117	-	-	-	-	Zmw_sc02997.1	52,115	-	-	Zpz_sc02045.1	4,278	H	A	A	H	B	B	H	H	B	H	A	B	H	A	H	H	B	A	H	H	H	B	H	A	H	D	H	A	H	H	H	B	H
131	Tag_14627	20.7	Zjn_sc00013.1	2,791,524	Zjn_chr01	2,051,682	3A	4,915,598	3B	4,368,199	Zmw_sc05796.1	5,732	Zmw_sc02997.1	30,589	Zpz_sc03455.1	5,564	H	A	A	H	B	B	H	H	B	H	A	B	H	A	H	H	B	A	H	H	H	B	H	A	H	A	H	A	H	H	H	B	H
132	Tag_14617	21.6	Zjn_sc00013.1	2,750,926	Zjn_chr01	2,092,280	3A	5,036,704	3B	4,469,371	Zmw_sc04394.1	9,239	-	-	Zpz_sc03391.1	9,684	H	A	A	H	B	B	H	H	B	H	A	B	H	A	H	H	B	A	H	H	H	B	H	A	H	A	H	A	H	H	H	B	H
133	Tag_14157h	22.1	Zjn_sc00013.1	2,733,066	Zjn_chr01	2,110,140	-	-	-	-	Zmw_sc04394.1	27,060	-	-	Zpz_sc00931.1	11,444	H	A	A	H	B	B	H	H	B	H	A	B	H	A	H	H	B	A	H	H	H	B	H	A	H	A	H	A	H	H	H	B	H
134	Tag_14607	23.4	Zjn_sc00013.1	2,681,757	Zjn_chr01	2,161,449	-	-	-	-	Zmw_sc01277.1	105,821	Zmw_sc03791.1	33,309	Zpz_sc07382.1	399	H	A	A	H	H	B	H	H	B	H	A	B	H	A	H	H	B	A	H	H	H	B	H	A	H	A	H	A	H	H	H	H	A
135	Tag_14604	23.4	Zjn_sc00013.1	2,679,581	Zjn_chr01	2,163,625	3A	5,172,666	-	-	Zmw_sc01277.1	103,893	Zmw_sc03791.1	31,444	Zpz_sc00931.1	64,977	H	A	A	H	H	B	D	H	-	H	A	B	H	A	H	H	B	A	H	H	H	B	H	A	H	A	H	-	H	H	H	H	A
136	Tag_14596	23.9	Zjn_sc00013.1	2,649,757	Zjn_chr01	2,193,449	3A	5,206,451	3B	4,624,715	Zmw_sc03791.1	8,475	Zmw_sc01277.1	75,725	Zpz_sc00931.1	87,805	H	A	A	H	H	B	H	-	B	H	A	B	H	A	H	D	B	A	H	H	H	B	H	A	H	A	H	-	H	H	H	H	A
137	Tag_14591	24.2	Zjn_sc00013.1	2,638,649	Zjn_chr01	2,204,557	-	-	-	-	Zmw_sc01277.1	64,681	Zmw_sc04512.1	28,103	Zpz_sc00931.1	99,102	H	-	A	H	H	-	-	-	-	-	-	B	H	A	-	H	B	A	-	H	H	-	H	A	-	A	H	A	H	H	H	H	A
138	Tag_14588	24.3	Zjn_sc00013.1	2,637,415	Zjn_chr01	2,205,791	-	-	-	-	Zmw_sc04512.1	26,848	Zmw_sc01277.1	63,463	Zpz_sc00931.1	100,350	H	A	A	H	H	B	H	H	B	H	A	B	H	A	H	H	B	A	H	H	H	B	H	A	H	A	H	A	H	H	H	H	A
139	Tag_14577	25.1	Zjn_sc00013.1	2,624,468	Zjn_chr01	2,218,738	-	-	-	-	Zmw_sc04512.1	14,163	Zmw_sc01277.1	51,093	Zpz_sc03881.1	1,229	H	A	A	H	H	B	H	H	B	H	A	B	H	A	H	H	B	A	H	H	H	B	H	A	H	A	H	A	H	H	H	H	A
140	Tag_14565	26.2	Zjn_sc00013.1	2,562,570	Zjn_chr01	2,280,636	3A	5,363,132	3B	4,755,592	Zmw_sc04186.1	17,653	-	-	Zpz_sc01112.1	23,844	H	A	H	H	H	B	H	H	B	H	A	B	H	A	H	H	B	A	H	H	H	B	H	A	H	A	H	A	H	H	H	H	A
141	Tag_14561	26.2	Zjn_sc00013.1	2,554,981	Zjn_chr01	2,288,225	-	-	-	-	Zmw_sc04186.1	9,971	Zmw_sc01325.1	7,037	Zpz_sc01112.1	31,450	H	A	H	H	H	B	H	H	B	H	A	B	H	A	H	H	B	A	H	H	H	B	H	A	H	A	H	A	H	H	H	H	A
142	Tag_14560u	26.2	Zjn_sc00013.1	2,551,893	Zjn_chr01	2,291,313	3A	5,387,816	3B	4,775,676	Zmw_sc01325.1	10,131	Zmw_sc04186.1	6,885	Zpz_sc01112.1	34,536	H	A	H	H	H	B	H	H	B	H	A	B	H	A	H	H	B	A	H	H	H	B	H	A	H	A	H	A	H	H	H	H	A
143	Tag_14557ur	26.2	Zjn_sc00013.1	2,533,088	Zjn_chr01	2,310,118	3A	5,448,028	3B	4,808,310	Zmw_sc01325.1	28,757	-	-	Zpz_sc01112.1	52,984	H	A	H	H	H	B	H	H	B	H	A	B	H	A	H	H	B	D	H	H	H	B	H	A	H	A	H	A	H	H	H	H	A
144	Tag_14099hr	26.2	Zjn_sc00013.1	2,533,018	Zjn_chr01	2,310,188	3A	5,448,028	3B	4,808,310	Zmw_sc01325.1	28,827	-	-	Zpz_sc01112.1	53,054	H	A	H	H	H	B	H	H	B	H	A	B	H	A	H	H	B	D	H	H	H	B	H	A	H	A	H	A	H	H	H	H	A
145	Tag_14550	26.4	Zjn_sc00013.1	2,492,751	Zjn_chr01	2,350,455	-	-	-	-	Zmw_sc01325.1	68,876	Zmw_sc01496.1	21,695	Zpz_sc01112.1	93,153	H	A	H	H	H	B	H	H	B	H	A	B	H	A	H	H	B	A	H	H	H	B	H	A	H	A	H	A	H	H	H	H	A
146	Tag_14547	26.8	Zjn_sc00013.1	2,485,637	Zjn_chr01	2,357,569	-	-	-	-	Zmw_sc01496.1	28,852	Zmw_sc01496.1	28,852	Zpz_sc01112.1	100,174	H	A	H	H	H	B	H	H	B	H	A	B	H	A	H	H	B	A	H	H	H	B	H	A	H	A	H	A	H	H	H	H	A
147	Tag_14537	26.9	Zjn_sc00013.1	2,436,600	Zjn_chr01	2,406,606	-	-	-	-	Zmw_sc01325.1	111,873	Zmw_sc04320.1	31,776	Zpz_sc01826.1	54,120	H	A	H	H	H	B	-	-	B	H	-	B	H	A	H	H	B	A	H	H	H	B	H	A	H	A	H	A	H	H	H	H	-
148	Tag_14536	26.9	Zjn_sc00013.1	2,432,387	Zjn_chr01	2,410,819	-	-	3B	4,995,554	Zmw_sc04320.1	35,950	Zmw_sc01325.1	116,078	Zpz_sc01826.1	49,946	H	A	H	H	H	B	H	H	B	H	A	B	H	A	H	H	B	A	H	H	H	B	H	A	H	A	H	A	H	H	H	H	A
149	Tag_14525	26.9	Zjn_sc00013.1	2,418,145	Zjn_chr01	2,425,061	3A	5,662,329	3B	5,018,895	Zmw_sc06207.1	9,791	-	-	Zpz_sc01826.1	35,746	H	A	H	H	-	B	-	-	-	H	A	B	H	A	H	H	B	A	-	H	H	-	H	-	H	A	H	A	H	H	H	D	-
150	Tag_14511	26.9	Zjn_sc00013.1	2,396,348	Zjn_chr01	2,446,858	-	-	-	-	Zmw_sc04415.1	25,890	Zmw_sc04412.1	12,051	Zpz_sc01826.1	12,953	H	A	H	H	H	B	H	H	B	H	A	B	H	A	H	H	B	A	H	H	H	B	H	A	H	A	H	A	H	H	H	H	A
151	Tag_14509	26.9	Zjn_sc00013.1	2,394,512	Zjn_chr01	2,448,694	-	-	-	-	Zmw_sc04412.1	13,888	Zmw_sc04415.1	24,075	Zpz_sc01826.1	11,110	H	A	H	H	H	B	H	H	B	H	A	B	H	A	H	H	B	A	H	H	H	B	H	A	H	A	H	A	H	H	H	H	A
152	Tag_14497u	27.7	Zjn_sc00013.1	2,331,818	Zjn_chr01	2,510,954	-	-	-	-	-	-	-	-	Zpz_sc01611.1	56,409	H	H	H	H	H	B	H	H	B	H	A	B	H	A	H	H	B	A	H	H	H	B	H	A	H	A	H	A	H	H	H	H	A
153	Tag_14495	28	Zjn_sc00013.1	2,330,486	Zjn_chr01	2,512,720	-	-	-	-	Zmw_sc01844.1	68,680	-	-	Zpz_sc01611.1	57,942	H	H	H	H	H	B	H	H	B	H	A	B	H	A	H	H	B	A	H	H	H	B	H	A	H	A	H	A	H	H	H	H	A
154	Tag_14491	28	Zjn_sc00013.1	2,319,753	Zjn_chr01	2,523,453	-	-	-	-	Zmw_sc01844.1	57,955	Zmw_sc01049.1	104,534	Zpz_sc01611.1	68,653	H	H	H	H	H	B	H	H	B	H	A	B	H	A	H	H	B	A	H	H	H	B	H	A	H	A	H	A	H	H	H	H	A
155	Tag_14488	28.1	Zjn_sc00013.1	2,299,067	Zjn_chr01	2,544,139	3A	5,904,087	3B	5,331,828	Zmw_sc01049.1	83,398	Zmw_sc01844.1	36,930	Zpz_sc03089.1	14,577	H	H	D	H	H	B	H	H	B	H	A	B	H	A	H	H	B	D	H	H	H	B	H	A	H	A	H	A	H	H	H	H	A
156	Tag_14485u	28.3	Zjn_sc00013.1	2,282,989	Zjn_chr01	2,560,217	-	-	3B	49,907,080	Zmw_sc01049.1	61,429	Zmw_sc01844.1	25,753	Zpz_sc03089.1	25,690	H	H	H	H	H	B	H	H	B	H	A	B	H	A	H	H	B	A	H	H	H	B	H	A	H	A	H	A	H	H	H	H	A
157	Tag_14467	29.6	Zjn_sc00013.1	2,242,763	Zjn_chr01	2,600,443	3A	6,016,186	3B	5,461,555	Zmw_sc04385.1	15,475	Zmw_sc01049.1	15,449	Zpz_sc01192.1	93,179	H	H	H	H	H	B	H	A	B	H	A	B	H	A	H	H	B	D	H	H	H	B	H	A	H	-	H	A	H	H	H	H	A
158	Tag_14006h	29.6	Zjn_sc00013.1	2,230,664	Zjn_chr01	2,612,542	3A	6,027,952	3B	5,476,798	Zmw_sc04385.1	3,812	Zmw_sc01049.1	3,932	Zpz_sc01192.1	81,672	H	H	H	H	H	B	H	A	B	H	A	B	H	A	H	H	B	A	H	H	H	B	H	A	H	A	H	A	H	H	H	H	A
159	Tag_14461	29.6	Zjn_sc00013.1	2,210,097	Zjn_chr01	2,633,109	-	-	3B	5,548,931	Zmw_sc06521.1	16,971	-	-	Zpz_sc01192.1	61,273	H	H	H	H	H	B	H	A	B	H	A	B	H	A	H	H	B	A	H	H	H	B	H	A	H	A	H	A	H	H	H	H	A
160	Tag_14458	29.6	Zjn_sc00013.1	2,203,277	Zjn_chr01	2,639,929	-	-	-	-	Zmw_sc02620.1	6,502	Zmw_sc03138.1	51,006	Zpz_sc01192.1	54,456	H	H	H	H	H	B	H	A	B	H	A	B	H	A	H	H	B	A	H	H	H	B	H	A	H	A	H	A	H	H	H	H	A
161	Tag_14451	30.6	Zjn_sc00013.1	2,160,862	Zjn_chr01	2,682,344	3A	6,241,039	3B	5,691,347	Zmw_sc03138.1	9,350	Zmw_sc02620.1	42,989	Zpz_sc01192.1	17,092	H	H	H	H	H	B	H	H	B	H	A	B	H	A	H	H	B	A	H	H	H	B	H	A	H	A	H	A	H	H	H	H	A
162	Tag_14447u	30.6	Zjn_sc00013.1	2,141,638	Zjn_chr01	2,701,568	3A	6,298,167	3B	5,756,413	Zmw_sc02620.1	55,133	Zmw_sc02620.1	55,133	Zpz_sc01192.1	4,454	H	H	H	H	H	B	H	H	B	H	A	B	H	A	H	H	B	A	H	H	-	B	H	A	H	A	H	A	H	H	H	H	A
163	Tag_14444	31.1	Zjn_sc00013.1	2,114,470	Zjn_chr01	2,728,736	3A	6,369,799	3B	5,825,830	Zmw_sc06238.1	4,943	Zmw_sc06238.1	4,943	Zpz_sc00382.1	146,328	H	H	H	H	H	B	B	H	B	H	A	B	H	A	H	H	B	A	H	H	H	B	H	A	H	A	H	A	H	H	H	H	A
164	Tag_14442	31.1	Zjn_sc00013.1	2,112,915	Zjn_chr01	2,730,291	3A	6,372,122	3B	5,828,146	Zmw_sc06238.1	3,406	-	-	Zpz_sc03247.1	9,445	H	H	H	H	H	B	B	H	B	H	A	B	H	A	H	H	B	A	H	H	H	B	H	A	H	A	H	A	H	H	H	H	A
165	Tag_14440	31.4	Zjn_sc00013.1	2,105,036	Zjn_chr01	2,738,170	3A	6,380,380	3B	5,835,645	Zmw_sc05793.1	19,276	Zmw_sc02848.1	59,106	Zpz_sc00382.1	137,218	H	H	H	H	H	B	B	H	B	H	A	B	H	A	H	H	B	A	-	H	H	B	H	A	H	A	H	A	H	H	H	H	A
166	Tag_14434r	31.4	Zjn_sc00013.1	2,097,442	Zjn_chr01	2,745,764	-	-	-	-	Zmw_sc02848.1	51,506	Zmw_sc05793.1	11,898	Zpz_sc00382.1	129,833	H	H	H	H	H	B	B	H	B	H	A	B	H	A	H	H	B	A	H	H	H	B	H	A	H	A	H	A	H	H	H	H	A
167	Tag_14426	31.6	Zjn_sc00013.1	2,065,733	Zjn_chr01	2,777,473	3A	6,472,432	3B	5,894,884	Zmw_sc02848.1	20,157	Zmw_sc03771.1	19,789	Zpz_sc00382.1	97,726	H	H	H	H	H	B	B	H	B	H	A	B	H	A	H	H	B	A	H	H	H	B	H	A	H	A	A	A	H	H	H	H	A
168	Tag_14413	32.2	Zjn_sc00013.1	2,019,901	Zjn_chr01	2,823,305	3A	6,586,414	3B	6,087,730	Zmw_sc04071.1	17,084	Zmw_sc04071.1	17,084	Zpz_sc00382.1	49,169	H	H	H	H	H	B	B	H	B	H	A	B	H	A	H	H	B	A	H	H	H	B	H	A	H	H	D	A	H	H	H	H	A
169	Tag_14412	32.2	Zjn_sc00013.1	2,013,878	Zjn_chr01	2,829,328	3A	6,591,188	3B	6,092,523	Zmw_sc04071.1	11,061	Zmw_sc04071.1	11,061	Zpz_sc00382.1	43,146	H	H	H	H	H	B	B	H	B	H	A	B	H	A	H	H	B	A	H	H	H	B	H	A	H	H	D	A	H	H	H	H	A
170	Tag_14410	32.2	Zjn_sc00013.1	2,010,384	Zjn_chr01	2,832,822	3A	6,593,972	3B	6,095,333	Zmw_sc04071.1	7,540	Zmw_sc04071.1	7,540	Zpz_sc00382.1	39,926	H	H	H	H	H	B	B	H	B	H	A	B	H	A	H	H	B	A	H	H	H	B	H	A	H	H	A	A	H	H	H	H	A
171	Tag_14408r	32.2	Zjn_sc00013.1	2,005,171	Zjn_chr01	2,838,035	3A	6,629,088	3B	6,100,964	Zmw_sc04071.1	2,328	Zmw_sc04071.1	2,328	Zpz_sc00382.1	34,453	H	H	H	H	H	B	B	H	B	H	A	B	H	A	H	H	B	A	H	H	H	B	H	A	H	H	D	A	H	H	H	H	A
172	Tag_14406	32.2	Zjn_sc00013.1	1,998,404	Zjn_chr01	2,844,802	3A	6,666,467	-	-	Zmw_sc07771.1	982	Zmw_sc07771.1	982	Zpz_sc00382.1	27,686	H	H	H	H	H	B	B	H	B	H	A	B	C	A	H	H	B	A	H	H	H	B	H	A	H	H	A	A	H	H	H	H	A
173	Tag_14405	32.2	Zjn_sc00013.1	1,997,007	Zjn_chr01	2,846,199	3A	6,667,743	3B	6,123,222	Zmw_sc07771.1	2,381	-	-	Zpz_sc00382.1	26,287	H	H	H	H	H	B	B	H	B	H	A	B	H	A	H	H	B	A	H	H	H	B	H	A	H	H	D	A	H	H	H	H	A
174	Tag_14397	32.2	Zjn_sc00013.1	1,953,774	Zjn_chr01	2,889,432	3A	6,728,729	3B	6,188,909	Zmw_sc02797.1	35,147	Zmw_sc04546.1	35,279	Zpz_sc02983.1	11,366	H	H	H	H	H	B	B	H	B	H	A	B	H	A	H	H	B	A	H	H	H	B	H	A	H	H	A	A	H	H	H	H	A
175	Tag_13931hr	32.6	Zjn_sc00013.1	1,906,474	Zjn_chr01	2,936,732	-	-	-	-	Zmw_sc05700.1	7,568	Zmw_sc04626.1	33,568	Zpz_sc02016.1	23,836	H	H	H	H	H	B	B	H	B	H	A	B	H	A	C	H	B	A	H	H	D	B	H	A	H	H	A	A	H	B	B	H	A
176	Tag_14380	32.6	Zjn_sc00013.1	1,884,404	Zjn_chr01	2,958,802	3A	6,890,558	3B	6,300,661	Zmw_sc01524.1	60,959	Zmw_sc04626.1	11,791	Zpz_sc00660.1	128,018	-	H	H	H	H	B	B	H	B	H	A	B	H	A	H	H	B	A	H	H	H	-	H	A	H	H	D	A	H	H	H	H	A
177	Tag_14371u	32.6	Zjn_sc00013.1	1,845,518	Zjn_chr01	2,997,688	3A	6,953,200	3B	6,341,918	Zmw_sc01524.1	22,810	-	-	Zpz_sc00013.1	646,769	H	H	H	H	H	-	B	H	B	H	A	B	H	A	H	H	B	A	-	H	H	B	H	A	H	H	A	A	H	H	H	H	A
178	Tag_13915h	32.6	Zjn_sc00013.1	1,845,517	Zjn_chr01	2,997,689	3A	6,953,201	3B	6,341,919	Zmw_sc01524.1	22,809	-	-	Zpz_sc00013.1	646,768	H	H	H	H	H	-	-	H	B	H	A	B	H	A	H	H	B	A	-	A	H	B	H	A	H	H	D	A	H	H	H	H	A
179	Tag_14368	32.6	Zjn_sc00013.1	1,838,414	Zjn_chr01	3,004,792	3A	6,960,500	3B	6,349,357	Zmw_sc05983.1	5,479	Zmw_sc01524.1	15,875	Zpz_sc00013.1	640,598	H	H	H	H	H	B	B	H	B	H	A	B	H	A	H	H	B	A	H	H	H	B	H	A	H	H	A	A	H	H	H	H	A
180	Tag_49920	32.6	Zjn_sc02339.1	867	Zjn_chr02	2,975,912	3A	6,773,777	3B	6,230,626	Zmw_sc03551.1	2,801	Zmw_sc05700.1	11,232	Zpz_sc02016.1	27,497	H	H	H	H	H	B	B	H	B	H	A	B	H	A	H	H	B	A	H	H	H	B	H	A	H	H	A	A	H	H	H	H	A
181	Tag_13941h	32.7	Zjn_sc00013.1	1,931,099	Zjn_chr01	2,912,107	3A	6,757,127	3B	6,219,526	Zmw_sc03551.1	21,732	Zmw_sc03551.1	21,732	Zpz_sc02016.1	46,524	H	H	H	-	-	-	-	-	-	-	A	-	H	A	H	H	-	D	H	H	H	-	H	A	A	H	A	A	H	H	H	H	A
182	Tag_14389	32.7	Zjn_sc00013.1	1,908,020	Zjn_chr01	2,935,186	3A	6,841,352	3B	6,267,608	Zmw_sc03551.1	683	Zmw_sc05700.1	9,119	Zpz_sc02016.1	25,374	H	H	H	H	H	B	B	H	B	H	A	B	H	A	H	H	B	A	H	H	H	B	H	A	H	H	A	A	H	H	H	H	A
183	Tag_14363	32.9	Zjn_sc00013.1	1,826,915	Zjn_chr01	3,016,291	-	-	-	-	Zmw_sc01524.1	4,333	Zmw_sc05983.1	17,066	Zpz_sc04577.1	12,203	H	H	H	H	H	B	B	H	B	H	A	B	H	A	H	H	B	D	H	H	H	B	H	A	H	H	A	A	H	H	H	H	A
184	Tag_14362u	32.9	Zjn_sc00013.1	1,822,264	Zjn_chr01	3,020,942	3A	6,977,817	3B	6,366,968	Zmw_sc05983.1	21,439	Zmw_sc01524.1	1	Zpz_sc00660.1	66,868	H	-	H	H	-	B	B	-	-	-	-	B	H	A	H	H	B	H	-	-	H	-	H	-	H	H	D	A	H	C	-	C	-
185	Tag_14359	32.9	Zjn_sc00013.1	1,805,014	Zjn_chr01	3,037,928	3A	6,989,943	-	-	Zmw_sc06460.1	17,952	Zmw_sc06460.1	17,952	Zpz_sc00660.1	49,922	H	H	H	-	H	B	B	H	B	H	A	B	H	A	H	H	B	A	H	H	H	B	H	A	H	H	D	A	H	H	H	H	A
186	Tag_14356u	32.9	Zjn_sc00013.1	1,776,342	Zjn_chr01	3,066,864	-	-	-	-	Zmw_sc05845.1	10,509	-	-	Zpz_sc00660.1	21,502	H	H	H	H	H	B	B	H	B	H	A	B	H	A	D	H	B	A	H	H	H	B	H	A	H	H	A	A	H	H	H	H	A
187	Tag_14352u	32.9	Zjn_sc00013.1	1,765,936	Zjn_chr01	3,077,270	-	-	-	-	Zmw_sc05845.1	20,938	Zmw_sc03549.1	8,763	Zpz_sc00660.1	4,581	H	H	A	H	H	B	B	H	B	H	A	B	H	A	H	H	B	A	H	H	H	B	H	A	H	H	D	A	H	H	H	H	A
188	Tag_14349u	33.1	Zjn_sc00013.1	1,759,521	Zjn_chr01	3,083,685	3A	7,091,604	3B	6,452,552	Zmw_sc03549.1	14,915	Zmw_sc04420.1	1,573	Zpz_sc00777.1	4,042	H	H	H	H	H	B	B	H	B	H	A	B	H	D	H	H	B	A	H	H	H	B	H	A	H	H	A	A	H	H	H	H	A
189	Tag_13888h	33.4	Zjn_sc00013.1	1,739,762	Zjn_chr01	3,103,444	-	-	-	-	Zmw_sc03549.1	34,255	Zmw_sc04420.1	20,428	Zpz_sc00777.1	23,635	H	H	H	H	H	B	B	H	B	H	A	B	H	A	H	H	B	D	H	H	H	B	H	A	H	H	D	A	H	H	H	H	A
190	Tag_14342u	33.4	Zjn_sc00013.1	1,739,686	Zjn_chr01	3,103,520	-	-	-	-	Zmw_sc03549.1	34,332	Zmw_sc04420.1	20,504	Zpz_sc00777.1	23,712	H	H	H	H	H	B	B	H	B	H	A	B	H	A	H	H	B	A	H	H	H	B	H	A	H	H	A	A	H	H	H	H	A
191	Tag_14339	33.4	Zjn_sc00013.1	1,716,250	Zjn_chr01	3,126,956	2A	5,977,184	2A	5,977,184	Zmw_sc08421.1	7,261	-	-	Zpz_sc00777.1	46,548	H	H	H	H	H	B	-	-	B	H	A	B	H	A	H	H	B	A	-	H	H	B	H	A	H	H	A	A	H	H	H	H	A
192	Tag_13883h	33.6	Zjn_sc00013.1	1,697,916	Zjn_chr01	3,145,290	3A	7,207,897	3B	6,554,539	Zmw_sc04874.1	17,308	Zmw_sc01635.1	17,799	Zpz_sc00777.1	64,815	H	H	H	-	H	-	B	-	B	H	A	B	H	A	H	H	B	A	-	-	H	B	H	A	H	H	D	A	H	H	H	H	A
193	Tag_14334	33.6	Zjn_sc00013.1	1,689,032	Zjn_chr01	3,154,174	3A	7,215,339	3B	6,561,945	Zmw_sc04874.1	26,383	Zmw_sc01635.1	26,688	Zpz_sc00777.1	73,759	H	H	H	H	H	B	B	H	B	H	A	B	H	A	H	H	B	A	H	H	H	B	H	A	H	H	A	A	H	H	H	H	A
194	Tag_14330u	34.1	Zjn_sc00013.1	1,629,030	Zjn_chr01	3,214,176	3A	7,304,478	3B	6,639,837	Zmw_sc01635.1	85,863	Zmw_sc03418.1	4,996	Zpz_sc03663.1	14,054	H	H	H	H	H	B	B	H	B	H	A	B	H	A	B	H	B	A	H	H	H	B	H	A	H	H	D	A	H	H	H	H	A
195	Tag_14326r	34.2	Zjn_sc00013.1	1,621,442	Zjn_chr01	3,221,764	3A	7,313,656	-	-	Zmw_sc01635.1	93,236	-	-	Zpz_sc03663.1	21,197	H	H	H	H	H	B	B	H	B	H	A	B	H	-	B	H	B	A	H	H	H	B	H	A	H	H	A	A	H	H	H	H	A
196	Tag_14325	34.3	Zjn_sc00013.1	1,605,719	Zjn_chr01	3,237,487	-	-	-	-	Zmw_sc01202.1	4,856	Zmw_sc01741.1	93,316	Zpz_sc01023.1	1,691	H	H	-	H	H	B	B	H	B	-	A	-	H	A	-	H	B	A	-	H	H	B	H	-	H	H	D	-	H	H	H	H	-
197	Tag_14314	34.5	Zjn_sc00013.1	1,582,237	Zjn_chr01	3,260,969	-	-	-	-	Zmw_sc01202.1	28,019	Zmw_sc01741.1	68,342	Zpz_sc04210.1	5,277	H	H	H	H	H	B	B	H	B	H	A	B	H	A	B	H	B	A	H	H	H	B	H	A	H	H	D	A	H	H	H	H	A
198	Tag_14313u	34.5	Zjn_sc00013.1	1,560,607	Zjn_chr01	3,282,599	-	-	-	-	Zmw_sc01202.1	49,958	Zmw_sc01741.1	38,826	Zpz_sc01023.1	51,918	H	H	H	H	H	B	B	H	B	H	A	B	H	A	B	H	B	A	H	H	H	B	H	A	H	H	A	A	H	H	H	H	A
199	Tag_14310	34.5	Zjn_sc00013.1	1,556,227	Zjn_chr01	3,286,979	-	-	-	-	Zmw_sc01202.1	59,211	-	-	Zpz_sc01023.1	57,017	H	H	H	H	H	B	B	H	B	H	A	B	H	A	B	H	B	A	H	H	H	B	H	A	H	H	A	A	H	H	H	H	A
200	Tag_14308	34.6	Zjn_sc00013.1	1,547,707	Zjn_chr01	3,295,499	3A	7,536,025	3B	6,913,985	Zmw_sc01741.1	25,259	Zmw_sc01202.1	67,887	Zpz_sc01023.1	65,595	H	H	H	H	H	B	B	H	B	H	A	B	H	A	B	H	B	A	H	H	H	B	H	A	H	H	D	A	H	H	H	H	A
201	Tag_14296	35.2	Zjn_sc00013.1	1,512,478	Zjn_chr01	3,330,728	-	-	-	-	Zmw_sc01848.1	14,436	Zmw_sc01202.1	99,660	Zpz_sc01023.1	108,797	H	H	H	H	A	B	B	H	B	H	A	B	B	A	B	H	B	A	H	H	H	B	H	A	H	H	D	A	H	H	H	H	A
202	Tag_14292	35.2	Zjn_sc00013.1	1,507,657	Zjn_chr01	3,335,549	-	-	-	-	Zmw_sc01202.1	103,243	Zmw_sc01848.1	18,833	Zpz_sc00900.1	87,236	H	H	H	H	A	B	B	H	B	H	A	B	B	A	B	H	B	A	H	H	H	B	H	A	H	H	A	A	H	H	H	H	A
203	Tag_14289	35.3	Zjn_sc00013.1	1,462,817	Zjn_chr01	3,380,389	-	-	-	-	Zmw_sc04605.1	3,691	Zmw_sc01848.1	58,915	Zpz_sc00900.1	50,883	H	H	H	H	A	B	B	H	B	H	A	B	B	A	B	H	B	A	H	H	H	B	H	A	H	H	D	A	H	H	H	H	A
204	Tag_14284	35.4	Zjn_sc00013.1	1,453,654	Zjn_chr01	3,389,552	3A	7,748,652	3B	7,024,157	Zmw_sc01848.1	68,086	Zmw_sc04605.1	13,676	Zpz_sc00900.1	41,687	H	H	H	H	A	B	B	H	B	H	A	B	B	A	B	H	B	A	H	H	H	B	H	A	H	H	D	A	H	H	H	H	A
205	Tag_14277	35.5	Zjn_sc00013.1	1,427,497	Zjn_chr01	3,415,709	-	-	-	-	Zmw_sc08888.1	3,681	-	-	Zpz_sc00900.1	16,064	H	H	H	D	A	B	B	H	B	H	A	B	-	A	B	H	B	A	D	H	H	B	H	A	H	H	D	A	H	H	B	H	A
206	Tag_14275r	35.5	Zjn_sc00013.1	1,418,973	Zjn_chr01	3,424,233	3A	7,809,160	3B	7,074,654	Zmw_sc02642.1	59,048	Zmw_sc05223.1	5,107	Zpz_sc00900.1	7,540	H	H	H	H	A	B	B	H	B	H	A	B	B	A	B	H	B	A	H	H	H	B	H	A	H	H	A	A	H	H	H	H	A
207	Tag_14272	35.6	Zjn_sc00013.1	1,411,686	Zjn_chr01	3,431,520	3A	7,850,728	3B	7,102,597	Zmw_sc02642.1	52,077	Zmw_sc05223.1	11,803	Zpz_sc03733.1	4,005	H	H	H	H	A	B	B	H	B	H	A	B	B	A	B	H	B	A	H	H	H	B	H	A	H	H	D	A	H	H	H	H	A
208	Tag_14269	35.8	Zjn_sc00013.1	1,385,906	Zjn_chr01	3,457,300	-	-	-	-	Zmw_sc02642.1	26,481	Zmw_sc00567.1	168,373	Zpz_sc01982.1	4,989	H	H	H	H	A	B	B	H	B	H	A	B	B	A	B	H	B	A	H	H	H	B	H	A	H	H	A	A	H	H	H	H	A
209	Tag_14265u	35.8	Zjn_sc00013.1	1,383,659	Zjn_chr01	3,459,547	-	-	-	-	Zmw_sc02642.1	24,307	Zmw_sc00567.1	166,072	Zpz_sc05991.1	870	H	H	H	H	A	B	B	-	-	H	-	B	B	A	-	H	B	A	-	H	H	B	H	A	H	H	A	A	H	H	H	H	A
210	Tag_14262r	36	Zjn_sc00013.1	1,378,412	Zjn_chr01	3,464,794	3A	7,897,853	3B	7,156,245	Zmw_sc00567.1	161,493	Zmw_sc02642.1	18,869	Zpz_sc01982.1	19,175	H	H	H	H	A	B	B	H	B	H	A	B	B	A	B	H	B	D	H	H	H	B	H	A	H	H	A	A	H	H	H	H	A
211	Tag_14260	36	Zjn_sc00013.1	1,375,300	Zjn_chr01	3,467,906	3A	7,900,857	3B	7,159,256	Zmw_sc02642.1	15,756	Zmw_sc00567.1	158,380	Zpz_sc01982.1	22,272	H	H	H	H	A	B	B	H	B	H	A	B	B	A	B	H	B	A	H	H	H	B	H	A	H	H	A	A	H	H	H	H	A
212	Tag_14259	36.1	Zjn_sc00013.1	1,369,964	Zjn_chr01	3,473,242	3A	7,923,947	3B	7,165,994	Zmw_sc00567.1	153,058	Zmw_sc02642.1	10,789	Zpz_sc00013.1	182,293	H	H	H	H	A	B	B	H	B	C	A	B	B	A	B	H	B	D	H	H	H	B	H	A	H	H	D	A	H	H	H	H	A
213	Tag_14254u	36.4	Zjn_sc00013.1	1,335,198	Zjn_chr01	3,508,008	3A	7,973,008	-	-	Zmw_sc00567.1	119,033	Zmw_sc00567.1	119,033	Zpz_sc01982.1	60,297	H	H	H	H	A	B	B	H	B	H	A	B	B	A	B	H	B	A	H	H	H	B	H	A	H	H	A	A	H	H	H	H	A
214	Tag_14251u	36.4	Zjn_sc00013.1	1,329,739	Zjn_chr01	3,513,467	3A	7,978,064	3B	7,208,922	Zmw_sc00567.1	113,545	-	-	Zpz_sc04454.1	13,074	H	H	H	H	A	B	B	H	B	H	A	B	B	A	B	H	B	A	H	H	H	B	H	A	H	H	D	A	H	H	H	H	A
215	Tag_14240u	36.7	Zjn_sc00013.1	1,247,474	Zjn_chr01	3,595,732	-	-	-	-	Zmw_sc00567.1	31,441	-	-	Zpz_sc00725.1	54,015	H	H	H	H	A	B	B	H	B	H	A	B	B	A	B	H	B	A	H	H	H	B	H	A	H	H	A	A	H	H	H	H	A
216	Tag_14238	36.7	Zjn_sc00013.1	1,234,647	Zjn_chr01	3,608,559	3A	8,135,617	3B	7,326,477	Zmw_sc00567.1	19,147	Zmw_sc02501.1	56,097	Zpz_sc00725.1	65,479	H	H	H	H	A	B	B	H	B	H	A	B	B	A	B	H	B	A	C	H	H	B	H	A	H	H	D	A	H	H	H	H	A
217	Tag_13790h	36.7	Zjn_sc00013.1	1,220,827	Zjn_chr01	3,622,379	3A	8,138,989	3B	7,329,849	Zmw_sc02501.1	65,943	Zmw_sc00567.1	9,579	Zpz_sc00725.1	75,247	H	C	H	H	A	A	B	H	B	H	A	B	B	A	B	H	B	A	H	H	H	B	H	A	H	H	H	A	H	H	H	H	A
218	Tag_14236u	36.7	Zjn_sc00013.1	1,220,684	Zjn_chr01	3,622,522	3A	8,139,133	3B	7,329,993	Zmw_sc02501.1	66,086	Zmw_sc00567.1	9,436	Zpz_sc00725.1	75,390	H	H	H	H	A	B	B	H	B	H	A	B	B	A	B	H	B	A	H	H	H	B	H	A	H	H	-	A	H	H	H	H	A
219	Tag_14235	36.8	Zjn_sc00013.1	1,208,370	Zjn_chr01	3,634,836	-	-	-	-	Zmw_sc05505.1	10,915	Zmw_sc05996.1	7,418	Zpz_sc00725.1	90,688	H	H	H	H	A	B	B	H	B	H	A	B	B	A	B	H	B	A	H	H	H	B	H	A	H	H	A	A	H	H	H	H	A
220	Tag_14232	36.9	Zjn_sc00013.1	1,181,716	Zjn_chr01	3,661,490	3A	8,235,512	-	-	Zmw_sc07813.1	1,810	Zmw_sc07751.1	1,809	Zpz_sc00725.1	115,834	H	H	H	H	A	B	B	H	B	H	A	B	B	A	B	H	B	A	H	H	H	B	H	A	H	H	A	A	H	H	H	H	A
221	Tag_14229u	36.9	Zjn_sc00013.1	1,176,734	Zjn_chr01	3,666,472	3A	8,237,455	3B	7,399,334	Zmw_sc07751.1	6,767	Zmw_sc07813.1	6,755	Zpz_sc00725.1	120,764	D	H	H	H	A	B	B	H	B	H	A	B	B	A	B	H	B	A	H	H	H	B	H	A	H	H	A	A	H	H	H	H	A
222	Tag_14224	36.9	Zjn_sc00013.1	1,143,631	Zjn_chr01	3,699,575	3A	8,263,155	3B	7,425,059	Zmw_sc01224.1	106,255	Zmw_sc02428.1	56,304	Zpz_sc00926.1	103,063	H	H	H	H	A	B	B	H	B	H	A	B	B	A	B	H	B	A	H	H	H	B	H	A	H	H	A	A	H	H	H	H	A
223	Tag_14216	36.9	Zjn_sc00013.1	1,124,330	Zjn_chr01	3,718,876	-	-	-	-	Zmw_sc01224.1	87,328	Zmw_sc02428.1	36,913	Zpz_sc00926.1	84,242	H	H	H	H	A	B	B	H	B	H	A	B	B	A	B	H	B	A	H	H	H	B	H	A	H	H	A	A	H	H	H	H	A
224	Tag_14212	37	Zjn_sc00013.1	1,117,360	Zjn_chr01	3,725,846	3A	8,294,273	3B	7,457,144	Zmw_sc01224.1	80,367	Zmw_sc01224.1	80,367	Zpz_sc00926.1	76,648	H	H	H	H	A	B	B	H	B	H	A	B	B	A	B	H	B	A	H	H	H	B	H	A	H	H	D	A	A	H	H	H	A
225	Tag_14208	37.1	Zjn_sc00013.1	1,086,965	Zjn_chr01	3,756,241	3A	8,424,827	3B	8,033,413	Zmw_sc01882.1	79,697	-	-	Zpz_sc00150.1	244,055	H	H	H	H	A	B	B	H	B	H	A	B	B	A	B	H	B	A	H	H	H	B	H	A	H	H	D	A	A	H	H	H	A
226	Tag_14200u	37.1	Zjn_sc00013.1	1,075,118	Zjn_chr01	3,768,088	3A	8,438,425	3B	8,047,753	Zmw_sc06937.1	6,283	Zmw_sc01882.1	67,851	Zpz_sc00926.1	32,272	H	H	H	H	A	B	B	-	-	-	A	B	B	A	-	H	B	A	-	H	H	-	H	A	H	H	A	A	A	-	H	H	-
227	Tag_14199	37.1	Zjn_sc00013.1	1,065,849	Zjn_chr01	3,777,357	3A	8,446,951	3B	8,056,410	Zmw_sc01882.1	58,538	-	-	Zpz_sc00150.1	222,290	H	H	H	H	A	B	B	H	B	H	A	B	B	A	B	H	B	A	H	H	H	B	H	A	H	H	A	A	A	H	H	H	A
228	Tag_14192	37.3	Zjn_sc00013.1	1,017,891	Zjn_chr01	3,825,315	3A	8,689,483	3B	8,108,878	Zmw_sc01882.1	18,865	Zmw_sc04552.1	4,590	Zpz_sc00703.1	20,881	H	H	H	H	-	B	B	H	B	H	A	B	B	A	B	H	B	D	-	H	H	B	H	A	H	H	H	A	A	H	H	H	A
229	Tag_14186	37.3	Zjn_sc00013.1	1,013,686	Zjn_chr01	3,829,520	3A	8,695,405	3B	8,144,293	Zmw_sc04552.1	442	Zmw_sc01882.1	14,462	Zpz_sc00703.1	25,029	H	H	H	H	A	B	B	H	B	H	A	B	B	A	B	H	B	A	H	H	H	B	H	A	H	H	A	A	A	H	H	H	A
230	Tag_14182u	37.4	Zjn_sc00013.1	1,006,112	Zjn_chr01	3,837,094	3A	8,731,105	3B	8,159,017	Zmw_sc00790.1	68,006	Zmw_sc05704.1	1,428	Zpz_sc00150.1	171,059	H	H	H	H	A	B	B	H	B	H	A	B	B	A	B	H	B	A	H	H	H	B	H	A	H	H	D	A	A	H	H	H	A
231	Tag_14177	37.5	Zjn_sc00013.1	992,984	Zjn_chr01	3,850,222	3A	8,744,028	3B	8,172,356	Zmw_sc05665.1	6,134	-	-	Zpz_sc00703.1	45,738	H	H	H	H	A	B	B	H	B	H	A	B	B	A	B	H	B	A	H	H	H	B	H	A	H	H	D	A	A	H	H	H	A
232	Tag_13726h	38	Zjn_sc00013.1	945,160	Zjn_chr01	3,898,046	-	-	-	-	Zmw_sc01304.1	29,728	Zmw_sc01225.1	94,121	Zpz_sc00703.1	94,771	H	H	H	H	A	B	B	H	B	H	A	B	B	A	B	H	B	A	H	H	H	B	H	A	H	H	A	A	A	H	H	H	A
233	Tag_13724h	38.1	Zjn_sc00013.1	920,267	Zjn_chr01	3,922,939	3A	8,814,144	3B	8,236,535	Zmw_sc01304.1	54,415	Zmw_sc01225.1	75,613	Zpz_sc00703.1	113,094	H	H	H	H	A	B	B	H	B	H	A	B	B	A	B	H	B	A	H	H	H	B	H	A	H	H	A	A	A	H	H	H	A
234	Tag_14171u	38.1	Zjn_sc00013.1	920,249	Zjn_chr01	3,922,957	3A	8,814,144	3B	8,236,535	Zmw_sc01304.1	54,433	Zmw_sc01225.1	75,595	Zpz_sc00703.1	113,112	H	H	H	H	A	B	B	H	B	H	A	B	B	A	B	H	B	A	H	H	H	B	H	A	H	H	D	A	A	H	H	H	A
235	Tag_14164u	38.2	Zjn_sc00013.1	902,845	Zjn_chr01	3,940,361	-	-	-	-	Zmw_sc01225.1	60,031	Zmw_sc01304.1	70,994	Zpz_sc01756.1	9,473	H	H	H	H	A	B	B	H	B	H	A	B	B	A	B	H	B	A	H	H	H	B	H	A	H	H	A	A	A	H	H	H	A
236	Tag_14160	38.2	Zjn_sc00013.1	889,697	Zjn_chr01	3,953,509	3A	8,878,329	3B	8,275,343	Zmw_sc01225.1	47,525	Zmw_sc01304.1	83,165	Zpz_sc01756.1	22,062	H	H	H	H	A	B	B	H	B	H	A	B	B	A	B	H	B	A	H	H	H	B	H	A	H	H	D	A	A	H	H	H	A
237	Tag_14153	38.5	Zjn_sc00013.1	863,099	Zjn_chr01	3,980,107	-	-	-	-	Zmw_sc01304.1	113,701	Zmw_sc01225.1	22,121	Zpz_sc01756.1	48,475	H	H	H	H	A	B	B	H	B	C	A	B	B	A	B	H	B	A	H	H	H	B	H	A	H	H	D	A	A	H	H	H	A
238	Tag_13704h	38.7	Zjn_sc00013.1	846,701	Zjn_chr01	3,996,505	3A	8,934,545	3B	8,308,289	Zmw_sc08068.1	1,838	Zmw_sc01225.1	5,561	Zpz_sc00150.1	50,759	H	H	H	H	A	B	B	H	B	-	A	B	B	A	B	H	B	A	H	H	H	B	H	A	H	H	A	A	A	H	H	H	A
239	Tag_50026	39.3	Zjn_sc05098.1	588	Zjn_chr02	3,968,797	3A	8,952,906	3B	8,331,019	Zmw_sc05878.1	21,771	Zmw_sc01875.1	465	Zpz_sc02561.1	36,689	H	H	H	-	-	-	B	-	B	H	A	B	B	A	B	-	B	A	-	H	H	-	H	A	H	H	D	-	A	-	H	H	A
240	Tag_14144u	39.4	Zjn_sc00013.1	815,744	Zjn_chr01	4,027,462	3A	8,967,170	3B	8,341,742	Zmw_sc03583.1	36,341	Zmw_sc05878.1	7,697	Zpz_sc02561.1	23,209	H	H	H	H	A	B	B	H	B	H	A	B	B	A	B	H	B	A	H	H	H	B	H	A	H	H	A	A	A	H	H	H	A
241	Tag_14143	39.4	Zjn_sc00013.1	812,138	Zjn_chr01	4,031,068	3A	8,970,141	-	-	Zmw_sc01875.1	12,702	Zmw_sc01474.1	6,485	Zpz_sc00150.1	22,184	H	H	H	H	A	B	B	H	B	H	A	B	B	A	B	H	B	A	H	H	H	B	H	A	H	H	D	A	A	H	H	H	A
242	Tag_14135	39.6	Zjn_sc00013.1	754,937	Zjn_chr01	4,088,269	-	-	-	-	Zmw_sc07225.1	194	Zmw_sc09049.1	5,327	Zpz_sc01364.1	45,009	H	H	H	H	A	B	B	H	B	H	A	B	B	A	B	H	B	A	H	H	H	B	H	A	H	H	D	A	A	H	H	H	A
243	Tag_13686h	39.7	Zjn_sc00013.1	746,095	Zjn_chr01	4,097,111	3A	9,163,595	3B	8,562,612	Zmw_sc03596.1	8,818	-	-	Zpz_sc01364.1	54,846	H	H	H	H	A	B	B	H	B	H	A	B	B	A	B	H	B	A	H	H	H	B	H	A	H	H	D	A	A	H	H	H	A
244	Tag_14127	39.7	Zjn_sc00013.1	729,968	Zjn_chr01	4,113,238	3A	9,200,627	3B	8,605,440	Zmw_sc03596.1	24,974	Zmw_sc03596.1	24,974	Zpz_sc01364.1	71,492	H	H	H	H	A	B	B	H	B	H	A	B	B	A	B	H	B	A	H	H	H	B	H	A	H	H	D	A	A	H	H	H	A
245	Tag_14126	39.8	Zjn_sc00013.1	723,452	Zjn_chr01	4,119,754	-	-	-	-	Zmw_sc03596.1	31,495	-	-	Zpz_sc01364.1	78,014	H	H	H	H	A	B	B	H	B	H	A	B	B	A	B	H	B	A	H	H	H	B	H	A	H	H	A	A	A	H	H	H	A
246	Tag_14119r	39.9	Zjn_sc00013.1	692,424	Zjn_chr01	4,150,782	3A	9,315,949	3B	8,679,292	Zmw_sc03695.1	32,379	Zmw_sc04176.1	25,721	Zpz_sc00029.1	472,057	H	H	H	H	A	B	B	H	B	H	A	B	B	A	B	H	B	A	H	H	H	B	H	A	H	H	D	A	A	H	H	H	A
247	Tag_14115r	40	Zjn_sc00013.1	665,045	Zjn_chr01	4,178,161	3A	9,429,478	3B	8,760,864	Zmw_sc03695.1	5,017	Zmw_sc03695.1	5,017	Zpz_sc00029.1	442,449	H	H	H	H	A	B	B	H	B	H	A	B	B	A	B	H	B	A	H	H	H	B	H	A	H	H	A	A	A	H	H	H	A
248	Tag_14111	40.3	Zjn_sc00013.1	654,136	Zjn_chr01	4,189,070	3A	9,544,513	3B	8,784,355	Zmw_sc06601.1	5,776	Zmw_sc06601.1	5,776	Zpz_sc01453.1	49,081	H	H	H	H	A	B	B	H	B	H	A	B	B	A	B	H	B	A	H	H	H	B	H	A	H	H	D	A	A	H	H	H	A
249	Tag_14106	40.5	Zjn_sc00013.1	632,659	Zjn_chr01	4,210,547	-	-	-	-	Zmw_sc01656.1	10,361	Zmw_sc01656.1	10,361	Zpz_sc00029.1	410,874	H	H	H	H	A	B	B	H	B	H	A	B	B	A	B	H	B	A	H	H	H	B	H	A	H	H	A	A	A	H	H	H	A
250	Tag_14105	40.7	Zjn_sc00013.1	628,934	Zjn_chr01	4,214,272	3A	9,577,985	3B	8,814,751	Zmw_sc01656.1	14,281	Zmw_sc01656.1	14,281	Zpz_sc00029.1	406,962	H	H	H	A	A	B	B	H	B	H	A	B	B	A	B	H	B	A	H	H	H	B	H	A	H	H	A	A	A	H	H	H	A
251	Tag_13660h	40.8	Zjn_sc00013.1	622,421	Zjn_chr01	4,220,785	-	-	-	-	Zmw_sc01656.1	20,500	Zmw_sc01656.1	20,500	Zpz_sc00029.1	400,638	H	H	H	A	A	B	B	H	B	H	A	B	B	A	B	H	B	A	H	H	H	B	D	A	H	H	A	A	A	H	H	H	A
252	Tag_14100	41.1	Zjn_sc00013.1	614,378	Zjn_chr01	4,228,828	3A	9,596,794	-	-	Zmw_sc01656.1	28,415	Zmw_sc01656.1	28,415	Zpz_sc00029.1	392,928	H	H	H	A	A	B	B	H	B	H	A	B	B	A	B	H	B	A	H	H	H	B	H	A	H	H	D	A	A	H	H	H	A
253	Tag_13656h	41.1	Zjn_sc00013.1	595,154	Zjn_chr01	4,248,052	3A	9,613,705	3B	8,845,580	Zmw_sc01656.1	47,643	-	-	Zpz_sc00029.1	374,628	H	H	H	A	A	B	B	H	B	H	A	B	B	A	B	H	B	A	H	H	H	B	H	A	H	H	D	A	A	H	H	H	A
254	Tag_14096u	41.1	Zjn_sc00013.1	579,835	Zjn_chr01	4,263,371	-	-	-	-	-	-	-	-	Zpz_sc00029.1	361,218	H	H	D	A	A	B	-	H	B	H	A	B	B	A	-	H	B	A	H	H	H	B	H	A	H	H	A	A	A	H	D	H	A
255	Tag_13651h	41.4	Zjn_sc00013.1	563,517	Zjn_chr01	4,279,689	-	-	-	-	Zmw_sc01494.1	16,043	Zmw_sc01656.1	77,516	Zpz_sc00029.1	352,970	H	H	H	A	A	B	B	H	B	H	A	B	B	A	B	H	B	A	H	H	H	B	H	A	H	H	A	A	A	H	H	H	A
256	Tag_14090	42.2	Zjn_sc00013.1	524,675	Zjn_chr01	4,318,531	3A	9,915,226	3B	9,045,285	Zmw_sc01285.1	10,318	Zmw_sc01494.1	66,280	Zpz_sc00029.1	302,508	H	H	H	A	A	B	B	H	B	H	A	B	B	A	B	H	B	A	H	H	H	B	H	A	H	H	A	A	A	H	H	H	A
257	Tag_14079	42.6	Zjn_sc00013.1	490,527	Zjn_chr01	4,352,679	-	-	-	-	Zmw_sc01285.1	44,261	Zmw_sc01494.1	100,220	Zpz_sc00029.1	269,609	H	H	H	A	A	B	B	H	B	H	A	B	B	A	B	H	B	A	H	H	H	B	H	A	H	H	A	A	A	H	H	H	A
258	Tag_14075u	42.6	Zjn_sc00013.1	461,856	Zjn_chr01	4,381,350	3A	10,164,177	3B	9,332,343	Zmw_sc01285.1	72,667	-	-	Zpz_sc00029.1	242,096	H	H	H	A	A	B	B	H	B	H	A	B	B	A	B	H	B	A	H	H	H	B	H	A	H	H	A	A	A	H	H	H	A
259	Tag_14061	43.1	Zjn_sc00013.1	406,317	Zjn_chr01	4,436,889	3A	10,268,501	3B	9,419,566	Zmw_sc05492.1	16,239	Zmw_sc05492.1	16,239	Zpz_sc00029.1	182,932	H	H	H	A	A	B	B	H	B	H	A	B	B	A	B	H	B	A	H	H	H	B	H	A	H	H	A	A	A	H	H	H	A
260	Tag_14058	43.2	Zjn_sc00013.1	382,033	Zjn_chr01	4,461,173	-	-	-	-	Zmw_sc06904.1	7,486	Zmw_sc06904.1	7,486	Zpz_sc00029.1	158,534	H	H	H	A	A	B	B	H	B	H	A	B	B	A	B	H	B	A	H	H	H	B	H	A	H	H	A	A	A	H	H	H	A
261	Tag_14054	43.5	Zjn_sc00013.1	355,565	Zjn_chr01	4,487,641	3A	10,375,759	3B	9,508,814	Zmw_sc01835.1	55,364	Zmw_sc01835.1	55,364	Zpz_sc00029.1	134,487	H	H	H	A	A	B	B	H	B	H	A	B	B	A	B	H	B	A	H	H	H	B	H	A	H	B	A	A	A	H	H	H	A
262	Tag_14046	43.7	Zjn_sc00013.1	285,823	Zjn_chr01	4,557,383	-	-	-	-	Zmw_sc00094.1	61,097	Zmw_sc00094.1	61,097	Zpz_sc00029.1	68,832	H	H	H	A	A	B	B	H	B	H	A	B	B	A	B	H	B	A	H	H	H	B	H	A	H	B	A	A	A	H	H	H	A
263	Tag_14043	44.1	Zjn_sc00013.1	273,848	Zjn_chr01	4,569,358	3A	10,655,107	3B	9,804,373	Zmw_sc00094.1	73,304	-	-	Zpz_sc00029.1	56,585	H	H	-	-	A	-	-	-	-	-	-	B	B	A	-	H	B	A	C	H	H	B	H	A	H	B	A	A	A	-	H	H	-
264	Tag_14037	44.4	Zjn_sc00013.1	207,983	Zjn_chr01	4,635,223	-	-	-	-	Zmw_sc00094.1	138,154	Zmw_sc01082.1	79,365	Zpz_sc01328.1	28,765	H	H	H	A	A	B	B	H	B	H	A	B	B	A	B	H	B	A	H	H	H	B	H	A	H	B	A	A	A	H	H	H	A
265	Tag_14029	44.4	Zjn_sc00013.1	167,839	Zjn_chr01	4,675,367	3A	11,208,913	3B	10,628,827	Zmw_sc01082.1	44,463	Zmw_sc00094.1	185,744	Zpz_sc01328.1	76,380	H	H	H	A	A	B	B	H	B	H	A	B	B	A	B	H	B	A	H	H	H	B	H	A	H	B	A	A	A	H	H	H	A
266	Tag_14027	44.4	Zjn_sc00013.1	138,893	Zjn_chr01	4,704,313	-	-	-	-	Zmw_sc00094.1	218,553	Zmw_sc01082.1	16,618	Zpz_sc01704.1	37,226	H	H	H	A	A	B	B	H	B	H	A	B	B	A	B	H	B	A	H	H	H	B	H	A	H	H	D	A	A	H	H	H	A
267	Tag_14016r	44.5	Zjn_sc00013.1	84,149	Zjn_chr01	4,759,057	-	-	-	-	Zmw_sc02041.1	20,073	Zmw_sc00094.1	260,983	Zpz_sc02638.1	24,120	D	H	H	A	A	B	B	H	B	D	A	B	B	A	B	H	B	A	D	H	H	B	H	A	H	B	A	A	A	H	H	H	A
268	Tag_49449r	44.6	Zjn_sc00229.1	59,459	-	-	-	-	-	-	Zmw_sc05822.1	8,462	Zmw_sc01403.1	61,930	Zpz_sc02166.1	11,110	H	H	H	A	A	B	B	H	B	H	A	B	B	A	B	H	B	D	H	H	H	B	H	A	H	B	A	A	A	H	H	H	A
269	Tag_36749	46.2	Zjn_sc00065.1	42,114	Zjn_chr01	4,894,321	-	-	-	-	Zmw_sc04866.1	9,325	Zmw_sc04640.1	12,472	Zpz_sc01524.1	34,286	H	H	H	A	A	B	B	H	B	A	A	B	B	A	B	H	B	A	H	H	H	B	H	A	H	B	A	A	A	H	H	H	A
270	Tag_36751	46.2	Zjn_sc00065.1	48,662	Zjn_chr01	4,900,869	-	-	-	-	Zmw_sc04866.1	2,772	Zmw_sc04640.1	6,075	Zpz_sc01524.1	27,742	H	H	H	A	A	B	B	H	B	A	A	B	B	A	B	H	B	A	H	H	H	B	H	A	H	B	A	A	A	H	H	H	A
271	Tag_36756	46.2	Zjn_sc00065.1	57,641	Zjn_chr01	4,909,848	3A	12,214,997	3B	11,444,566	Zmw_sc06919.1	15,259	Zmw_sc06935.1	15,153	Zpz_sc01524.1	15,166	H	H	H	A	A	B	B	H	B	A	A	B	B	A	B	H	B	A	H	H	H	B	H	A	H	B	A	A	A	H	H	H	A
272	Tag_36760	46.2	Zjn_sc00065.1	73,794	Zjn_chr01	4,926,001	-	-	-	-	Zmw_sc06131.1	768	-	-	Zpz_sc02469.1	12,564	H	H	H	A	A	B	B	H	B	A	A	B	B	A	B	H	B	A	H	H	H	B	H	A	H	B	A	A	A	H	H	H	A
273	Tag_36769	46.4	Zjn_sc00065.1	115,044	Zjn_chr01	4,967,251	3A	12,271,427	3B	11,499,641	Zmw_sc01085.1	108,885	Zmw_sc02957.1	39,436	Zpz_sc01964.1	44,722	H	H	H	A	A	B	B	H	B	A	A	B	B	A	B	H	B	A	H	H	H	B	H	A	H	B	A	A	A	H	H	H	A
274	Tag_36771	46.4	Zjn_sc00065.1	118,021	Zjn_chr01	4,970,228	3A	12,273,875	3B	11,503,841	Zmw_sc01085.1	105,761	Zmw_sc02957.1	36,459	Zpz_sc01964.1	41,597	H	H	H	A	A	B	B	H	B	A	A	B	B	A	B	H	B	A	H	H	H	B	H	A	H	B	A	A	A	H	H	H	A
275	Tag_35626hr	46.4	Zjn_sc00065.1	171,410	Zjn_chr01	5,023,617	-	-	-	-	Zmw_sc01085.1	45,073	-	-	Zpz_sc04162.1	11,508	H	H	-	A	A	B	B	H	B	A	A	B	B	A	B	H	B	A	H	H	-	B	H	A	H	B	D	A	A	H	H	H	A
276	Tag_36780	46.6	Zjn_sc00065.1	174,446	Zjn_chr01	5,026,653	-	-	-	-	Zmw_sc01085.1	42,026	-	-	Zpz_sc04162.1	14,288	H	H	H	A	A	B	B	H	B	A	A	B	B	A	B	H	B	A	H	H	H	B	H	A	H	B	A	A	A	H	H	H	A
277	Tag_36783u	46.7	Zjn_sc00065.1	185,262	Zjn_chr01	5,037,469	-	-	-	-	Zmw_sc01755.1	85,135	Zmw_sc01085.1	30,973	Zpz_sc04353.1	8,910	H	H	H	-	-	B	-	-	B	A	A	-	B	A	-	H	C	A	H	H	H	B	H	A	H	B	D	A	A	H	H	H	A
278	Tag_36787	46.8	Zjn_sc00065.1	207,541	Zjn_chr01	5,059,748	-	-	-	-	Zmw_sc01755.1	67,017	Zmw_sc01085.1	9,523	Zpz_sc04661.1	4,064	H	H	H	A	A	B	B	H	B	A	A	B	B	A	B	H	B	A	H	H	H	B	H	A	H	B	A	A	A	H	H	H	A
279	Tag_36804u	47.2	Zjn_sc00065.1	268,379	Zjn_chr01	5,120,586	-	-	-	-	Zmw_sc01755.1	6,317	Zmw_sc02905.1	6,382	Zpz_sc01714.1	54,943	H	H	H	A	A	B	B	H	B	A	A	B	B	A	B	H	B	A	H	H	H	B	H	H	H	B	A	A	A	H	H	H	A
280	Tag_36806r	47.2	Zjn_sc00065.1	303,345	Zjn_chr01	5,155,552	-	-	-	-	Zmw_sc02689.1	21,507	Zmw_sc01461.1	21,039	Zpz_sc01714.1	20,667	H	H	H	A	D	B	B	H	B	A	A	B	B	A	B	H	B	A	H	H	H	B	H	H	H	B	A	A	A	H	H	H	A
281	Tag_36828r	47.2	Zjn_sc00065.1	413,341	Zjn_chr01	5,265,548	-	-	-	-	Zmw_sc00251.1	219,394	Zmw_sc01952.1	62,916	Zpz_sc01034.1	54,425	H	H	H	A	H	B	B	H	B	A	A	B	B	A	B	H	B	A	H	H	H	B	H	H	H	B	A	A	A	H	H	H	A
282	Tag_36830u	47.3	Zjn_sc00065.1	419,784	Zjn_chr01	5,271,991	-	-	-	-	Zmw_sc00251.1	212,962	Zmw_sc01952.1	69,075	Zpz_sc01034.1	48,298	H	-	C	A	H	B	B	H	B	A	A	B	B	A	B	H	B	A	-	H	H	B	H	-	H	B	A	A	A	H	H	H	A
283	Tag_36835r	47.7	Zjn_sc00065.1	459,613	Zjn_chr01	5,311,820	3A	13,520,946	3B	12,360,242	Zmw_sc00251.1	174,161	-	-	Zpz_sc01769.1	55,727	H	H	H	A	D	B	B	H	B	A	A	B	B	A	B	H	B	A	H	H	H	B	H	H	H	B	D	A	A	H	H	H	A
284	Tag_36837	47.7	Zjn_sc00065.1	468,146	Zjn_chr01	5,320,353	-	-	-	-	Zmw_sc00251.1	164,625	Zmw_sc00486.1	192,523	Zpz_sc01769.1	46,443	H	H	H	A	H	B	B	H	B	A	A	B	B	A	B	H	B	A	H	H	H	B	H	H	H	B	A	A	A	H	H	H	A
285	Tag_36848	47.8	Zjn_sc00065.1	515,724	Zjn_chr01	5,367,931	-	-	-	-	Zmw_sc00486.1	151,187	-	-	Zpz_sc01776.1	18,869	H	H	H	A	H	B	B	B	B	A	A	B	B	A	B	H	B	A	H	H	H	B	H	H	H	B	A	A	A	H	H	H	A
286	Tag_36849r	47.8	Zjn_sc00065.1	525,401	Zjn_chr01	5,377,608	-	-	-	-	Zmw_sc00486.1	141,563	Zmw_sc00251.1	123,303	Zpz_sc01776.1	28,706	H	H	H	A	H	B	B	B	B	A	A	B	B	A	B	H	B	A	H	H	H	B	H	H	H	B	A	A	A	H	H	H	A
287	Tag_36858	48.3	Zjn_sc00065.1	577,082	Zjn_chr01	5,429,289	-	-	-	-	Zmw_sc00486.1	91,396	Zmw_sc00251.1	73,944	Zpz_sc00219.1	7,364	H	H	H	A	H	B	B	B	B	A	A	B	B	A	B	H	B	A	H	H	H	B	H	H	H	B	D	A	A	H	H	H	A
288	Tag_36860	48.3	Zjn_sc00065.1	579,978	Zjn_chr01	5,432,185	-	-	-	-	Zmw_sc00251.1	71,221	Zmw_sc00486.1	88,499	Zpz_sc00219.1	9,972	H	H	H	A	H	B	B	B	B	A	A	B	C	A	B	H	B	A	H	H	H	B	H	H	H	B	D	A	A	H	H	H	A
289	Tag_36861	48.4	Zjn_sc00065.1	629,026	Zjn_chr01	5,481,233	2A	50,446,473	2A	50,446,473	Zmw_sc00251.1	23,725	Zmw_sc00486.1	39,271	Zpz_sc00219.1	57,471	H	H	H	A	H	B	B	B	B	A	A	B	B	A	B	H	B	A	H	H	H	B	H	H	H	B	A	A	A	H	H	H	A
290	Tag_36864u	48.4	Zjn_sc00065.1	637,771	Zjn_chr01	5,489,978	-	-	-	-	Zmw_sc00486.1	15,387	Zmw_sc00251.1	15,373	Zpz_sc00219.1	65,832	H	H	H	-	-	B	B	-	-	-	-	B	-	A	B	H	B	A	-	H	H	-	H	-	H	B	-	-	A	H	H	H	-
291	Tag_36873ur	48.4	Zjn_sc00065.1	659,768	Zjn_chr01	5,511,975	3A	14,205,655	3B	13,483,682	Zmw_sc05433.1	19,175	-	-	Zpz_sc00219.1	88,008	H	H	H	A	H	B	B	B	B	A	A	B	B	A	B	H	B	A	H	H	H	B	H	H	H	B	A	A	A	H	H	H	A
292	Tag_35715h	48.9	Zjn_sc00065.1	713,637	Zjn_chr01	5,565,844	-	-	-	-	Zmw_sc04010.1	32,516	Zmw_sc01975.1	35,893	Zpz_sc00219.1	142,981	H	H	H	A	H	B	B	B	B	A	A	B	B	-	B	H	B	A	H	H	H	B	H	H	H	B	A	A	A	H	H	H	A
293	Tag_36884	48.9	Zjn_sc00065.1	767,986	Zjn_chr01	5,620,193	-	-	-	-	Zmw_sc02530.1	33,073	Zmw_sc02530.1	33,073	Zpz_sc00219.1	173,840	H	H	H	A	H	B	B	B	B	A	A	B	B	A	B	H	B	A	H	H	H	B	H	H	H	B	D	A	A	H	H	H	A
294	Tag_36913	49.1	Zjn_sc00065.1	897,224	Zjn_chr01	5,749,431	3A	14,494,269	3B	14,282,674	Zmw_sc01080.1	98,469	Zmw_sc00616.1	56,126	Zpz_sc00537.1	107,876	H	H	H	A	H	B	B	B	B	A	A	B	B	A	B	H	B	A	H	H	H	B	H	H	H	B	A	A	A	H	H	H	A
295	Tag_36915	49.1	Zjn_sc00065.1	899,649	Zjn_chr01	5,751,856	-	-	-	-	Zmw_sc00616.1	53,677	Zmw_sc01080.1	100,894	Zpz_sc00537.1	110,297	H	H	H	A	H	B	B	B	B	-	A	B	B	A	B	H	B	A	H	H	H	B	H	H	H	B	A	A	A	H	H	H	A
296	Tag_36917u	49.1	Zjn_sc00065.1	911,609	Zjn_chr01	5,763,816	3A	14,505,325	-	-	Zmw_sc01080.1	112,378	Zmw_sc00616.1	42,300	Zpz_sc00537.1	121,683	H	H	H	-	H	B	B	-	-	A	A	B	B	A	B	D	B	A	-	H	H	B	D	H	H	B	A	A	A	H	H	-	-
297	Tag_36921	49.1	Zjn_sc00065.1	915,615	Zjn_chr01	5,767,822	-	-	-	-	Zmw_sc01080.1	116,326	Zmw_sc00616.1	37,980	Zpz_sc00537.1	126,002	H	H	H	A	H	B	B	B	B	A	A	B	B	A	B	H	B	A	H	H	H	B	H	H	H	B	A	A	A	H	H	H	A
298	Tag_36926	49.2	Zjn_sc00065.1	965,691	Zjn_chr01	5,817,898	-	-	-	-	Zmw_sc02987.1	44,994	Zmw_sc00472.1	169,399	Zpz_sc00092.1	280,668	H	H	H	A	H	B	B	B	B	A	A	B	B	A	B	H	B	A	-	H	H	B	H	H	H	B	A	-	A	H	H	H	A
299	Tag_36929ur	49.3	Zjn_sc00065.1	1,066,960	Zjn_chr01	5,919,167	3A	14,905,547	3B	14,999,612	Zmw_sc00472.1	74,755	-	-	Zpz_sc00092.1	174,796	H	H	H	A	H	B	B	B	B	A	A	B	B	A	B	H	B	A	H	H	H	B	H	H	H	B	A	A	A	H	H	H	A
300	Tag_36930u	49.4	Zjn_sc00065.1	1,100,164	Zjn_chr01	5,952,371	-	-	-	-	Zmw_sc00472.1	47,601	Zmw_sc00472.1	47,601	Zpz_sc00092.1	147,974	H	H	H	A	D	B	B	B	B	A	A	B	B	A	B	H	B	A	H	H	H	B	C	H	H	B	A	A	A	H	H	H	A
301	Tag_36936	49.4	Zjn_sc00065.1	1,132,767	Zjn_chr01	5,984,974	3A	15,137,136	3B	15,356,970	Zmw_sc00472.1	14,700	Zmw_sc01189.1	2,935	Zpz_sc00092.1	114,125	H	H	H	A	H	B	B	B	B	A	A	B	B	A	B	H	B	A	H	H	H	B	H	H	H	B	D	A	A	H	H	H	A
302	Tag_36939	49.4	Zjn_sc00065.1	1,149,059	Zjn_chr01	6,001,266	3A	15,184,061	3B	15,389,633	Zmw_sc01189.1	20,610	-	-	Zpz_sc00092.1	96,348	H	H	H	A	H	B	B	B	B	A	A	B	B	A	B	H	B	A	H	H	H	B	H	H	H	B	H	A	A	H	H	H	A
303	Tag_36944r	49.4	Zjn_sc00065.1	1,153,851	Zjn_chr01	6,006,058	-	-	-	-	Zmw_sc01189.1	25,430	Zmw_sc02442.1	916	Zpz_sc00092.1	91,212	H	H	H	A	H	B	B	B	B	A	A	B	B	A	B	H	B	A	H	H	H	B	H	H	H	B	A	A	A	H	H	H	A
304	Tag_36953	49.7	Zjn_sc00065.1	1,189,309	Zjn_chr01	6,041,516	3A	15,263,109	3B	15,440,206	Zmw_sc01189.1	60,538	Zmw_sc02442.1	41,118	Zpz_sc00092.1	51,286	-	H	H	-	C	B	B	B	B	-	A	B	B	A	B	H	B	A	H	H	H	B	H	H	H	B	D	A	A	H	H	H	A
305	Tag_36954u	49.7	Zjn_sc00065.1	1,193,211	Zjn_chr01	6,045,418	-	-	-	-	Zmw_sc01189.1	64,440	Zmw_sc02442.1	45,209	Zpz_sc00092.1	47,193	H	H	H	A	H	B	B	B	B	A	A	B	B	A	B	H	B	A	H	H	H	B	H	H	H	B	A	A	A	H	H	H	A
306	Tag_36960	49.7	Zjn_sc00065.1	1,196,867	Zjn_chr01	6,049,074	-	-	-	-	Zmw_sc02442.1	48,574	Zmw_sc01189.1	68,019	Zpz_sc00092.1	43,843	H	H	H	A	D	B	B	B	B	A	A	B	B	A	B	H	B	A	H	H	H	B	H	H	H	B	A	A	A	H	H	H	A
307	Tag_36967	50.2	Zjn_sc00065.1	1,246,080	Zjn_chr01	6,098,287	3A	15,474,954	3B	15,719,337	Zmw_sc00287.1	13,515	Zmw_sc01189.1	114,693	Zpz_sc00330.1	14,688	H	H	H	A	H	B	B	B	B	A	A	B	B	A	B	H	B	A	H	H	H	B	H	H	H	B	A	A	A	H	H	H	A
308	Tag_36968	50.2	Zjn_sc00065.1	1,247,218	Zjn_chr01	6,099,425	3A	15,476,021	3B	15,720,392	Zmw_sc00287.1	14,655	Zmw_sc01189.1	115,813	Zpz_sc00330.1	15,810	H	H	H	A	H	B	B	B	B	A	A	B	B	A	B	H	B	A	H	H	H	B	H	H	H	B	D	A	A	H	H	H	A
309	Tag_36980	50.5	Zjn_sc00065.1	1,389,753	Zjn_chr01	6,241,960	3A	16,092,743	3B	16,520,610	Zmw_sc00287.1	169,685	Zmw_sc02603.1	67,214	Zpz_sc00330.1	156,402	H	H	H	A	-	-	B	B	B	A	-	B	B	A	B	-	-	A	-	H	H	-	H	-	H	B	A	A	A	H	H	-	-
310	Tag_36981	50.5	Zjn_sc00065.1	1,390,299	Zjn_chr01	6,242,506	3A	16,092,743	3B	16,520,610	Zmw_sc00287.1	170,231	Zmw_sc02603.1	66,669	Zpz_sc00330.1	156,947	H	H	H	A	H	B	B	B	B	A	A	B	B	A	B	H	B	A	H	H	H	B	H	H	H	B	A	A	A	H	H	H	A
311	Tag_36987	50.5	Zjn_sc00065.1	1,399,510	Zjn_chr01	6,251,717	-	-	-	-	Zmw_sc02603.1	50,969	Zmw_sc00287.1	179,436	Zpz_sc00330.1	172,671	H	H	H	A	H	B	B	B	B	A	A	B	B	A	-	A	B	A	H	H	H	B	H	H	H	B	A	A	A	H	A	A	A
312	Tag_36990	50.5	Zjn_sc00065.1	1,440,018	Zjn_chr01	6,292,225	-	-	7B	48,128,910	Zmw_sc00287.1	219,783	Zmw_sc02603.1	1,973	Zpz_sc03742.1	10,483	H	H	H	A	H	B	B	B	B	A	A	B	B	A	B	H	B	D	H	H	H	B	H	H	H	B	A	A	A	H	H	H	A
313	Tag_36996ur	50.6	Zjn_sc00065.1	1,476,721	Zjn_chr01	6,328,928	-	-	-	-	Zmw_sc04447.1	1,307	Zmw_sc00004.1	615,041	Zpz_sc00042.1	57,179	H	H	H	A	H	B	B	B	B	A	A	B	B	A	B	H	B	A	H	H	H	B	H	H	H	B	A	H	A	H	H	H	A
314	Tag_36999	50.6	Zjn_sc00065.1	1,488,774	Zjn_chr01	6,340,981	3A	17,058,868	3B	17,423,407	Zmw_sc00004.1	602,599	-	-	Zpz_sc00042.1	69,214	H	-	-	A	H	B	-	-	-	-	A	-	-	A	B	H	B	A	-	H	H	-	H	H	H	B	D	-	A	-	H	D	-
315	Tag_37005	50.7	Zjn_sc00065.1	1,587,441	Zjn_chr01	6,439,648	-	-	-	-	Zmw_sc00230.1	199,503	Zmw_sc00004.1	512,680	Zpz_sc00042.1	151,082	H	H	H	A	H	B	B	B	B	A	A	B	B	A	B	H	B	A	H	H	H	B	H	H	H	B	A	H	A	H	H	H	A
316	Tag_32034	50.7	Zjn_sc00046.1	160,647	Zjn_chr01	6,741,929	3A	20,407,746	3B	18,625,698	Zmw_sc00004.1	43,102	Zmw_sc00004.1	287,841	Zpz_sc00042.1	373,009	H	H	H	A	H	B	B	B	B	A	A	B	B	A	B	H	B	A	H	H	H	B	H	H	H	B	A	H	A	H	H	H	A
317	Tag_32045	50.7	Zjn_sc00046.1	252,471	Zjn_chr01	6,833,753	-	-	-	-	Zmw_sc00004.1	194,186	Zmw_sc00004.1	153,583	Zpz_sc00224.1	202,492	H	H	H	A	A	C	-	-	B	-	-	B	-	A	B	H	B	A	-	H	H	-	H	H	H	B	A	H	A	-	H	H	-
318	Tag_31079h	50.7	Zjn_sc00046.1	275,373	Zjn_chr01	6,856,655	-	-	-	-	Zmw_sc08358.1	1,136	-	-	Zpz_sc00224.1	179,027	H	H	H	A	H	B	B	-	B	A	A	B	B	A	B	H	B	A	H	H	H	B	H	H	H	B	D	H	A	H	H	H	A
319	Tag_32068	50.9	Zjn_sc00046.1	431,418	Zjn_chr01	7,012,700	-	-	-	-	Zmw_sc00271.1	152,329	Zmw_sc00271.1	152,329	Zpz_sc00224.1	37,977	H	H	H	A	H	B	B	B	B	A	A	B	B	A	B	H	B	A	H	H	H	B	H	H	H	B	D	H	A	H	H	H	A
320	Tag_32072	50.9	Zjn_sc00046.1	458,443	Zjn_chr01	7,039,725	3A	18,463,946	3B	19,465,608	Zmw_sc00841.1	128,591	Zmw_sc00271.1	124,963	Zpz_sc00224.1	10,920	H	H	H	A	H	B	B	B	B	A	A	B	B	A	B	H	B	A	H	H	B	B	H	H	H	B	D	H	A	H	H	H	A
321	Tag_32073	50.9	Zjn_sc00046.1	496,236	Zjn_chr01	7,077,518	-	-	-	-	Zmw_sc00271.1	78,775	Zmw_sc00841.1	90,843	Zpz_sc00958.1	36,005	H	H	H	A	H	B	B	B	B	A	A	B	B	A	B	H	B	A	H	H	H	B	H	H	H	B	A	H	A	H	H	H	A
322	Tag_32075u	51	Zjn_sc00046.1	524,603	Zjn_chr01	7,105,885	-	-	-	-	Zmw_sc00841.1	62,558	Zmw_sc00271.1	52,287	Zpz_sc00958.1	67,366	H	H	H	A	H	B	B	B	B	A	A	B	B	A	B	H	B	A	H	H	H	B	H	H	H	B	A	H	A	H	H	H	A
323	Tag_32078u	51	Zjn_sc00046.1	559,685	Zjn_chr01	7,140,967	-	-	-	-	Zmw_sc00841.1	27,891	-	-	Zpz_sc00958.1	96,893	H	H	H	A	H	B	B	B	B	A	A	B	B	A	B	H	B	A	H	H	H	B	H	H	H	B	D	H	A	H	H	H	A
324	Tag_32079u	51	Zjn_sc00046.1	561,801	Zjn_chr01	7,143,083	-	-	-	-	Zmw_sc00841.1	26,164	Zmw_sc00271.1	14,011	Zpz_sc00958.1	98,618	H	H	H	A	H	B	B	B	B	A	A	B	B	A	B	H	B	A	H	H	H	B	H	H	H	B	D	H	A	H	H	H	A
325	Tag_32085	51	Zjn_sc00046.1	696,856	Zjn_chr01	7,278,138	1B	9,300,945	3B	50,145,085	Zmw_sc00021.1	365,570	Zmw_sc02057.1	2,528	Zpz_sc00233.1	108,256	H	H	H	A	C	B	B	B	B	A	A	B	B	A	B	C	B	A	C	H	D	B	H	H	H	B	A	C	A	H	H	C	A
326	Tag_32086u	51	Zjn_sc00046.1	704,564	Zjn_chr01	7,285,846	-	-	-	-	Zmw_sc00021.1	355,727	Zmw_sc01823.1	9,597	Zpz_sc00233.1	119,872	H	-	H	A	H	-	B	B	-	A	A	B	B	A	B	H	B	A	H	H	H	-	H	H	H	B	A	-	A	H	H	C	A
327	Tag_32089	51	Zjn_sc00046.1	710,912	Zjn_chr01	7,292,194	-	-	-	-	Zmw_sc00021.1	349,344	-	-	Zpz_sc00233.1	126,345	H	H	H	A	H	B	B	B	B	A	A	B	B	A	B	H	B	A	H	H	H	B	H	H	H	B	D	H	A	H	H	H	A
328	Tag_32091	51	Zjn_sc00046.1	715,712	Zjn_chr01	7,296,994	-	-	-	-	Zmw_sc01823.1	20,897	Zmw_sc00021.1	344,543	Zpz_sc00233.1	131,145	H	H	H	A	H	B	B	B	B	A	A	B	C	A	B	H	B	A	H	H	H	B	H	H	H	B	A	H	A	H	H	H	A
329	Tag_32092	51	Zjn_sc00046.1	728,657	Zjn_chr01	7,309,939	-	-	-	-	Zmw_sc01823.1	33,833	Zmw_sc00021.1	341,712	Zpz_sc00233.1	134,352	H	H	H	A	H	B	B	B	B	A	A	B	B	A	B	H	B	A	H	H	H	B	H	H	H	B	A	H	A	H	H	H	A
330	Tag_32095	51	Zjn_sc00046.1	732,095	Zjn_chr01	7,313,377	3A	17,463,424	3B	20,544,060	Zmw_sc00021.1	338,346	Zmw_sc01823.1	37,253	Zpz_sc00233.1	137,336	H	H	H	A	C	B	B	B	B	A	A	B	B	A	B	H	B	A	H	H	H	B	H	H	H	B	A	H	A	H	H	H	A
331	Tag_32102	51	Zjn_sc00046.1	841,337	Zjn_chr01	7,422,619	-	-	-	-	Zmw_sc00021.1	204,529	-	-	Zpz_sc00009.1	58,671	H	H	H	A	H	B	B	B	B	A	A	B	B	A	B	H	B	A	H	H	H	B	H	H	H	B	A	H	A	H	H	H	A
332	Tag_32104	51	Zjn_sc00046.1	927,678	Zjn_chr01	7,508,960	-	-	-	-	Zmw_sc00021.1	140,867	Zmw_sc01264.1	53,354	Zpz_sc00009.1	125,454	H	H	H	A	-	B	B	B	B	A	A	B	B	A	B	H	B	A	H	H	H	B	B	H	H	B	D	H	A	H	B	H	A
333	Tag_32106	51	Zjn_sc00046.1	938,133	Zjn_chr01	7,519,415	-	-	-	-	Zmw_sc00021.1	130,191	-	-	Zpz_sc00009.1	135,917	H	H	H	A	H	B	B	B	B	A	A	B	B	A	B	H	B	A	H	H	H	B	H	D	H	B	A	H	A	H	H	H	A
334	Tag_32113	51.1	Zjn_sc00046.1	990,313	Zjn_chr01	7,571,595	-	-	-	-	Zmw_sc00021.1	73,655	Zmw_sc00021.1	73,655	Zpz_sc00009.1	191,895	H	H	H	A	H	B	B	B	B	A	A	B	B	D	B	H	B	A	H	H	-	-	H	H	H	B	D	H	A	H	H	H	A
335	Tag_32117u	51.1	Zjn_sc00046.1	1,007,397	Zjn_chr01	7,588,679	-	-	-	-	Zmw_sc01159.1	16,913	Zmw_sc00021.1	57,476	Zpz_sc00009.1	207,956	H	H	H	A	H	B	B	B	B	A	A	B	B	A	B	H	B	A	H	H	H	B	H	H	H	B	A	H	A	H	H	H	A
336	Tag_32124	51.1	Zjn_sc00046.1	1,101,911	Zjn_chr01	7,683,193	-	-	-	-	Zmw_sc01159.1	111,268	Zmw_sc00021.1	15,148	Zpz_sc00009.1	257,801	H	H	H	A	H	B	B	B	B	A	A	B	B	A	B	H	B	A	H	H	H	B	H	H	H	B	H	H	A	H	H	H	-
337	Tag_32134	51.1	Zjn_sc00046.1	1,295,192	Zjn_chr01	7,876,474	3A	30,474,947	3B	41,243,228	Zmw_sc02397.1	51,997	Zmw_sc00691.1	55,245	Zpz_sc00009.1	427,827	H	H	H	A	H	B	B	B	B	A	A	B	B	A	B	H	B	A	H	H	H	B	H	H	H	B	A	H	A	H	H	H	A
338	Tag_32135u	51.3	Zjn_sc00046.1	1,379,298	Zjn_chr01	7,960,580	-	-	-	-	Zmw_sc00691.1	140,144	Zmw_sc02365.1	4,411	Zpz_sc00009.1	525,131	H	H	H	A	H	B	B	B	B	A	A	B	B	A	B	H	B	A	H	-	H	B	H	H	H	B	H	H	A	H	H	H	A
339	Tag_31173h	51.3	Zjn_sc00046.1	1,379,338	Zjn_chr01	7,960,620	-	-	-	-	Zmw_sc00691.1	140,184	Zmw_sc02365.1	4,371	Zpz_sc00009.1	525,171	-	H	H	A	H	B	B	B	B	A	A	B	B	A	B	H	B	A	H	H	H	B	-	H	H	B	H	H	A	H	H	H	A
340	Tag_32138	51.3	Zjn_sc00046.1	1,414,858	Zjn_chr01	7,996,140	-	-	-	-	Zmw_sc07738.1	2,629	Zmw_sc01520.1	99,633	Zpz_sc00009.1	580,175	H	H	H	A	H	B	B	-	B	A	A	B	C	A	B	H	B	A	H	H	H	-	H	H	H	B	D	H	A	C	H	H	A
341	Tag_32143	51.3	Zjn_sc00046.1	1,488,985	Zjn_chr01	8,070,267	3A	33,241,908	3B	30,952,616	Zmw_sc00517.1	68,408	Zmw_sc01520.1	25,946	Zpz_sc00009.1	659,890	H	-	B	A	H	B	B	-	B	A	A	B	B	A	B	H	B	A	H	H	B	B	H	H	H	B	A	-	A	H	H	H	A
342	Tag_32147u	51.3	Zjn_sc00046.1	1,516,322	Zjn_chr01	8,097,992	-	-	-	-	Zmw_sc00517.1	93,468	-	-	Zpz_sc00009.1	687,256	H	H	H	A	H	B	B	B	B	A	A	B	B	A	B	H	B	A	H	H	H	B	H	B	H	B	A	H	A	H	H	H	A
343	Tag_31186h	51.3	Zjn_sc00046.1	1,516,653	Zjn_chr01	8,097,992	-	-	-	-	Zmw_sc00517.1	93,468	-	-	Zpz_sc00009.1	687,256	H	H	H	A	H	B	B	B	B	A	A	B	B	A	B	H	B	A	H	H	H	B	H	B	H	B	A	H	A	H	H	H	A
344	Tag_31193h	51.3	Zjn_sc00046.1	1,555,791	Zjn_chr01	8,137,073	-	-	-	-	Zmw_sc00517.1	131,965	Zmw_sc01233.1	90,008	Zpz_sc00009.1	725,246	H	H	H	-	-	B	B	B	B	-	-	-	B	A	B	H	B	A	-	H	H	-	H	-	H	B	-	H	-	H	H	H	-
345	Tag_31198h	51.3	Zjn_sc00046.1	1,564,690	Zjn_chr01	8,145,972	-	-	-	-	Zmw_sc00517.1	140,563	Zmw_sc01233.1	81,414	Zpz_sc00009.1	733,854	H	H	H	A	H	B	B	B	B	A	A	B	B	A	B	H	B	A	H	H	H	B	H	H	H	B	A	H	A	H	-	H	A
346	Tag_32162	51.3	Zjn_sc00046.1	1,593,480	Zjn_chr01	8,174,762	-	-	-	-	Zmw_sc00517.1	169,355	Zmw_sc01233.1	51,768	Zpz_sc00009.1	763,604	H	H	A	A	H	B	B	B	B	A	A	B	B	A	B	H	B	A	H	H	H	B	H	H	H	B	A	H	A	H	H	H	A
347	Tag_32169	51.3	Zjn_sc00046.1	2,048,519	Zjn_chr01	8,629,801	-	-	-	-	Zmw_sc01944.1	34,267	Zmw_sc00339.1	183,563	Zpz_sc00005.1	757,001	H	H	H	A	H	B	B	B	B	A	A	B	B	A	B	H	B	A	H	H	H	B	H	H	H	B	A	H	A	H	H	H	A
348	Tag_32175u	51.3	Zjn_sc00046.1	2,060,375	Zjn_chr01	8,641,657	-	-	-	-	Zmw_sc00339.1	171,794	Zmw_sc01944.1	48,266	Zpz_sc00005.1	742,874	H	H	H	A	H	B	B	B	B	A	A	B	B	A	B	H	B	A	H	H	H	B	H	H	H	B	A	H	A	H	H	H	A
349	Tag_32179	51.3	Zjn_sc00046.1	2,159,772	Zjn_chr01	8,741,054	-	-	-	-	Zmw_sc00339.1	73,002	Zmw_sc00033.1	352,789	Zpz_sc00005.1	637,969	H	H	H	A	H	B	B	B	B	A	A	B	C	A	B	H	B	A	H	H	H	B	H	H	H	B	A	H	A	H	H	H	A
350	Tag_11700	51.3	Zjn_sc00010.1	2,025,801	Zjn_chr01	8,898,637	3A	29,192,892	-	-	Zmw_sc00033.1	261,289	Zmw_sc00033.1	261,289	Zpz_sc00005.1	560,407	H	H	-	A	H	B	B	B	B	A	A	B	B	A	B	H	B	D	H	H	-	B	H	H	H	B	A	H	A	H	H	H	A
351	Tag_11693ur	51.3	Zjn_sc00010.1	1,848,591	Zjn_chr01	9,075,847	3A	29,008,703	3B	38,957,535	Zmw_sc00033.1	77,632	Zmw_sc00499.1	83,671	Zpz_sc00005.1	387,890	H	H	H	A	H	B	B	B	B	A	A	B	B	A	B	H	B	A	H	H	H	B	H	H	H	B	A	H	A	H	H	H	A
352	Tag_11692	51.3	Zjn_sc00010.1	1,847,535	Zjn_chr01	9,076,903	3A	29,007,271	3B	38,958,607	Zmw_sc00033.1	76,577	Zmw_sc00499.1	84,728	Zpz_sc00005.1	386,834	H	H	H	A	H	B	B	B	B	A	A	B	B	A	B	H	B	A	H	H	H	B	H	H	H	B	A	H	A	H	H	H	A
353	Tag_11688	51.3	Zjn_sc00010.1	1,828,905	Zjn_chr01	9,095,533	3A	28,919,201	3B	37,904,144	Zmw_sc00499.1	102,187	Zmw_sc00033.1	59,010	Zpz_sc00005.1	369,260	H	H	H	A	-	-	B	-	B	A	A	B	B	A	-	-	B	A	H	H	H	B	H	H	H	B	A	-	A	H	H	H	A
354	Tag_11680u	51.3	Zjn_sc00010.1	1,791,267	Zjn_chr01	9,133,171	-	-	-	-	Zmw_sc00499.1	150,788	Zmw_sc00033.1	22,174	Zpz_sc00005.1	332,286	H	H	H	A	H	B	B	B	B	A	A	B	B	A	B	H	B	A	H	H	H	B	H	H	H	B	A	H	A	H	H	H	A
355	Tag_11679u	51.3	Zjn_sc00010.1	1,745,076	Zjn_chr01	9,179,362	3A	28,483,318	3B	37,741,608	Zmw_sc02699.1	65,682	Zmw_sc03306.1	31,581	Zpz_sc00005.1	286,761	H	H	H	A	H	B	B	B	B	A	A	B	B	A	B	H	B	A	H	H	H	B	H	H	H	B	D	H	A	H	H	H	A
356	Tag_11663	51.3	Zjn_sc00010.1	1,568,056	Zjn_chr01	9,356,382	3A	33,638,279	3B	41,598,971	Zmw_sc08728.1	5,429	Zmw_sc00050.1	5,658	Zpz_sc00005.1	138,608	H	H	H	A	H	B	B	B	B	A	A	B	B	A	B	H	B	A	H	H	-	B	H	H	H	B	D	H	A	H	H	H	A
357	Tag_11644	51.3	Zjn_sc00010.1	1,352,820	Zjn_chr01	9,571,618	3A	53,323,520	3B	43,176,646	Zmw_sc00113.1	141,319	Zmw_sc00050.1	202,160	Zpz_sc00387.1	65,808	H	H	H	A	H	B	B	B	B	A	A	B	B	A	B	H	B	A	H	H	H	B	H	H	H	B	D	H	A	H	H	H	A
358	Tag_11638u	51.3	Zjn_sc00010.1	1,315,791	Zjn_chr01	9,608,647	-	-	-	-	Zmw_sc00050.1	229,678	Zmw_sc00113.1	170,832	Zpz_sc00387.1	89,633	H	H	H	A	H	-	B	B	B	A	A	B	B	A	B	H	B	A	-	D	H	-	H	H	B	B	H	H	A	H	H	H	A
359	Tag_11637r	52.2	Zjn_sc00010.1	1,296,890	Zjn_chr01	9,627,548	3A	53,301,412	3B	43,200,740	Zmw_sc00050.1	249,319	Zmw_sc00113.1	189,921	Zpz_sc00387.1	115,303	B	H	H	A	H	B	B	B	B	A	A	B	B	A	B	H	B	A	H	H	H	B	H	H	H	B	D	H	A	H	H	H	A
360	Tag_11635	52.2	Zjn_sc00010.1	1,271,077	Zjn_chr01	9,653,361	-	-	-	-	Zmw_sc00113.1	215,427	Zmw_sc00050.1	285,354	Zpz_sc00387.1	141,039	B	D	H	A	H	B	B	B	B	A	A	B	B	A	B	H	B	A	H	H	H	B	H	H	H	B	D	H	A	H	H	H	A
361	Tag_11634	52.2	Zjn_sc00010.1	1,257,864	Zjn_chr01	9,666,574	-	-	-	-	Zmw_sc00050.1	294,989	Zmw_sc00113.1	228,853	Zpz_sc00387.1	152,732	B	H	H	A	H	B	B	B	B	A	A	B	B	A	B	H	B	A	H	H	H	B	H	H	H	B	D	H	A	H	H	H	A
362	Tag_11631ur	52.2	Zjn_sc00010.1	1,243,697	Zjn_chr01	9,680,741	-	-	-	-	Zmw_sc00050.1	303,501	Zmw_sc00113.1	237,525	Zpz_sc00387.1	163,994	B	H	H	A	H	-	B	B	B	A	A	-	B	A	-	H	-	D	H	H	H	B	H	H	H	B	D	H	A	H	H	H	A
363	Tag_11274h	52.2	Zjn_sc00010.1	1,232,043	Zjn_chr01	9,692,395	-	-	-	-	Zmw_sc00113.1	248,521	Zmw_sc00050.1	314,092	Zpz_sc00387.1	175,022	B	H	H	A	H	B	B	B	B	A	A	B	B	A	B	H	B	A	H	H	H	B	H	H	H	B	A	H	A	H	H	H	A
364	Tag_11623	52.3	Zjn_sc00010.1	1,211,110	Zjn_chr01	9,713,328	3A	53,492,928	3B	42,924,683	Zmw_sc00113.1	258,362	Zmw_sc00050.1	325,802	Zpz_sc00387.1	186,628	B	H	H	A	H	B	B	B	B	-	A	B	B	A	B	H	B	A	H	H	H	B	H	H	H	B	A	H	A	H	H	H	A
365	Tag_11618	52.4	Zjn_sc00010.1	1,182,240	Zjn_chr01	9,742,198	-	-	-	-	Zmw_sc00113.1	287,128	Zmw_sc00050.1	363,730	Zpz_sc00123.1	263,799	B	H	H	A	H	B	B	B	B	A	A	B	B	A	B	H	B	A	H	H	H	B	H	H	H	B	A	H	A	H	H	H	A
366	Tag_11614	52.4	Zjn_sc00010.1	1,177,299	Zjn_chr01	9,747,139	-	-	-	-	Zmw_sc00050.1	368,664	Zmw_sc00113.1	292,220	Zpz_sc00123.1	258,870	B	H	H	A	H	B	B	B	B	A	A	B	B	A	-	H	B	A	H	H	H	-	H	-	H	B	A	H	A	H	H	H	-
367	Tag_11258h	52.4	Zjn_sc00010.1	1,117,072	Zjn_chr01	9,807,366	-	-	-	-	Zmw_sc00249.1	221,018	Zmw_sc00414.1	20,064	Zpz_sc00123.1	213,362	B	H	H	A	H	B	B	B	B	A	A	B	B	A	B	H	B	A	H	H	H	B	H	H	H	B	A	H	A	H	H	H	A
368	Tag_11606u	52.4	Zjn_sc00010.1	1,117,046	Zjn_chr01	9,807,392	-	-	-	-	Zmw_sc00249.1	220,983	Zmw_sc00414.1	20,090	Zpz_sc00123.1	213,336	B	H	H	A	H	B	B	B	B	A	A	B	B	A	B	H	B	A	H	H	H	B	H	H	H	B	A	H	A	H	H	H	A
369	Tag_11600u	52.6	Zjn_sc00010.1	1,063,496	Zjn_chr01	9,860,942	scaffold_421	8,748	7B	20,275,304	Zmw_sc00249.1	175,984	Zmw_sc00103.1	150,218	Zpz_sc00519.1	35,485	-	H	H	-	H	-	B	B	B	-	-	B	B	A	B	H	B	A	-	H	H	B	H	H	H	B	A	H	-	H	H	H	-
370	Tag_11598r	52.6	Zjn_sc00010.1	1,042,226	Zjn_chr01	9,882,212	3A	53,093,707	-	-	Zmw_sc00249.1	146,758	Zmw_sc00414.1	116,750	Zpz_sc02649.1	30,080	B	H	H	A	H	B	B	B	B	A	A	B	B	A	B	H	B	A	H	H	H	B	H	H	H	B	A	H	A	H	H	H	A
371	Tag_11247hr	52.6	Zjn_sc00010.1	989,963	Zjn_chr01	9,934,475	-	-	-	-	Zmw_sc00241.1	207,901	Zmw_sc00249.1	92,330	Zpz_sc00123.1	71,053	B	H	H	A	H	B	B	B	B	A	A	B	B	A	B	H	B	A	H	H	H	B	H	H	H	B	A	H	A	H	H	H	A
372	Tag_11581	52.6	Zjn_sc00010.1	892,644	Zjn_chr01	10,031,794	3A	52,803,452	3B	44,222,507	Zmw_sc00249.1	3,149	Zmw_sc00241.1	101,524	Zpz_sc00558.1	43,709	-	H	H	-	-	-	B	-	-	A	-	B	B	A	B	H	-	A	-	H	H	-	-	H	H	B	D	-	-	-	C	H	-
373	Tag_11571u	53	Zjn_sc00010.1	760,812	Zjn_chr01	10,163,626	-	-	-	-	Zmw_sc05138.1	10,262	Zmw_sc02458.1	42,405	Zpz_sc00002.1	1,260,048	B	H	H	A	H	B	B	B	B	A	A	B	B	A	B	H	B	A	H	H	H	B	H	H	H	B	D	H	A	H	H	H	A
374	Tag_11547	53.5	Zjn_sc00010.1	483,450	Zjn_chr01	10,440,988	1B	39,465,030	1B	39,465,030	Zmw_sc07277.1	2,997	Zmw_sc01545.1	15,783	Zpz_sc00002.1	971,277	B	H	H	A	H	B	B	B	B	A	A	B	B	A	H	H	B	A	H	H	-	-	H	H	H	B	D	H	A	H	H	H	A
375	Tag_11196h	53.6	Zjn_sc00010.1	480,364	Zjn_chr01	10,444,074	-	-	-	-	Zmw_sc01545.1	12,254	Zmw_sc07277.1	1	Zpz_sc00002.1	967,708	B	H	-	A	-	B	B	B	B	A	A	B	B	A	H	H	B	A	H	H	-	B	-	H	H	B	-	H	A	H	H	H	A
376	Tag_11538r	53.6	Zjn_sc00010.1	426,065	Zjn_chr01	10,498,373	3A	52,386,226	-	-	Zmw_sc02509.1	29,464	Zmw_sc02066.1	35,503	Zpz_sc00002.1	915,918	B	H	H	A	H	B	B	B	B	A	A	B	B	A	H	H	B	A	H	H	H	B	H	H	H	-	A	H	A	H	H	H	A
377	Tag_11530u	53.8	Zjn_sc00010.1	389,311	Zjn_chr01	10,535,127	3A	51,154,991	3B	47,774,794	Zmw_sc09087.1	1,199	-	-	Zpz_sc00002.1	879,270	B	H	H	A	H	B	B	B	B	A	A	B	B	A	H	H	B	A	H	H	H	B	H	H	H	B	A	H	A	H	H	H	A
378	Tag_11182h	53.8	Zjn_sc00010.1	350,891	Zjn_chr01	10,573,547	-	-	-	-	Zmw_sc03537.1	32,885	Zmw_sc02367.1	45,021	Zpz_sc00002.1	841,727	B	H	H	A	H	B	B	B	B	A	A	B	B	A	H	H	B	A	H	H	H	B	H	H	H	B	D	C	A	H	H	H	A
379	Tag_11526	53.8	Zjn_sc00010.1	344,339	Zjn_chr01	10,580,099	-	-	-	-	Zmw_sc03537.1	39,437	Zmw_sc02367.1	38,415	Zpz_sc00002.1	835,179	B	H	H	A	H	B	B	B	B	A	A	B	B	A	H	H	B	A	H	H	H	B	H	H	H	B	D	H	A	H	H	H	A
380	Tag_11179h	53.9	Zjn_sc00010.1	334,648	Zjn_chr01	10,589,790	2A	33,236,138	3B	47,951,462	Zmw_sc02367.1	29,317	Zmw_sc03537.1	48,919	Zpz_sc00002.1	825,970	B	H	H	A	H	B	B	B	B	A	A	B	B	A	H	H	B	A	H	H	H	B	H	H	H	B	A	H	A	H	H	H	A
381	Tag_11525u	53.9	Zjn_sc00010.1	334,580	Zjn_chr01	10,589,858	2A	33,236,201	3B	47,951,396	Zmw_sc02367.1	29,249	Zmw_sc03537.1	48,987	Zpz_sc00002.1	825,902	B	H	H	A	H	B	B	B	B	A	A	B	B	A	H	H	B	A	H	H	H	B	H	H	H	B	D	H	A	H	H	H	A
382	Tag_11175h	53.9	Zjn_sc00010.1	298,321	Zjn_chr01	10,626,117	3A	50,973,941	3B	47,974,018	Zmw_sc01716.1	31,184	-	-	Zpz_sc00002.1	779,223	B	H	H	A	H	B	B	B	B	A	A	B	B	A	H	H	B	A	H	H	H	B	H	H	H	B	A	H	A	H	H	H	A
383	Tag_11512	54.5	Zjn_sc00010.1	271,736	Zjn_chr01	10,652,702	3A	50,769,025	3B	48,107,634	Zmw_sc04425.1	6,593	Zmw_sc01716.1	53,350	Zpz_sc00002.1	756,823	B	H	H	A	H	B	B	B	B	A	A	B	B	A	H	H	B	A	H	H	H	B	H	H	H	B	A	H	A	H	H	H	A
384	Tag_11167h	54.5	Zjn_sc00010.1	259,454	Zjn_chr01	10,664,984	-	-	-	-	Zmw_sc04425.1	18,875	Zmw_sc01716.1	65,672	Zpz_sc00002.1	744,568	B	H	H	A	H	B	B	B	B	A	A	B	B	A	H	H	B	A	A	A	H	B	A	H	H	B	A	A	A	H	H	H	A
385	Tag_11503u	54.5	Zjn_sc00010.1	167,774	Zjn_chr01	10,756,664	-	-	-	-	Zmw_sc00506.1	156,437	Zmw_sc05628.1	39	Zpz_sc00002.1	673,173	B	H	D	A	H	B	B	B	B	A	A	B	B	A	H	H	B	A	H	H	H	B	H	H	H	B	A	H	A	H	H	H	A
386	Tag_11157h	54.5	Zjn_sc00010.1	164,261	Zjn_chr01	10,760,177	-	-	-	-	Zmw_sc00507.1	157,129	Zmw_sc00156.1	151,614	Zpz_sc01597.1	19,232	B	H	H	A	H	B	B	B	-	A	-	B	B	A	H	H	B	A	H	H	H	B	H	H	H	B	A	-	A	H	H	H	A
387	Tag_1288	54.5	Zjn_sc00002.1	103,696	Zjn_chr01	11,037,135	3A	50,468,314	3B	48,291,407	Zmw_sc00506.1	20,018	Zmw_sc00334.1	200,595	Zpz_sc00002.1	533,260	-	H	H	-	H	B	-	-	-	-	A	B	C	A	-	H	B	A	-	H	H	B	H	-	-	B	A	-	A	H	H	D	A
388	Tag_1302u	54.8	Zjn_sc00002.1	149,200	Zjn_chr01	11,082,639	3A	50,415,730	3B	48,351,385	Zmw_sc01067.1	120,729	Zmw_sc03484.1	33,967	Zpz_sc00002.1	493,945	B	H	H	A	H	B	B	B	B	A	A	B	B	A	H	H	B	A	H	H	H	B	H	H	H	B	A	H	A	H	H	H	A
389	Tag_1307r	54.8	Zjn_sc00002.1	163,190	Zjn_chr01	11,096,629	-	-	-	-	Zmw_sc03484.1	20,098	Zmw_sc01067.1	102,448	Zpz_sc00050.1	383,470	B	H	H	A	H	B	B	B	B	A	A	B	B	A	H	H	B	A	H	H	H	B	H	H	H	B	A	H	A	H	H	H	A
390	Tag_1311	55.2	Zjn_sc00002.1	213,735	Zjn_chr01	11,147,174	3A	50,015,785	3B	49,052,473	Zmw_sc02287.1	29,294	Zmw_sc01067.1	40,454	Zpz_sc00002.1	424,850	B	H	H	A	H	B	B	B	B	A	A	B	B	A	H	H	B	A	H	H	H	B	H	H	H	B	A	H	A	H	H	H	A
391	Tag_1315u	55.5	Zjn_sc00002.1	222,397	Zjn_chr01	11,155,836	-	-	-	-	Zmw_sc01067.1	32,151	Zmw_sc02287.1	37,932	Zpz_sc00002.1	416,211	B	H	H	A	H	B	B	B	B	A	A	B	B	A	H	H	B	A	H	H	H	B	H	H	H	B	A	H	A	H	H	H	A
392	Tag_1327	55.6	Zjn_sc00002.1	306,638	Zjn_chr01	11,240,077	-	-	-	-	Zmw_sc01936.1	24,903	Zmw_sc01641.1	79,003	Zpz_sc00002.1	315,311	B	H	H	A	H	B	B	B	B	A	A	B	B	A	H	H	B	A	H	H	H	B	H	H	H	B	A	H	A	H	H	H	A
393	Tag_1335	55.6	Zjn_sc00002.1	337,803	Zjn_chr01	11,271,242	-	-	-	-	Zmw_sc07906.1	2,571	-	-	Zpz_sc00002.1	291,705	-	H	H	A	H	B	B	B	B	A	A	B	B	A	H	H	B	A	-	H	H	B	H	H	H	B	A	H	A	H	H	H	A
394	Tag_1340	55.6	Zjn_sc00002.1	354,815	Zjn_chr01	11,288,254	-	-	-	-	-	-	-	-	Zpz_sc00002.1	269,648	B	H	H	A	H	B	B	B	B	A	A	B	B	A	H	H	B	D	H	H	H	B	H	H	H	B	A	H	A	H	H	H	A
395	Tag_1344	55.8	Zjn_sc00002.1	389,820	Zjn_chr01	11,323,259	-	-	-	-	Zmw_sc01026.1	94,137	Zmw_sc01026.1	94,137	Zpz_sc00002.1	243,485	B	H	H	A	H	B	B	B	B	A	A	B	B	A	H	H	B	A	H	H	H	B	H	H	H	B	A	H	A	H	H	H	A
396	Tag_1346	55.9	Zjn_sc00002.1	402,568	Zjn_chr01	11,336,007	3A	49,417,189	3B	49,628,287	Zmw_sc01026.1	81,382	Zmw_sc03248.1	20,446	Zpz_sc00002.1	222,287	B	H	H	A	H	B	B	B	B	A	A	B	B	A	H	H	B	D	H	H	-	B	H	H	H	B	A	H	A	H	H	H	A
397	Tag_1347	55.9	Zjn_sc00002.1	435,243	Zjn_chr01	11,368,682	3A	49,393,446	3B	49,667,166	Zmw_sc04108.1	1,969	Zmw_sc01026.1	48,640	Zpz_sc00002.1	200,034	B	H	H	A	H	B	B	B	B	A	A	B	B	A	H	H	B	A	H	H	H	B	H	H	H	B	A	H	A	H	H	H	A
398	Tag_1353	55.9	Zjn_sc00002.1	502,246	Zjn_chr01	11,435,685	-	-	-	-	Zmw_sc00745.1	134,387	Zmw_sc02638.1	52,250	Zpz_sc00002.1	132,290	-	H	-	A	H	B	B	B	B	-	A	B	B	A	H	H	B	D	H	H	H	B	H	-	H	B	A	H	A	H	H	H	-
399	Tag_1360	56.5	Zjn_sc00002.1	552,337	Zjn_chr01	11,485,776	3A	49,107,971	3B	49,957,046	Zmw_sc02638.1	2,562	Zmw_sc00745.1	84,314	Zpz_sc00002.1	82,207	-	H	H	A	H	B	B	B	B	A	A	B	B	A	H	H	B	A	H	H	H	B	H	H	H	-	A	H	A	H	H	H	A
400	Tag_1365	56.5	Zjn_sc00002.1	560,547	Zjn_chr01	11,493,986	-	-	-	-	Zmw_sc00745.1	76,022	-	-	Zpz_sc00002.1	74,143	B	H	H	A	H	B	B	B	B	A	A	B	B	A	H	H	B	A	H	H	H	B	H	H	H	B	A	H	A	H	H	H	A
401	Tag_1369	56.7	Zjn_sc00002.1	614,539	Zjn_chr01	11,547,978	-	-	-	-	Zmw_sc04292.1	31,835	Zmw_sc00745.1	31,855	Zpz_sc00362.1	181,483	B	H	H	A	H	B	B	B	B	A	A	B	B	A	H	H	B	A	H	H	H	B	H	H	H	B	A	H	A	H	H	H	A
402	Tag_1371	56.7	Zjn_sc00002.1	618,028	Zjn_chr01	11,551,467	3A	48,820,212	-	-	Zmw_sc00745.1	28,377	Zmw_sc04292.1	28,303	Zpz_sc00362.1	177,952	B	H	H	A	H	B	B	B	B	A	A	B	B	A	H	H	B	A	H	H	H	B	H	H	H	B	A	-	A	H	H	H	A
403	Tag_1376r	56.7	Zjn_sc00002.1	681,133	Zjn_chr01	11,614,572	-	-	-	-	Zmw_sc02143.1	28,673	Zmw_sc08525.1	5,865	Zpz_sc00362.1	144,001	B	H	H	A	H	B	B	B	B	A	A	B	B	A	H	H	B	A	H	H	H	B	H	H	H	B	A	H	A	H	H	H	A
404	Tag_1378	56.7	Zjn_sc00002.1	684,795	Zjn_chr01	11,618,234	-	-	-	-	Zmw_sc04125.1	2,598	Zmw_sc02143.1	32,347	Zpz_sc00362.1	140,312	B	H	H	A	H	B	B	B	B	A	A	B	B	A	H	H	B	A	H	H	H	B	H	H	H	B	A	H	A	H	H	H	A
405	Tag_1381	56.7	Zjn_sc00002.1	729,382	Zjn_chr01	11,662,821	3A	48,591,048	3B	50,585,290	Zmw_sc02143.1	76,357	Zmw_sc04125.1	36,065	Zpz_sc00362.1	99,834	B	H	H	A	H	B	B	B	B	A	A	B	C	A	H	H	B	A	H	H	H	B	H	H	H	B	A	H	A	H	H	C	A
406	Tag_1359hr	56.9	Zjn_sc00002.1	792,476	Zjn_chr01	11,725,915	-	-	-	-	Zmw_sc05722.1	20,276	Zmw_sc03969.1	41,578	Zpz_sc00362.1	40,522	B	H	H	A	H	B	B	-	-	A	A	B	B	A	H	H	B	A	H	H	H	B	H	H	H	B	A	-	A	H	H	H	A
407	Tag_1360h	56.9	Zjn_sc00002.1	795,446	Zjn_chr01	11,728,885	-	-	-	-	Zmw_sc03969.1	38,643	Zmw_sc05722.1	17,290	Zpz_sc00362.1	37,537	B	H	H	A	H	B	B	B	B	A	A	B	B	A	H	H	-	A	H	H	H	B	H	H	H	B	D	H	A	H	H	H	A
408	Tag_1394	56.9	Zjn_sc00002.1	804,213	Zjn_chr01	11,737,652	3A	48,332,901	3B	50,872,178	Zmw_sc03969.1	29,965	Zmw_sc03969.1	29,965	Zpz_sc00362.1	16,420	B	H	H	-	H	B	B	-	B	A	-	B	B	A	H	H	B	A	H	H	H	B	-	H	H	B	A	-	A	H	H	H	A
409	Tag_1396u	57.1	Zjn_sc00002.1	858,695	Zjn_chr01	11,792,134	3A	48,227,098	3B	51,241,754	Zmw_sc09387.1	785	-	-	Zpz_sc01451.1	26,278	B	H	H	A	H	B	B	B	B	A	A	B	B	A	H	H	B	A	H	H	H	B	H	H	H	B	A	H	A	H	H	H	A
410	Tag_1397	57.1	Zjn_sc00002.1	860,536	Zjn_chr01	11,793,975	-	-	-	-	Zmw_sc09387.1	2,621	Zmw_sc09387.1	2,621	Zpz_sc01451.1	28,114	B	H	H	A	H	B	B	B	B	A	A	B	B	A	H	H	B	A	H	H	H	B	H	H	H	B	A	H	A	H	H	H	A
411	Tag_1399	57.2	Zjn_sc00002.1	867,548	Zjn_chr01	11,800,987	3A	48,215,834	3B	51,254,412	Zmw_sc04332.1	37,613	Zmw_sc04001.1	5,508	Zpz_sc01451.1	35,228	B	H	H	A	H	B	B	B	B	A	A	B	B	A	H	H	B	A	H	H	H	B	H	H	H	B	A	H	A	H	H	H	A
412	Tag_1413	57.4	Zjn_sc00002.1	959,937	Zjn_chr01	11,893,376	3A	48,066,867	3B	51,415,811	Zmw_sc02466.1	43,194	Zmw_sc02061.1	44,379	Zpz_sc00556.1	49,578	B	H	H	A	H	B	B	B	B	A	A	B	B	A	H	H	B	A	H	H	H	B	H	H	H	B	A	H	A	H	H	H	A
413	Tag_1389hr	57.5	Zjn_sc00002.1	984,648	Zjn_chr01	11,918,087	3A	48,051,024	3B	51,442,919	Zmw_sc02061.1	75,554	Zmw_sc02466.1	66,649	Zpz_sc00556.1	78,554	B	H	H	A	H	B	B	B	B	A	A	B	B	A	H	H	B	A	H	H	H	B	H	H	H	B	D	H	A	H	H	H	A
414	Tag_1425	57.5	Zjn_sc00002.1	1,009,300	Zjn_chr01	11,942,739	-	-	-	-	Zmw_sc05228.1	18,216	Zmw_sc02499.1	10,399	Zpz_sc00556.1	102,775	B	H	H	A	H	B	B	B	B	A	A	B	B	A	H	H	B	A	H	H	H	B	H	H	H	B	A	H	A	H	H	H	A
415	Tag_1431	57.6	Zjn_sc00002.1	1,054,968	Zjn_chr01	11,988,407	-	-	-	-	Zmw_sc02499.1	54,237	Zmw_sc01012.1	137,813	Zpz_sc00556.1	137,174	B	H	H	A	H	B	B	B	B	A	A	B	B	A	H	H	B	A	H	H	H	B	H	H	H	B	A	H	A	H	H	H	A
416	Tag_1434	57.6	Zjn_sc00002.1	1,096,216	Zjn_chr01	12,029,655	-	-	-	-	Zmw_sc01012.1	110,939	Zmw_sc02096.1	62,908	Zpz_sc02594.1	39,018	B	H	H	A	H	B	B	B	B	A	A	B	B	A	H	H	B	A	H	H	H	B	H	H	H	B	H	H	A	H	H	H	A
417	Tag_1406hr	57.6	Zjn_sc00002.1	1,104,414	Zjn_chr01	12,037,853	-	-	-	-	Zmw_sc01012.1	91,343	Zmw_sc02096.1	54,712	Zpz_sc02594.1	19,199	B	H	H	A	D	B	B	B	B	A	A	B	B	A	H	H	B	A	D	H	D	-	H	H	H	B	A	D	A	H	H	H	A
418	Tag_1442	57.9	Zjn_sc00002.1	1,124,029	Zjn_chr01	12,057,468	-	-	-	-	Zmw_sc02096.1	35,041	Zmw_sc01012.1	64,962	Zpz_sc00026.1	525,025	B	H	H	A	H	B	H	B	B	A	A	B	B	A	H	H	B	A	H	H	H	B	H	H	H	B	A	H	A	H	H	H	A
419	Tag_1444	58.1	Zjn_sc00002.1	1,124,839	Zjn_chr01	12,058,278	-	-	-	-	Zmw_sc01012.1	64,575	Zmw_sc02096.1	34,231	Zpz_sc00026.1	524,206	-	H	-	A	-	B	H	-	B	A	A	B	B	A	D	H	-	A	H	H	H	-	H	H	H	B	A	-	A	-	H	H	A
420	Tag_1448	58.1	Zjn_sc00002.1	1,131,933	Zjn_chr01	12,065,372	3A	47,727,378	3B	51,656,302	Zmw_sc01012.1	57,394	Zmw_sc02096.1	27,131	Zpz_sc00026.1	517,025	B	H	H	A	H	B	H	B	B	A	A	B	B	A	H	H	B	A	H	H	H	B	H	H	H	B	D	H	A	H	H	H	A
421	Tag_1451u	58.1	Zjn_sc00002.1	1,150,583	Zjn_chr01	12,084,022	-	-	-	-	Zmw_sc02096.1	10,259	Zmw_sc01012.1	38,691	Zpz_sc00026.1	499,889	B	H	-	A	H	B	H	B	B	A	A	B	B	A	H	H	B	A	H	H	H	B	H	H	H	B	D	H	A	H	H	H	A
422	Tag_1452	58.1	Zjn_sc00002.1	1,151,235	Zjn_chr01	12,084,674	-	-	-	-	Zmw_sc02096.1	9,622	Zmw_sc01012.1	38,034	Zpz_sc00026.1	499,226	B	H	H	A	H	B	H	B	B	A	A	B	B	A	D	H	B	A	H	H	H	B	H	A	D	B	A	H	A	H	H	H	A
423	Tag_1453u	58.1	Zjn_sc00002.1	1,162,013	Zjn_chr01	12,095,452	3A	47,631,218	3B	51,813,437	Zmw_sc01012.1	27,151	-	-	Zpz_sc00026.1	488,332	B	H	H	A	H	B	H	B	B	A	A	B	B	A	H	H	B	A	H	H	H	B	H	H	H	B	A	H	A	H	H	H	A
424	Tag_1459ur	58.1	Zjn_sc00002.1	1,173,732	Zjn_chr01	12,107,171	3A	47,595,252	3B	51,836,053	Zmw_sc01012.1	15,313	-	-	Zpz_sc00026.1	476,158	B	H	-	D	D	B	H	B	B	A	A	B	B	A	H	D	B	A	H	H	H	B	H	H	H	-	D	H	A	H	H	H	A
425	Tag_1461	58.1	Zjn_sc00002.1	1,177,560	Zjn_chr01	12,110,999	3A	47,562,371	3B	51,876,204	Zmw_sc01012.1	10,566	Zmw_sc00997.1	103,200	Zpz_sc00026.1	472,291	B	H	H	A	H	B	H	C	B	A	A	B	B	A	H	H	B	A	H	H	H	B	H	H	H	B	D	H	A	H	H	H	A
426	Tag_1464	58.1	Zjn_sc00002.1	1,191,352	Zjn_chr01	12,124,791	3A	47,500,006	3B	51,952,746	Zmw_sc03132.1	52,512	Zmw_sc01690.1	12,757	Zpz_sc00026.1	457,497	B	H	H	-	-	-	H	-	C	-	A	B	-	A	H	H	C	D	H	H	H	B	H	H	H	B	A	H	A	H	H	H	A
427	Tag_1465u	58.2	Zjn_sc00002.1	1,207,380	Zjn_chr01	12,140,819	-	-	-	-	Zmw_sc01690.1	23,281	Zmw_sc03132.1	36,784	Zpz_sc00026.1	441,805	B	H	H	A	-	B	H	B	B	A	A	B	C	A	H	H	B	A	-	H	H	B	H	H	H	B	A	-	A	H	H	H	A
428	Tag_1468	58.3	Zjn_sc00002.1	1,219,391	Zjn_chr01	12,152,830	3A	47,453,747	3B	51,989,172	Zmw_sc03132.1	24,772	Zmw_sc01690.1	35,993	Zpz_sc00026.1	429,093	B	H	H	A	H	B	H	B	B	A	A	B	B	A	H	H	B	A	H	H	H	B	H	H	H	B	A	H	A	H	H	H	A
429	Tag_1471	58.3	Zjn_sc00002.1	1,225,124	Zjn_chr01	12,158,563	3A	47,448,556	3B	51,994,642	Zmw_sc03132.1	14,206	Zmw_sc01690.1	41,378	Zpz_sc00026.1	423,705	B	H	H	A	-	B	-	-	-	-	-	B	B	A	H	H	B	A	H	H	H	B	H	-	H	B	A	H	A	H	H	H	A
430	Tag_1475r	58.3	Zjn_sc00002.1	1,241,522	Zjn_chr01	12,174,961	-	-	-	-	Zmw_sc01690.1	57,239	-	-	Zpz_sc00026.1	413,111	B	H	H	A	H	B	H	B	B	A	A	B	B	A	H	H	B	A	H	H	H	B	H	H	H	B	A	H	A	H	H	H	A
431	Tag_1489	58.6	Zjn_sc00002.1	1,261,339	Zjn_chr01	12,194,778	-	-	-	-	Zmw_sc01690.1	77,074	-	-	Zpz_sc00026.1	394,283	B	H	H	A	H	B	H	B	B	A	A	B	B	A	H	H	B	A	H	H	H	B	H	H	H	B	A	H	A	H	H	H	A
432	Tag_1492	58.7	Zjn_sc00002.1	1,272,119	Zjn_chr01	12,205,558	-	-	-	-	Zmw_sc02437.1	1,952	Zmw_sc01690.1	92,300	Zpz_sc00026.1	379,207	B	H	H	A	H	B	H	B	B	A	A	B	B	A	H	H	B	A	H	H	H	B	H	H	H	B	D	H	A	H	H	H	A
433	Tag_1497u	58.7	Zjn_sc00002.1	1,306,222	Zjn_chr01	12,239,661	3A	47,363,015	3B	52,100,026	Zmw_sc02437.1	38,885	Zmw_sc02437.1	38,885	Zpz_sc00026.1	342,229	-	H	H	A	-	-	-	-	-	A	-	-	B	A	H	H	B	A	-	-	H	B	H	H	D	B	D	-	A	H	H	H	A
434	Tag_1499	58.7	Zjn_sc00002.1	1,309,239	Zjn_chr01	12,242,678	3A	47,358,107	3B	52,104,951	Zmw_sc02437.1	41,322	Zmw_sc02838.1	28,707	Zpz_sc00026.1	339,804	B	H	H	A	H	B	H	B	B	A	A	B	B	A	H	H	B	A	H	H	H	B	H	H	H	B	D	H	A	H	H	H	A
435	Tag_1500	59	Zjn_sc00002.1	1,319,427	Zjn_chr01	12,252,866	3A	47,326,876	3B	52,119,994	Zmw_sc02437.1	51,520	Zmw_sc11017.1	1,243	Zpz_sc00026.1	329,580	B	H	H	A	H	B	H	B	B	A	A	B	B	A	H	H	B	A	H	H	H	B	H	H	H	B	A	H	A	H	H	H	A
436	Tag_1502	59	Zjn_sc00002.1	1,319,960	Zjn_chr01	12,253,399	3A	47,326,397	3B	52,120,524	Zmw_sc02437.1	52,053	Zmw_sc11017.1	785	Zpz_sc00026.1	329,047	B	H	H	A	H	B	H	B	B	A	A	B	B	A	H	H	B	A	H	H	H	B	H	H	H	B	A	H	A	H	H	H	A
437	Tag_1503u	59	Zjn_sc00002.1	1,320,884	Zjn_chr01	12,254,323	3A	47,325,473	3B	52,121,448	Zmw_sc02838.1	40,404	Zmw_sc02437.1	52,977	Zpz_sc00026.1	328,123	B	H	H	A	H	B	H	B	B	A	A	B	B	A	H	H	B	A	H	H	H	B	C	H	H	B	A	H	A	H	C	H	-
438	Tag_1512u	59.2	Zjn_sc00002.1	1,334,945	Zjn_chr01	12,268,384	-	-	-	-	Zmw_sc02437.1	66,427	Zmw_sc02838.1	53,799	Zpz_sc00026.1	314,695	B	H	H	A	H	B	H	B	B	A	A	B	B	A	C	H	B	A	H	H	H	B	H	H	H	B	A	H	A	-	H	H	A
439	Tag_1519	59.2	Zjn_sc00002.1	1,349,471	Zjn_chr01	12,282,910	-	-	-	-	Zmw_sc07702.1	8,072	-	-	Zpz_sc00026.1	299,963	B	H	H	A	H	B	H	B	B	A	A	B	B	A	H	H	B	A	H	H	H	B	H	H	H	B	A	H	A	H	H	H	A
440	Tag_1533	59.3	Zjn_sc00002.1	1,416,331	Zjn_chr01	12,349,770	3A	47,164,198	3B	52,231,690	Zmw_sc02723.1	42,219	-	-	Zpz_sc00026.1	234,814	B	H	H	A	H	B	H	B	B	A	A	B	B	A	H	H	B	A	H	H	H	B	H	H	H	B	A	H	A	H	H	H	A
441	Tag_1539u	59.5	Zjn_sc00002.1	1,434,484	Zjn_chr01	12,367,923	3A	47,230,582	3B	52,188,796	Zmw_sc02723.1	60,080	-	-	Zpz_sc00026.1	220,211	B	H	H	A	H	B	H	-	B	A	A	B	B	A	H	H	B	D	H	H	H	B	H	H	H	B	A	C	A	H	H	H	D
442	Tag_1505hr	59.5	Zjn_sc00002.1	1,471,789	Zjn_chr01	12,405,228	-	-	-	-	Zmw_sc01297.1	95,657	Zmw_sc05248.1	1,296	Zpz_sc00026.1	191,217	B	H	H	-	H	B	H	-	-	A	A	B	B	A	H	H	B	A	H	H	H	B	H	H	H	B	D	H	A	D	H	H	A
443	Tag_1551	59.6	Zjn_sc00002.1	1,499,604	Zjn_chr01	12,433,043	-	-	-	-	Zmw_sc01297.1	67,816	-	-	Zpz_sc00026.1	159,256	B	H	H	A	H	-	H	-	B	A	A	B	B	A	H	H	B	A	H	H	H	B	H	H	H	B	A	H	A	H	H	H	A
444	Tag_1553	59.7	Zjn_sc00002.1	1,513,335	Zjn_chr01	12,446,774	3A	46,994,059	-	-	Zmw_sc01297.1	54,230	Zmw_sc02827.1	12,775	Zpz_sc00026.1	145,652	B	H	H	A	-	-	H	-	B	-	A	B	B	A	H	H	B	A	H	H	H	-	H	H	H	B	A	-	A	H	H	H	A
445	Tag_1559u	60.3	Zjn_sc00002.1	1,524,353	Zjn_chr01	12,457,792	3A	46,965,008	3B	52,402,630	Zmw_sc01297.1	43,213	Zmw_sc02827.1	23,864	Zpz_sc00026.1	134,778	B	H	H	A	H	B	H	B	B	A	A	B	B	A	H	H	B	A	H	H	H	B	H	H	H	B	A	H	A	H	H	H	A
446	Tag_1564	60.3	Zjn_sc00002.1	1,542,607	Zjn_chr01	12,476,046	3A	46,936,834	3B	52,426,550	Zmw_sc00359.1	104,447	Zmw_sc02827.1	41,376	Zpz_sc00004.1	532,770	B	H	H	A	H	B	H	B	B	A	A	B	B	A	H	H	B	A	H	H	H	B	H	H	H	B	A	H	A	H	H	H	A
447	Tag_1568u	60.4	Zjn_sc00002.1	1,598,563	Zjn_chr01	12,532,002	-	-	-	-	Zmw_sc02883.1	5,657	-	-	Zpz_sc00026.1	65,457	B	H	H	A	H	B	H	B	B	A	A	B	B	A	-	-	B	A	H	H	H	B	H	H	H	B	-	H	A	H	-	-	A
448	Tag_1536hr	60.6	Zjn_sc00002.1	1,624,959	Zjn_chr01	12,558,398	-	-	-	-	Zmw_sc02883.1	31,246	Zmw_sc03984.1	26,995	Zpz_sc00026.1	45,745	B	H	H	A	H	B	H	-	B	A	-	B	B	A	H	H	B	A	-	H	H	-	H	-	H	B	A	-	A	H	H	H	A
449	Tag_1573r	60.6	Zjn_sc00002.1	1,630,944	Zjn_chr01	12,564,383	-	-	-	-	Zmw_sc02883.1	42,023	Zmw_sc03984.1	21,479	Zpz_sc00026.1	40,081	B	H	H	A	C	B	H	B	B	A	A	B	B	A	H	H	B	A	H	H	H	B	H	H	H	B	D	H	A	H	H	H	A
450	Tag_1577r	60.7	Zjn_sc00002.1	1,642,764	Zjn_chr01	12,576,203	-	-	-	-	Zmw_sc02883.1	53,821	Zmw_sc03984.1	9,541	Zpz_sc00026.1	28,404	B	H	H	A	H	B	H	B	B	A	A	B	B	A	H	H	B	A	H	H	H	B	H	H	H	B	A	H	A	H	H	H	A
451	Tag_1582	61	Zjn_sc00002.1	1,658,029	Zjn_chr01	12,591,468	-	-	-	-	Zmw_sc06303.1	13,391	-	-	Zpz_sc00026.1	13,431	B	H	H	A	H	B	H	B	B	A	A	B	B	A	H	H	B	A	H	H	H	B	H	H	H	B	A	H	A	H	H	H	A
452	Tag_1584	61.1	Zjn_sc00002.1	1,663,069	Zjn_chr01	12,596,508	3A	46,678,743	3B	52,620,514	Zmw_sc06303.1	8,349	-	-	Zpz_sc00026.1	8,391	B	H	H	A	H	B	H	B	B	A	A	B	B	A	H	H	B	A	H	H	H	B	H	H	H	B	A	H	A	H	H	H	A
453	Tag_1591	61.1	Zjn_sc00002.1	1,672,464	Zjn_chr01	12,605,903	-	-	-	-	Zmw_sc07953.1	1,226	Zmw_sc07934.1	8,316	Zpz_sc00885.1	5,143	B	H	H	A	H	B	D	B	B	A	A	B	B	-	H	H	B	A	H	H	H	B	H	H	H	B	A	H	A	H	H	H	A
454	Tag_1592r	61.1	Zjn_sc00002.1	1,672,613	Zjn_chr01	12,606,052	-	-	-	-	Zmw_sc07953.1	1,379	Zmw_sc07934.1	8,167	Zpz_sc00885.1	5,296	B	H	H	A	H	B	D	B	B	A	A	B	B	-	H	H	B	A	H	H	H	B	H	H	H	B	A	H	A	H	H	H	A
455	Tag_1605u	61.5	Zjn_sc00002.1	1,733,796	Zjn_chr01	12,667,235	-	-	-	-	Zmw_sc01682.1	43,436	Zmw_sc02284.1	38,434	Zpz_sc00885.1	70,429	B	H	H	A	H	B	H	B	B	A	A	B	B	A	H	H	B	A	H	H	H	B	H	H	H	B	D	H	A	H	H	H	A
456	Tag_1576h	61.5	Zjn_sc00002.1	1,739,456	Zjn_chr01	12,672,895	-	-	-	-	Zmw_sc01682.1	48,352	Zmw_sc02284.1	43,348	Zpz_sc00885.1	75,348	B	C	H	A	H	B	H	B	B	A	A	B	B	A	H	H	B	A	H	H	H	B	H	H	H	B	A	H	A	H	H	H	A
457	Tag_1609	61.5	Zjn_sc00002.1	1,747,698	Zjn_chr01	12,681,137	-	-	-	-	Zmw_sc01682.1	57,310	Zmw_sc02284.1	51,559	Zpz_sc00885.1	84,253	B	H	H	A	H	B	H	B	B	A	A	B	B	A	H	H	B	A	H	H	H	B	H	H	H	B	D	H	A	H	H	H	A
458	Tag_1594hr	61.7	Zjn_sc00002.1	1,803,308	Zjn_chr01	12,736,747	-	-	-	-	Zmw_sc02712.1	18,998	Zmw_sc04577.1	10,945	Zpz_sc00344.1	20,113	B	H	H	A	H	B	H	B	B	A	A	B	B	A	H	H	B	A	H	H	H	B	H	H	H	B	D	H	A	H	H	H	A
459	Tag_1630u	61.8	Zjn_sc00002.1	1,825,360	Zjn_chr01	12,758,799	-	-	-	-	Zmw_sc02712.1	37,461	-	-	Zpz_sc00344.1	38,587	B	H	H	A	H	B	H	B	B	A	A	B	B	A	H	H	B	A	H	H	H	B	H	H	H	B	A	H	A	H	H	H	A
460	Tag_1632	62	Zjn_sc00002.1	1,846,187	Zjn_chr01	12,779,626	-	-	-	-	Zmw_sc07037.1	8,552	Zmw_sc02712.1	58,117	Zpz_sc00344.1	59,206	B	H	H	A	H	B	H	B	B	A	A	B	B	-	H	H	B	A	H	H	H	B	H	H	H	B	A	H	A	H	H	H	A
461	Tag_1600h	62.1	Zjn_sc00002.1	1,857,168	Zjn_chr01	12,790,607	3A	46,391,104	3B	52,914,305	Zmw_sc08915.1	2,439	-	-	Zpz_sc00344.1	70,439	B	H	H	A	H	B	H	B	B	A	A	B	B	A	H	H	B	A	H	H	H	B	H	H	H	B	A	H	A	H	H	H	A
462	Tag_1635r	62.1	Zjn_sc00002.1	1,858,386	Zjn_chr01	12,791,825	3A	46,390,116	3B	52,915,284	Zmw_sc08915.1	3,441	Zmw_sc08915.1	3,441	Zpz_sc00344.1	71,441	B	H	H	A	H	B	H	B	B	A	A	B	B	A	H	H	B	A	H	H	H	B	H	H	H	B	A	H	A	H	H	H	A
463	Tag_1638	62.6	Zjn_sc00002.1	1,897,167	Zjn_chr01	12,830,606	-	-	-	-	Zmw_sc03811.1	9,574	-	-	Zpz_sc00344.1	112,888	B	H	H	A	H	B	H	B	B	A	A	B	B	A	H	H	B	A	H	H	H	B	H	B	H	B	D	H	A	H	H	H	A
464	Tag_1652	63.4	Zjn_sc00002.1	1,948,605	Zjn_chr01	12,882,044	-	-	-	-	Zmw_sc01887.1	22,300	Zmw_sc01364.1	27,842	Zpz_sc00344.1	164,384	B	H	H	A	H	B	H	B	B	A	A	B	B	A	H	H	B	A	H	H	H	B	H	B	H	B	A	H	A	H	H	H	A
465	Tag_1654u	63.5	Zjn_sc00002.1	1,955,890	Zjn_chr01	12,889,329	-	-	-	-	Zmw_sc01364.1	20,590	Zmw_sc01887.1	29,581	Zpz_sc00344.1	172,147	B	H	H	A	H	B	H	B	B	A	A	B	B	A	H	H	B	A	H	H	H	B	H	B	H	B	A	H	A	H	H	H	A
466	Tag_1655	63.5	Zjn_sc00002.1	1,966,873	Zjn_chr01	12,900,312	3A	46,118,033	3B	53,106,221	Zmw_sc01887.1	40,562	Zmw_sc01364.1	9,920	Zpz_sc00344.1	182,624	B	H	H	A	H	B	H	B	B	A	A	B	B	A	H	H	B	A	H	H	H	B	H	B	H	B	D	H	A	H	H	H	A
467	Tag_1656u	63.5	Zjn_sc00002.1	1,967,692	Zjn_chr01	12,901,131	-	-	-	-	Zmw_sc01364.1	9,124	Zmw_sc01887.1	41,381	Zpz_sc00344.1	183,441	B	H	H	A	H	B	H	B	B	A	A	B	B	A	H	H	B	A	H	H	H	B	H	B	H	B	A	H	A	H	H	H	A
468	Tag_1659u	63.7	Zjn_sc00002.1	2,008,333	Zjn_chr01	12,941,772	3A	46,068,383	3B	53,146,980	Zmw_sc07606.1	8,809	Zmw_sc03601.1	27,486	Zpz_sc00665.1	27,189	B	H	H	A	H	B	H	B	B	A	A	B	B	A	H	H	B	D	H	H	H	B	H	B	H	B	A	H	A	H	H	H	A
469	Tag_1663u	63.7	Zjn_sc00002.1	2,040,601	Zjn_chr01	12,974,040	-	-	-	-	Zmw_sc04723.1	28,811	Zmw_sc05517.1	20,483	Zpz_sc00050.1	35,424	B	H	-	A	H	B	H	B	B	A	A	B	B	A	H	H	B	A	H	H	-	B	H	B	H	B	A	H	A	H	H	H	A
470	Tag_1666	63.7	Zjn_sc00002.1	2,042,507	Zjn_chr01	12,975,946	3A	46,037,459	3B	53,173,800	Zmw_sc05517.1	22,359	Zmw_sc04723.1	26,905	Zpz_sc00050.1	37,300	B	H	H	A	H	B	H	B	B	A	A	B	B	A	H	H	B	D	H	H	H	B	H	B	H	B	A	H	A	H	H	H	A
471	Tag_1671	64	Zjn_sc00002.1	2,058,006	Zjn_chr01	12,991,445	-	-	-	-	Zmw_sc04723.1	11,408	-	-	Zpz_sc00050.1	51,886	B	H	H	A	H	B	H	B	B	A	A	B	B	A	H	H	B	A	H	H	H	B	H	B	H	B	A	H	A	H	H	H	A
472	Tag_1672	64.4	Zjn_sc00002.1	2,062,326	Zjn_chr01	12,995,765	-	-	-	-	Zmw_sc04723.1	7,347	Zmw_sc02552.1	1,549	Zpz_sc00050.1	55,928	B	H	H	A	H	B	H	B	B	A	A	B	B	A	H	H	B	A	H	A	H	B	H	B	H	B	A	H	A	H	H	H	A
473	Tag_1676u	64.4	Zjn_sc00002.1	2,079,392	Zjn_chr01	13,012,831	3A	45,998,990	3B	53,212,857	Zmw_sc04160.1	5,694	Zmw_sc02552.1	18,082	Zpz_sc00050.1	69,651	B	H	H	A	H	B	H	B	B	A	A	B	B	A	H	H	B	A	H	A	H	B	H	B	H	B	A	H	A	H	H	H	A
474	Tag_1679r	64.6	Zjn_sc00002.1	2,092,801	Zjn_chr01	13,026,240	-	-	3B	53,230,120	Zmw_sc02552.1	31,627	Zmw_sc04160.1	18,991	Zpz_sc00050.1	82,757	B	H	H	A	H	B	H	B	B	A	A	B	B	A	H	H	B	A	H	A	H	B	H	B	H	B	D	H	A	H	H	H	A
475	Tag_1682	64.6	Zjn_sc00002.1	2,097,623	Zjn_chr01	13,031,062	3A	45,936,430	3B	53,238,457	Zmw_sc04160.1	23,799	Zmw_sc02552.1	36,459	Zpz_sc00050.1	87,565	B	H	H	A	H	B	H	B	B	A	A	B	B	A	H	H	B	A	H	A	H	B	H	B	H	B	A	H	A	H	H	H	A
476	Tag_50030	64.6	Zjn_sc05187.1	448	-	-	-	-	-	-	-	-	-	-	-	-	B	H	H	A	H	B	H	B	B	A	A	B	B	A	H	H	B	A	H	A	-	B	H	B	H	B	D	H	A	H	H	H	A
477	Tag_1686	64.7	Zjn_sc00002.1	2,159,631	Zjn_chr01	13,093,070	3A	45,825,845	3B	53,339,383	Zmw_sc02693.1	69,522	Zmw_sc06752.1	5,122	Zpz_sc00050.1	151,575	B	H	H	A	H	B	H	-	-	A	A	B	-	A	H	H	-	A	-	A	H	B	-	B	H	B	A	-	A	H	H	H	-
478	Tag_1694	64.9	Zjn_sc00002.1	2,222,073	Zjn_chr01	13,155,512	3A	45,550,031	3B	53,479,588	Zmw_sc02693.1	7,418	Zmw_sc03260.1	49,964	Zpz_sc00050.1	213,426	B	H	H	A	D	B	H	C	-	A	A	B	B	A	H	H	B	A	H	A	H	B	H	B	H	B	A	H	A	H	H	H	A
479	Tag_1695	65.2	Zjn_sc00002.1	2,223,038	Zjn_chr01	13,156,477	-	-	-	-	Zmw_sc02693.1	6,453	Zmw_sc03260.1	50,929	Zpz_sc00050.1	214,391	B	H	H	A	H	B	H	B	B	A	A	B	B	A	H	H	B	A	H	A	H	B	H	B	H	B	A	H	A	H	H	H	A
480	Tag_1708ur	65.2	Zjn_sc00002.1	2,298,986	Zjn_chr01	13,232,425	-	-	-	-	Zmw_sc02684.1	47,507	Zmw_sc00644.1	134,574	Zpz_sc00050.1	294,917	B	H	H	A	H	B	H	-	B	A	A	B	B	A	H	H	B	A	H	A	H	B	H	B	H	B	A	H	A	H	H	H	A
481	Tag_1716u	65.2	Zjn_sc00002.1	2,320,983	Zjn_chr01	13,254,422	-	-	-	-	Zmw_sc02684.1	25,802	Zmw_sc00644.1	117,790	Zpz_sc00820.1	83,666	B	H	H	A	H	B	H	B	B	A	A	B	B	A	H	H	B	D	H	A	H	B	H	B	H	B	A	H	A	H	H	H	A
482	Tag_1726	65.3	Zjn_sc00002.1	2,356,508	Zjn_chr01	13,289,947	-	-	3B	53,670,942	Zmw_sc00644.1	82,431	Zmw_sc02684.1	4,674	Zpz_sc00050.1	346,804	B	H	H	A	H	B	H	B	B	A	A	B	B	A	H	H	B	A	H	A	H	B	H	B	H	B	A	H	A	H	H	H	A
483	Tag_1743r	65.4	Zjn_sc00002.1	2,413,694	Zjn_chr01	13,347,133	3A	45,273,768	3B	53,808,646	Zmw_sc03130.1	12,188	Zmw_sc00644.1	26,294	Zpz_sc00050.1	406,285	B	H	H	A	H	B	H	-	B	A	A	B	B	A	H	H	B	A	H	A	H	B	H	B	H	B	A	H	A	H	H	H	A
484	Tag_1750	65.4	Zjn_sc00002.1	2,429,803	Zjn_chr01	13,363,242	-	-	-	-	Zmw_sc00644.1	10,222	Zmw_sc07264.1	10,031	Zpz_sc00001.1	1,502,890	B	H	H	A	H	B	H	B	B	A	A	B	B	A	H	H	B	A	H	A	H	B	H	B	H	B	A	H	A	H	H	H	A
485	Tag_1760u	65.4	Zjn_sc00002.1	2,476,427	Zjn_chr01	13,409,866	-	-	3B	53,850,733	Zmw_sc01116.1	105,995	Zmw_sc01116.1	105,995	Zpz_sc00001.1	1,461,748	B	H	C	A	H	B	H	B	B	A	A	B	B	A	H	H	B	A	H	A	H	B	H	B	H	B	A	H	A	H	H	H	A
486	Tag_1761u	65.6	Zjn_sc00002.1	2,487,350	Zjn_chr01	13,420,789	3A	45,180,093	3B	53,876,671	Zmw_sc01116.1	95,528	-	-	Zpz_sc00001.1	1,451,271	B	H	H	A	H	B	H	B	B	A	A	B	B	A	H	H	B	A	H	A	H	B	H	B	H	B	A	H	A	H	H	H	A
487	Tag_1732h	65.6	Zjn_sc00002.1	2,515,836	Zjn_chr01	13,449,275	3A	45,151,263	3B	53,890,313	Zmw_sc02485.1	16,456	Zmw_sc01116.1	63,635	Zpz_sc00001.1	1,419,369	B	H	H	A	H	B	H	B	B	A	A	B	B	A	A	A	B	A	H	A	H	B	H	B	H	B	A	H	A	H	H	H	A
488	Tag_1773	65.6	Zjn_sc00002.1	2,522,392	Zjn_chr01	13,455,831	-	-	-	-	Zmw_sc01116.1	57,080	Zmw_sc02485.1	23,019	Zpz_sc00001.1	1,412,807	B	B	H	A	B	B	H	B	B	A	-	B	B	A	H	H	B	D	H	A	H	B	H	B	H	B	A	H	A	H	H	H	A
489	Tag_1785r	65.7	Zjn_sc00002.1	2,571,140	Zjn_chr01	13,504,579	3A	45,075,681	3B	53,971,691	Zmw_sc09043.1	2	-	-	Zpz_sc00001.1	1,355,782	B	H	H	A	H	B	H	B	B	A	A	B	B	A	H	H	B	A	H	A	H	B	H	B	H	B	D	H	A	H	H	H	A
490	Tag_1788	66	Zjn_sc00002.1	2,602,992	Zjn_chr01	13,536,431	3A	45,037,858	3B	54,033,572	Zmw_sc03397.1	45,515	Zmw_sc01509.1	24,882	Zpz_sc00001.1	1,325,633	B	H	H	A	H	B	H	B	B	A	A	B	B	A	H	H	B	A	H	A	H	B	H	B	H	B	A	H	H	H	H	H	A
491	Tag_1791	66	Zjn_sc00002.1	2,606,359	Zjn_chr01	13,539,798	3A	45,030,258	3B	54,039,407	Zmw_sc03397.1	42,150	Zmw_sc01509.1	28,210	Zpz_sc00001.1	1,322,272	B	H	H	A	H	B	H	B	B	A	A	B	B	A	H	H	B	A	H	A	H	B	H	B	H	B	A	H	H	H	H	H	A
492	Tag_1797u	66.1	Zjn_sc00002.1	2,660,461	Zjn_chr01	13,593,900	3A	44,872,304	3B	54,146,824	-	-	-	-	Zpz_sc00001.1	1,275,936	B	H	H	A	H	B	H	B	B	A	A	B	B	A	H	H	B	A	H	A	H	B	H	B	H	B	A	H	H	H	H	H	A
493	Tag_1801	66.2	Zjn_sc00002.1	2,673,573	Zjn_chr01	13,607,012	-	-	-	-	Zmw_sc01509.1	86,807	Zmw_sc02962.1	12,950	Zpz_sc00001.1	1,259,995	B	H	H	A	H	B	H	B	B	A	A	B	B	A	H	H	B	A	H	A	H	B	H	B	H	B	A	H	H	H	H	H	A
494	Tag_1806	66.3	Zjn_sc00002.1	2,685,247	Zjn_chr01	13,618,686	3A	44,773,721	3B	54,749,559	Zmw_sc02962.1	24,384	Zmw_sc01509.1	98,465	Zpz_sc00001.1	1,248,531	B	H	H	A	H	B	H	B	B	A	A	B	B	A	H	H	B	A	H	A	H	B	H	B	H	B	A	H	H	H	H	H	A
495	Tag_1781h	66.7	Zjn_sc00002.1	2,714,727	Zjn_chr01	13,648,166	-	-	-	-	Zmw_sc02634.1	9,463	Zmw_sc00693.1	155,690	Zpz_sc00001.1	1,214,670	B	H	H	A	H	B	H	B	B	A	A	B	B	A	H	H	B	A	-	A	H	B	H	B	H	B	A	H	H	H	H	H	A
496	Tag_1821u	66.7	Zjn_sc00002.1	2,718,331	Zjn_chr01	13,651,770	3A	44,673,896	3B	54,805,625	Zmw_sc00693.1	152,077	Zmw_sc02634.1	13,033	Zpz_sc01562.1	21,138	B	H	H	A	H	B	H	B	B	A	A	B	B	A	H	H	B	A	H	A	H	B	H	B	H	B	D	H	H	H	H	H	A
497	Tag_1823r	66.7	Zjn_sc00002.1	2,719,955	Zjn_chr01	13,653,394	-	-	-	-	Zmw_sc00693.1	150,453	Zmw_sc02634.1	14,633	Zpz_sc00001.1	1,209,491	B	H	H	A	H	B	H	B	B	A	A	B	B	A	H	H	B	A	H	A	H	B	H	B	H	B	A	H	H	H	H	H	A
498	Tag_1786hr	66.7	Zjn_sc00002.1	2,730,104	Zjn_chr01	13,663,543	-	-	-	-	Zmw_sc02634.1	24,900	Zmw_sc00693.1	140,540	Zpz_sc00001.1	1,199,221	B	H	H	A	H	B	H	B	B	A	A	B	B	A	H	H	B	D	H	A	H	B	H	B	H	B	D	H	H	H	H	H	A
499	Tag_1789h	67	Zjn_sc00002.1	2,743,411	Zjn_chr01	13,676,850	3A	44,634,812	3B	54,827,634	Zmw_sc00693.1	127,147	Zmw_sc02634.1	36,710	Zpz_sc00001.1	1,187,460	B	H	H	A	H	B	H	B	B	A	A	B	B	A	H	H	B	A	H	A	H	B	H	B	H	B	A	H	H	H	H	H	A
500	Tag_1831	67.1	Zjn_sc00002.1	2,747,857	Zjn_chr01	13,681,296	-	-	-	-	Zmw_sc02634.1	41,155	Zmw_sc00693.1	122,700	Zpz_sc00001.1	1,183,013	B	H	H	A	H	B	H	B	B	A	A	B	B	A	H	H	B	A	-	A	H	B	H	B	H	B	A	H	H	H	H	H	A
501	Tag_1833	67.1	Zjn_sc00002.1	2,756,599	Zjn_chr01	13,690,053	3A	44,551,712	3B	54,861,389	Zmw_sc02634.1	49,592	Zmw_sc00693.1	114,319	Zpz_sc00001.1	1,174,284	B	H	H	A	H	B	H	B	B	A	A	B	B	A	H	H	B	A	H	A	H	B	H	B	H	B	A	H	H	H	H	H	A
502	Tag_1838	67.2	Zjn_sc00002.1	2,782,649	Zjn_chr01	13,716,088	3A	44,518,763	-	-	Zmw_sc00693.1	88,949	-	-	Zpz_sc00001.1	1,144,157	B	H	H	A	H	B	H	B	B	A	A	B	B	A	H	H	B	A	H	A	H	B	H	B	H	B	A	H	H	H	H	H	A
503	Tag_1841r	67.2	Zjn_sc00002.1	2,799,035	Zjn_chr01	13,732,474	-	-	-	-	Zmw_sc00693.1	72,779	-	-	Zpz_sc00001.1	1,129,725	B	H	H	A	H	B	H	B	B	A	A	B	B	A	H	H	B	A	H	A	H	B	H	B	H	B	D	H	H	H	H	H	A
504	Tag_1843	67.3	Zjn_sc00002.1	2,802,402	Zjn_chr01	13,735,841	3A	44,477,228	3B	54,925,954	Zmw_sc00693.1	69,412	-	-	Zpz_sc00001.1	1,126,419	B	H	H	A	H	B	H	B	B	A	A	B	B	A	H	H	B	A	H	A	-	B	H	B	H	B	A	H	H	H	H	H	A
505	Tag_1807h	67.7	Zjn_sc00002.1	2,820,178	Zjn_chr01	13,753,617	-	-	-	-	Zmw_sc00693.1	51,651	-	-	Zpz_sc00001.1	1,108,866	B	H	H	A	H	B	H	B	B	A	A	B	B	A	H	H	B	A	H	A	H	B	H	B	H	B	D	H	H	H	H	H	A
506	Tag_1852	67.8	Zjn_sc00002.1	2,838,198	Zjn_chr01	13,771,637	-	-	-	-	Zmw_sc00693.1	34,135	-	-	Zpz_sc00001.1	1,091,213	B	H	H	A	H	B	H	B	B	A	A	B	B	A	H	H	B	A	H	A	H	B	H	B	H	B	A	H	H	H	H	H	A
507	Tag_1855	67.8	Zjn_sc00002.1	2,840,519	Zjn_chr01	13,773,958	3A	44,341,900	-	-	Zmw_sc00693.1	31,814	-	-	Zpz_sc00001.1	1,089,217	B	H	H	A	H	B	H	B	B	A	A	B	B	A	H	H	B	A	H	A	H	B	H	B	H	B	D	H	H	H	H	H	A
508	Tag_1861ur	68	Zjn_sc00002.1	2,845,095	Zjn_chr01	13,778,534	3A	44,333,183	3B	54,990,690	Zmw_sc00693.1	27,238	Zmw_sc00693.1	27,238	Zpz_sc00001.1	1,084,626	B	H	H	A	H	B	H	B	B	A	A	B	B	A	H	H	B	D	H	A	H	B	H	B	H	B	A	H	H	H	H	H	A
509	Tag_1826h	68.3	Zjn_sc00002.1	2,852,714	Zjn_chr01	13,786,153	-	-	-	-	Zmw_sc00693.1	19,619	-	-	Zpz_sc00001.1	1,076,949	B	H	H	A	H	B	H	B	B	A	A	B	B	A	H	H	B	A	C	A	H	B	H	B	H	B	A	H	H	H	H	H	A
510	Tag_1874	68.5	Zjn_sc00002.1	2,866,217	Zjn_chr01	13,799,656	3A	44,300,606	-	-	Zmw_sc00693.1	6,109	Zmw_sc01995.1	1,145	Zpz_sc00001.1	1,063,970	B	H	H	A	H	B	H	B	B	A	A	B	B	A	H	H	B	A	H	A	H	B	H	B	H	B	A	H	H	H	H	H	A
511	Tag_1876r	68.5	Zjn_sc00002.1	2,871,986	Zjn_chr01	13,805,425	3A	44,294,582	3B	55,145,125	Zmw_sc01995.1	7,269	-	-	Zpz_sc00001.1	1,058,220	B	H	H	A	H	B	H	B	B	A	A	B	B	A	H	H	B	A	H	A	H	B	H	B	H	B	D	H	H	H	H	H	A
512	Tag_1877	68.7	Zjn_sc00002.1	2,880,285	Zjn_chr01	13,813,724	3A	44,283,798	3B	55,154,863	Zmw_sc01995.1	16,171	Zmw_sc01995.1	16,171	Zpz_sc00001.1	1,050,427	B	H	H	A	H	B	H	B	B	A	A	B	B	A	H	H	B	A	H	A	H	B	H	B	H	B	D	H	H	H	H	H	A
513	Tag_1882	69.1	Zjn_sc00002.1	2,892,174	Zjn_chr01	13,825,613	-	-	-	-	Zmw_sc01995.1	28,106	Zmw_sc06788.1	2,736	Zpz_sc00001.1	1,038,138	B	H	H	A	H	B	H	B	B	A	A	B	B	A	H	H	B	A	H	A	H	B	H	B	H	B	D	H	H	H	H	H	A
514	Tag_1883	69.1	Zjn_sc00002.1	2,895,160	Zjn_chr01	13,828,599	-	-	-	-	Zmw_sc06788.1	5,733	Zmw_sc01995.1	31,091	Zpz_sc00001.1	1,035,144	B	H	H	A	H	B	H	B	B	A	A	B	B	A	H	H	B	A	H	A	H	B	H	B	H	B	A	H	H	H	H	H	A
515	Tag_1889u	69.1	Zjn_sc00002.1	2,903,872	Zjn_chr01	13,837,311	-	-	-	-	Zmw_sc06788.1	14,872	Zmw_sc01995.1	46,220	Zpz_sc00001.1	1,026,007	-	H	H	A	-	B	-	-	B	A	A	B	B	A	-	H	B	A	H	A	H	B	H	B	H	B	A	H	H	-	H	H	-
516	Tag_1891	69.1	Zjn_sc00002.1	2,909,444	Zjn_chr01	13,842,883	3A	44,236,589	3B	55,205,217	Zmw_sc07746.1	1,544	Zmw_sc01995.1	51,875	Zpz_sc00001.1	1,020,457	B	H	H	A	H	B	H	B	B	A	A	B	B	A	H	H	B	A	H	A	H	B	H	B	H	B	A	H	H	H	H	H	A
517	Tag_1900	69.1	Zjn_sc00002.1	2,939,067	Zjn_chr01	13,872,506	3A	44,210,401	3B	55,229,504	Zmw_sc05656.1	5,201	Zmw_sc01995.1	81,578	Zpz_sc00001.1	984,578	B	H	H	A	H	B	H	B	B	A	A	B	B	A	H	H	B	A	H	A	H	B	H	B	H	B	A	H	H	H	H	H	A
518	Tag_1905u	69.4	Zjn_sc00002.1	2,948,763	Zjn_chr01	13,882,202	-	-	-	-	Zmw_sc05052.1	25,571	-	-	Zpz_sc00001.1	974,896	B	H	H	A	H	B	H	B	B	A	A	B	B	A	H	H	B	A	H	A	H	B	H	B	H	B	H	H	H	H	H	H	A
519	Tag_1908	69.8	Zjn_sc00002.1	2,957,031	Zjn_chr01	13,890,470	-	-	-	-	Zmw_sc05052.1	17,350	-	-	Zpz_sc00001.1	966,564	B	H	H	A	H	B	H	B	B	A	A	B	B	A	H	H	B	A	H	A	H	B	H	B	H	B	D	H	H	H	H	H	A
520	Tag_1909	70.2	Zjn_sc00002.1	2,964,895	Zjn_chr01	13,898,334	-	-	-	-	Zmw_sc05052.1	9,726	-	-	Zpz_sc00001.1	958,938	B	H	H	A	H	B	H	B	B	A	A	B	B	A	H	H	B	A	H	A	H	B	H	B	H	B	A	H	H	H	H	H	A
521	Tag_1915	70.4	Zjn_sc00002.1	2,990,880	Zjn_chr01	13,924,319	-	-	-	-	Zmw_sc05303.1	11,804	Zmw_sc03748.1	21,562	Zpz_sc00001.1	924,739	B	H	H	A	H	B	H	B	B	A	A	B	B	A	H	H	B	A	H	A	H	B	H	B	H	B	A	H	H	H	H	H	A
522	Tag_1917	70.4	Zjn_sc00002.1	2,992,455	Zjn_chr01	13,925,894	-	-	-	-	Zmw_sc03748.1	19,936	Zmw_sc05303.1	10,231	Zpz_sc00001.1	923,051	B	H	H	A	H	B	H	B	B	A	A	B	B	A	H	H	B	D	H	A	H	B	H	B	H	C	D	H	H	H	H	H	A
523	Tag_1877hr	70.4	Zjn_sc00002.1	3,020,951	Zjn_chr01	13,954,390	3A	44,050,364	3B	55,359,412	Zmw_sc06967.1	602	-	-	Zpz_sc00001.1	902,521	B	H	H	A	H	B	H	B	B	A	A	B	B	A	H	H	B	A	H	A	H	B	H	B	H	B	H	H	H	H	H	H	A
524	Tag_1925	71.1	Zjn_sc00002.1	3,036,167	Zjn_chr01	13,969,606	3A	44,030,436	-	-	Zmw_sc00261.1	242,051	Zmw_sc03188.1	55,096	Zpz_sc00001.1	887,226	B	-	H	A	H	B	-	-	B	A	A	B	B	A	H	C	B	A	-	H	H	B	H	B	H	B	A	-	H	H	H	H	A
525	Tag_1929u	71.3	Zjn_sc00002.1	3,060,965	Zjn_chr01	13,994,404	3A	43,992,982	3B	55,415,661	Zmw_sc00261.1	217,245	Zmw_sc03188.1	30,492	Zpz_sc00001.1	862,304	B	-	H	-	H	B	H	-	B	A	-	B	-	A	-	H	B	A	-	A	H	-	H	B	H	B	D	H	-	-	H	H	A
526	Tag_1936	71.4	Zjn_sc00002.1	3,091,025	Zjn_chr01	14,024,464	-	-	-	-	Zmw_sc07574.1	2,798	Zmw_sc00261.1	187,914	Zpz_sc00001.1	832,428	B	H	H	A	H	B	H	B	B	A	A	B	B	A	H	H	B	A	H	A	H	B	H	B	H	B	D	H	H	H	H	H	A
527	Tag_1941	71.4	Zjn_sc00002.1	3,120,305	Zjn_chr01	14,053,744	-	-	6B	59,135,957	Zmw_sc03076.1	51,547	Zmw_sc00261.1	152,067	Zpz_sc00001.1	805,603	B	H	H	A	H	B	H	-	-	A	-	B	B	A	H	H	B	A	-	A	H	B	H	B	H	B	A	H	H	H	H	H	A
528	Tag_1948ur	71.6	Zjn_sc00002.1	3,162,527	Zjn_chr01	14,095,966	3A	43,830,208	3B	55,592,693	Zmw_sc03076.1	8,397	Zmw_sc00261.1	109,188	Zpz_sc00001.1	762,272	B	H	H	A	H	B	H	B	B	A	A	B	B	A	H	H	B	-	H	A	H	B	H	B	H	B	A	H	H	H	H	H	A
529	Tag_1903h	71.7	Zjn_sc00002.1	3,176,542	Zjn_chr01	14,109,981	3A	43,770,394	3B	55,619,155	Zmw_sc05274.1	7,548	Zmw_sc00261.1	96,794	Zpz_sc00001.1	751,069	B	H	H	A	H	B	H	B	B	A	A	B	-	A	H	H	B	D	H	A	H	B	H	B	H	B	D	H	H	H	C	H	A
530	Tag_1952	71.8	Zjn_sc00002.1	3,185,703	Zjn_chr01	14,119,142	3A	43,630,283	3B	55,671,718	Zmw_sc00261.1	87,419	Zmw_sc05274.1	16,648	Zpz_sc00001.1	741,910	B	H	H	A	H	B	H	B	B	A	A	B	B	A	H	H	B	A	H	A	H	B	H	B	H	B	A	H	H	H	H	H	A
531	Tag_1913h	71.9	Zjn_sc00002.1	3,213,200	Zjn_chr01	14,146,639	-	-	-	-	Zmw_sc00261.1	60,101	-	-	Zpz_sc00001.1	709,277	B	H	H	A	H	B	H	B	B	A	A	B	C	A	H	H	B	A	H	A	B	B	H	B	H	B	H	H	H	H	H	H	A
532	Tag_1967	72	Zjn_sc00002.1	3,234,834	Zjn_chr01	14,168,273	-	-	-	-	Zmw_sc03233.1	20,589	Zmw_sc00261.1	34,047	Zpz_sc00001.1	683,055	B	H	H	A	H	B	H	B	B	A	A	B	B	A	H	H	B	A	H	A	B	B	H	B	H	B	D	H	H	H	H	H	A
533	Tag_1969u	72	Zjn_sc00002.1	3,239,932	Zjn_chr01	14,173,371	-	-	-	-	Zmw_sc00261.1	32,154	Zmw_sc03233.1	22,456	Zpz_sc00001.1	681,161	B	H	H	A	H	B	H	B	B	A	A	B	B	A	H	H	B	A	H	A	B	B	H	B	H	B	A	H	H	H	H	H	A
534	Tag_1977	72.2	Zjn_sc00002.1	3,256,273	Zjn_chr01	14,189,712	-	-	-	-	Zmw_sc00261.1	15,734	Zmw_sc03233.1	38,800	Zpz_sc00001.1	665,118	B	H	H	A	H	B	H	B	B	A	A	B	B	A	H	H	B	A	H	A	B	B	H	B	H	B	A	-	H	H	H	H	A
535	Tag_1981ur	72.5	Zjn_sc00002.1	3,286,473	Zjn_chr01	14,219,912	3A	43,479,190	3B	55,810,568	Zmw_sc02113.1	22,536	Zmw_sc03316.1	10,278	Zpz_sc02268.1	24,974	B	H	H	A	H	B	H	B	B	A	A	B	B	A	H	H	B	A	H	A	B	B	H	B	H	B	D	H	H	H	H	H	A
536	Tag_1983	72.7	Zjn_sc00002.1	3,290,669	Zjn_chr01	14,224,108	-	-	-	-	Zmw_sc03316.1	14,470	Zmw_sc03414.1	14,439	Zpz_sc00001.1	630,686	B	H	B	A	H	B	H	B	B	A	A	B	B	A	H	H	B	A	H	A	-	B	H	B	H	B	D	H	H	H	H	H	A
537	Tag_1988r	72.9	Zjn_sc00002.1	3,306,680	Zjn_chr01	14,240,119	3A	43,454,106	3B	55,837,580	Zmw_sc04431.1	31,575	Zmw_sc02113.1	51,684	Zpz_sc03087.1	4,038	B	H	H	A	H	B	H	B	B	A	A	B	B	A	H	H	B	A	H	A	B	B	H	B	H	B	A	H	H	H	H	H	A
538	Tag_1945h	73.1	Zjn_sc00002.1	3,327,624	Zjn_chr01	14,261,063	-	-	3B	55,864,661	Zmw_sc09397.1	705	-	-	Zpz_sc00001.1	591,015	B	H	-	A	H	B	H	B	B	A	A	B	B	A	H	H	B	A	H	A	B	B	H	B	H	B	A	H	H	H	H	H	A
539	Tag_1995u	73.1	Zjn_sc00002.1	3,341,532	Zjn_chr01	14,274,971	3A	43,392,478	3B	55,902,504	Zmw_sc01658.1	90,193	-	-	Zpz_sc00001.1	577,418	-	H	H	-	-	B	-	-	-	-	-	-	-	A	H	-	B	A	-	A	B	-	H	B	H	B	A	-	H	H	H	H	A
540	Tag_1997	73.2	Zjn_sc00002.1	3,350,785	Zjn_chr01	14,284,224	-	-	-	-	Zmw_sc02179.1	76,490	Zmw_sc01658.1	81,243	Zpz_sc00001.1	568,366	B	H	H	A	H	B	H	B	B	A	A	B	B	A	H	H	B	A	H	A	B	B	H	B	H	B	A	H	H	H	H	H	A
541	Tag_2003u	73.6	Zjn_sc00002.1	3,379,325	Zjn_chr01	14,312,764	3A	43,340,331	3B	55,949,277	Zmw_sc02179.1	49,457	Zmw_sc01658.1	52,232	Zpz_sc00001.1	539,377	B	H	H	A	H	B	H	B	B	A	A	B	B	A	H	H	B	A	H	A	B	B	H	B	H	B	A	H	H	H	H	H	A
542	Tag_1968h	74	Zjn_sc00002.1	3,438,677	Zjn_chr01	14,372,116	-	-	-	-	Zmw_sc05189.1	10,639	Zmw_sc05189.1	10,639	Zpz_sc00001.1	473,973	B	H	H	A	H	B	H	B	B	A	H	B	B	A	H	H	B	A	H	A	B	B	H	B	H	B	A	H	H	H	H	H	A
543	Tag_2023	74.1	Zjn_sc00002.1	3,472,832	Zjn_chr01	14,406,271	-	-	-	-	Zmw_sc04213.1	30,564	Zmw_sc04542.1	15,738	Zpz_sc00001.1	439,084	B	H	H	A	H	B	A	-	B	A	H	B	B	A	H	H	B	A	H	A	B	B	H	B	H	B	A	-	H	H	H	H	A
544	Tag_1978h	74.1	Zjn_sc00002.1	3,504,733	Zjn_chr01	14,438,172	3A	43,179,397	3B	56,102,775	Zmw_sc01021.1	130,846	Zmw_sc01284.1	3,970	Zpz_sc00001.1	410,663	B	H	H	A	H	B	H	B	B	A	H	B	B	A	H	H	B	A	H	A	B	B	H	B	H	B	D	H	H	H	H	H	A
545	Tag_2029u	74.2	Zjn_sc00002.1	3,530,425	Zjn_chr01	14,463,864	-	-	-	-	Zmw_sc01284.1	29,729	-	-	Zpz_sc00001.1	376,553	B	H	H	A	H	B	H	B	B	A	H	B	B	A	H	H	B	A	H	A	B	B	H	B	H	B	A	H	H	H	H	H	A
546	Tag_2037	74.8	Zjn_sc00002.1	3,599,452	Zjn_chr01	14,532,891	2A	58,302,000	3B	56,238,705	Zmw_sc01284.1	99,185	Zmw_sc01021.1	29,846	Zpz_sc00001.1	310,956	B	H	H	A	H	B	H	B	B	A	H	B	B	A	H	H	B	A	H	A	B	B	H	B	H	B	A	H	H	H	H	H	A
547	Tag_2041	74.8	Zjn_sc00002.1	3,613,138	Zjn_chr01	14,546,577	3A	42,917,193	3B	56,295,054	Zmw_sc01021.1	16,140	Zmw_sc01284.1	112,716	Zpz_sc00001.1	297,091	B	H	H	A	H	B	H	B	B	A	H	B	B	A	H	H	B	A	H	A	B	B	H	B	H	B	D	H	H	H	H	H	A
548	Tag_2049	75	Zjn_sc00002.1	3,649,366	Zjn_chr01	14,582,805	-	-	-	-	-	-	-	-	Zpz_sc00001.1	262,009	B	H	H	A	H	B	H	B	B	A	H	B	B	A	H	H	B	A	-	A	B	B	H	B	H	B	A	H	H	H	H	H	A
549	Tag_2055r	75	Zjn_sc00002.1	3,662,398	Zjn_chr01	14,595,837	3A	42,833,415	3B	56,368,957	Zmw_sc01807.1	41,669	Zmw_sc01807.1	41,669	Zpz_sc00001.1	248,669	B	H	H	A	H	B	H	B	B	A	H	B	B	A	H	H	B	A	H	A	B	B	H	B	H	B	A	H	H	H	H	H	A
550	Tag_2061	75.3	Zjn_sc00002.1	3,679,205	Zjn_chr01	14,612,644	-	-	-	-	Zmw_sc01807.1	58,459	-	-	Zpz_sc00001.1	231,971	B	H	H	A	H	B	H	B	B	A	H	B	B	A	H	H	B	A	H	A	B	B	H	B	H	B	A	H	H	H	H	H	A
551	Tag_2063	75.4	Zjn_sc00002.1	3,682,680	Zjn_chr01	14,616,119	-	-	-	-	Zmw_sc01807.1	61,961	Zmw_sc01807.1	61,961	Zpz_sc00001.1	228,506	B	H	H	A	H	B	H	B	B	A	H	B	C	A	H	H	B	A	H	A	B	B	H	B	H	B	A	H	H	H	H	H	A
552	Tag_2073ur	75.9	Zjn_sc00002.1	3,716,759	Zjn_chr01	14,650,198	3A	42,686,208	-	-	Zmw_sc08722.1	1,597	-	-	Zpz_sc00001.1	179,739	B	H	H	A	H	B	H	B	B	A	H	B	B	A	H	H	B	A	H	A	B	B	H	B	H	B	D	H	H	H	H	H	A
553	Tag_2081	76.2	Zjn_sc00002.1	3,754,933	Zjn_chr01	14,688,372	3A	42,656,098	3B	56,542,243	Zmw_sc02863.1	12,131	Zmw_sc02863.1	37,878	Zpz_sc00001.1	117,241	B	H	H	A	H	B	H	B	B	A	H	B	B	A	H	H	B	A	H	A	B	B	H	B	H	B	A	H	H	H	H	H	A
554	Tag_2084	76.2	Zjn_sc00002.1	3,786,101	Zjn_chr01	14,719,540	3A	42,651,416	3B	56,547,576	Zmw_sc09157.1	2,098	Zmw_sc09099.1	2,097	Zpz_sc00001.1	112,524	B	H	H	A	H	B	H	B	B	A	H	B	B	A	H	H	B	A	H	A	B	B	H	B	H	B	A	H	H	H	H	H	A
555	Tag_2089	76.4	Zjn_sc00002.1	3,796,719	Zjn_chr01	14,730,158	-	-	-	-	-	-	-	-	Zpz_sc00001.1	101,748	B	H	H	A	H	B	H	B	B	A	H	B	B	A	H	H	B	A	H	A	B	B	H	B	H	B	A	H	H	H	H	H	A
556	Tag_2094	76.4	Zjn_sc00002.1	3,817,258	Zjn_chr01	14,750,697	3A	42,622,066	3B	56,578,414	Zmw_sc02985.1	28,650	-	-	Zpz_sc00001.1	81,675	B	H	H	A	H	B	H	B	B	A	H	B	B	A	H	H	B	A	H	A	B	B	H	B	H	B	A	H	H	H	H	H	A
557	Tag_2096	76.4	Zjn_sc00002.1	3,821,410	Zjn_chr01	14,754,849	3A	42,616,607	3B	56,583,826	Zmw_sc02985.1	32,833	-	-	Zpz_sc00264.1	38,382	B	H	H	A	H	B	H	B	B	A	H	B	B	A	H	H	B	A	H	A	B	B	H	B	H	B	D	H	H	H	H	H	A
558	Tag_2098	76.5	Zjn_sc00002.1	3,832,751	Zjn_chr01	14,766,190	-	-	-	-	Zmw_sc02985.1	44,184	-	-	Zpz_sc00001.1	65,833	B	H	H	A	H	B	H	B	B	A	H	B	B	A	H	H	B	A	H	A	B	B	H	B	H	B	A	H	H	H	H	H	A
559	Tag_2101	76.5	Zjn_sc00002.1	3,834,552	Zjn_chr01	14,767,991	3A	42,591,771	3B	56,612,840	Zmw_sc02985.1	46,029	-	-	Zpz_sc00001.1	64,190	B	H	H	A	H	B	H	B	B	A	H	B	B	A	H	H	B	A	H	A	-	B	H	B	H	B	A	H	H	H	H	H	A
560	Tag_2103	76.5	Zjn_sc00002.1	3,838,593	Zjn_chr01	14,772,032	3A	42,587,260	3B	56,617,568	Zmw_sc02985.1	50,074	-	-	Zpz_sc00001.1	60,135	B	H	H	D	H	B	H	B	B	A	H	B	B	A	H	H	B	A	H	A	B	B	H	B	H	B	A	H	H	H	H	H	A
561	Tag_2104u	76.6	Zjn_sc00002.1	3,843,780	Zjn_chr01	14,777,219	-	-	-	-	Zmw_sc02985.1	55,255	-	-	Zpz_sc00001.1	54,923	B	H	H	A	H	B	H	B	-	A	H	B	B	A	H	H	B	A	H	D	B	B	H	B	H	B	A	H	H	H	H	H	A
562	Tag_2056h	76.6	Zjn_sc00002.1	3,843,798	Zjn_chr01	14,777,237	-	-	-	-	Zmw_sc02985.1	55,273	Zmw_sc02985.1	55,273	Zpz_sc00001.1	54,905	B	H	H	A	H	B	H	B	-	A	H	B	B	A	H	H	B	A	H	D	B	B	H	B	H	B	A	H	H	H	H	H	A
563	Tag_2106u	76.6	Zjn_sc00002.1	3,849,058	Zjn_chr01	14,782,497	-	-	-	-	Zmw_sc03037.1	60,737	Zmw_sc08224.1	7,838	Zpz_sc00001.1	50,271	B	H	H	A	H	B	H	B	B	A	H	B	B	A	H	H	B	A	H	A	B	B	H	B	H	B	A	H	H	H	H	H	A
564	Tag_2114r	77.1	Zjn_sc00002.1	3,885,825	Zjn_chr01	14,819,264	-	-	-	-	Zmw_sc03099.1	23,098	Zmw_sc03037.1	23,470	Zpz_sc00316.1	163,197	B	H	H	A	H	B	H	B	B	A	H	B	B	A	H	H	B	A	H	A	B	B	H	B	H	B	A	H	H	H	H	H	A
565	Tag_2116	77.2	Zjn_sc00002.1	3,899,830	Zjn_chr01	14,833,269	3A	42,525,448	3B	56,667,860	Zmw_sc03037.1	9,769	Zmw_sc03099.1	9,778	Zpz_sc00316.1	149,826	B	H	H	A	H	B	H	B	B	A	H	B	B	A	H	H	B	A	H	A	B	B	H	B	H	B	A	H	H	H	H	H	A
566	Tag_2118	77.2	Zjn_sc00002.1	3,907,300	Zjn_chr01	14,840,739	3A	42,507,595	3B	56,681,747	Zmw_sc03037.1	2,267	Zmw_sc03099.1	2,270	Zpz_sc00316.1	142,289	B	H	H	A	H	B	H	B	B	A	H	B	B	A	H	H	B	A	H	A	B	B	H	B	H	B	A	H	H	H	-	H	A
567	Tag_2120	77.2	Zjn_sc00002.1	3,908,487	Zjn_chr01	14,841,926	3A	42,507,018	3B	56,682,337	Zmw_sc03099.1	1,092	Zmw_sc03037.1	1,089	Zpz_sc00316.1	141,111	B	H	H	A	H	B	H	B	B	A	H	B	B	A	H	H	B	A	H	A	B	B	H	B	H	B	A	H	H	H	H	H	A
568	Tag_2121	77.4	Zjn_sc00002.1	3,911,942	Zjn_chr01	14,845,381	-	-	-	-	Zmw_sc07184.1	11,396	-	-	Zpz_sc00316.1	137,644	B	H	H	A	H	B	H	B	B	A	H	B	B	A	H	H	B	A	H	A	B	B	H	B	H	B	A	H	H	H	H	H	A
569	Tag_2125	77.4	Zjn_sc00002.1	3,926,366	Zjn_chr01	14,859,805	3A	42,479,998	3B	56,703,425	Zmw_sc00331.1	2,658	Zmw_sc06062.1	2,633	Zpz_sc00316.1	123,267	B	H	H	A	H	-	H	B	B	A	H	B	B	A	H	H	B	A	H	A	B	B	H	B	H	B	A	H	H	H	H	H	A
570	Tag_2128	77.6	Zjn_sc00002.1	3,954,782	Zjn_chr01	14,888,221	-	-	-	-	Zmw_sc00331.1	23,477	-	-	Zpz_sc00316.1	94,905	B	H	H	A	H	B	H	B	B	A	H	B	B	A	H	H	B	A	H	A	B	B	H	B	H	B	A	H	H	H	H	H	A
571	Tag_2131	77.7	Zjn_sc00002.1	3,984,835	Zjn_chr01	14,918,274	3A	42,307,031	3B	56,899,142	-	-	-	-	Zpz_sc00316.1	64,998	B	H	H	A	H	B	H	B	B	A	H	B	B	A	H	H	B	A	H	A	B	B	H	B	H	B	D	H	H	H	H	H	A
572	Tag_2133	77.8	Zjn_sc00002.1	3,996,811	Zjn_chr01	14,930,250	-	-	-	-	Zmw_sc00331.1	64,757	Zmw_sc03093.1	47,012	Zpz_sc00316.1	52,990	B	H	H	A	H	B	H	B	B	A	H	B	B	A	H	H	B	A	H	A	B	B	H	B	H	B	A	H	H	H	H	H	A
573	Tag_2136	77.9	Zjn_sc00002.1	3,999,261	Zjn_chr01	14,932,700	-	-	-	-	Zmw_sc03093.1	44,548	-	-	Zpz_sc00316.1	50,546	B	H	H	A	-	-	-	-	-	A	A	B	B	A	H	H	B	A	H	A	B	-	H	B	H	B	A	H	H	H	H	H	A
574	Tag_2137	78	Zjn_sc00002.1	4,004,672	Zjn_chr01	14,938,111	3A	42,136,793	3B	56,925,376	Zmw_sc03093.1	39,198	Zmw_sc00331.1	71,984	Zpz_sc00316.1	45,381	B	H	H	A	H	B	H	B	B	A	H	B	B	A	H	H	B	A	H	A	B	B	H	B	H	B	A	H	H	H	H	H	A
575	Tag_2144	78.1	Zjn_sc00002.1	4,048,528	Zjn_chr01	14,981,967	-	-	3B	56,962,000	Zmw_sc00331.1	116,724	-	-	Zpz_sc00007.1	222	B	H	H	A	H	B	H	B	B	A	H	B	B	A	H	H	B	A	H	A	B	B	H	B	H	B	A	H	H	H	H	H	A
576	Tag_2150	78.4	Zjn_sc00002.1	4,068,507	Zjn_chr01	15,001,946	3A	42,044,942	3B	57,003,332	Zmw_sc00331.1	136,707	Zmw_sc03776.1	43,316	Zpz_sc00007.1	19,390	B	H	H	A	H	B	H	B	B	A	H	B	B	A	H	H	B	A	H	A	B	B	H	B	H	B	A	H	H	H	H	H	A
577	Tag_2155	78.8	Zjn_sc00002.1	4,103,604	Zjn_chr01	15,037,043	3A	42,000,180	3B	57,045,772	Zmw_sc00331.1	173,385	Zmw_sc03776.1	8,565	Zpz_sc00007.1	55,968	B	C	H	-	-	B	H	B	B	A	H	B	B	A	H	H	B	A	H	A	B	B	C	B	C	B	D	C	C	H	C	H	A
578	Tag_2157	78.9	Zjn_sc00002.1	4,116,362	Zjn_chr01	15,049,801	1B	67,981,094	1B	67,981,094	Zmw_sc00331.1	185,712	-	-	Zpz_sc00007.1	68,328	B	H	H	A	H	B	H	B	B	A	H	B	B	A	H	H	B	A	H	A	B	B	H	B	H	B	A	H	H	H	H	H	A
579	Tag_2159	78.9	Zjn_sc00002.1	4,121,263	Zjn_chr01	15,054,702	-	-	-	-	Zmw_sc01960.1	4,362	Zmw_sc00331.1	190,687	Zpz_sc00007.1	73,096	B	H	H	A	H	B	H	B	B	A	H	B	B	A	H	H	B	A	H	A	-	B	H	B	H	B	A	H	H	H	H	H	A
580	Tag_2160	79.1	Zjn_sc00002.1	4,133,383	Zjn_chr01	15,066,822	3A	41,957,469	scaffold_344	35,123	Zmw_sc01960.1	15,632	Zmw_sc00331.1	202,077	Zpz_sc00007.1	84,176	B	H	H	A	H	B	H	B	B	A	H	B	B	A	H	H	B	A	H	A	B	B	H	B	H	B	A	H	H	H	H	H	A
581	Tag_2166u	79.2	Zjn_sc00002.1	4,143,429	Zjn_chr01	15,076,868	3A	41,946,441	3B	57,107,280	Zmw_sc01960.1	25,276	Zmw_sc00331.1	212,648	Zpz_sc00007.1	94,275	B	H	H	A	H	B	H	B	B	A	H	B	B	A	H	H	B	A	H	A	B	B	H	B	H	B	A	H	H	H	H	H	A
582	Tag_2127h	79.2	Zjn_sc00002.1	4,144,438	Zjn_chr01	15,077,877	-	-	-	-	Zmw_sc01960.1	26,285	Zmw_sc00331.1	213,657	Zpz_sc00816.1	68,423	B	H	H	A	H	-	H	B	B	A	H	B	B	A	H	H	B	A	H	A	B	B	-	B	H	B	A	H	H	H	H	H	A
583	Tag_2171	79.5	Zjn_sc00002.1	4,201,427	Zjn_chr01	15,134,866	-	-	-	-	Zmw_sc01960.1	79,825	Zmw_sc01500.1	51,417	Zpz_sc00007.1	148,048	B	H	H	A	H	B	H	B	B	A	H	B	B	A	H	H	B	A	H	A	B	B	H	B	H	B	A	H	H	H	H	H	A
584	Tag_2178	79.6	Zjn_sc00002.1	4,212,498	Zjn_chr01	15,145,937	-	-	-	-	Zmw_sc01500.1	62,513	-	-	Zpz_sc00007.1	159,075	H	H	H	A	H	B	H	B	B	A	H	B	B	A	H	H	B	A	H	A	B	B	H	B	H	B	A	H	H	H	H	H	A
585	Tag_2181	80.1	Zjn_sc00002.1	4,233,285	Zjn_chr01	15,166,724	-	-	-	-	Zmw_sc01500.1	83,392	Zmw_sc08360.1	1,728	Zpz_sc00007.1	179,937	H	H	H	A	H	B	H	B	B	A	H	B	B	A	H	H	B	A	H	A	B	B	H	B	H	B	D	H	H	H	H	H	A
586	Tag_2183u	80.2	Zjn_sc00002.1	4,234,919	Zjn_chr01	15,168,358	-	-	-	-	Zmw_sc01500.1	85,026	Zmw_sc08360.1	3,349	Zpz_sc00007.1	181,570	H	H	H	A	H	B	H	B	B	A	H	B	B	A	H	H	B	A	H	A	B	B	H	B	H	B	A	H	H	H	H	H	A
587	Tag_2184r	80.4	Zjn_sc00002.1	4,239,224	Zjn_chr01	15,172,663	-	-	-	-	Zmw_sc08360.1	7,231	Zmw_sc01500.1	88,628	Zpz_sc00007.1	185,219	H	H	H	A	H	B	H	B	B	A	H	B	B	A	H	H	B	A	H	A	B	B	H	B	H	B	A	H	H	H	H	H	A
588	Tag_2187u	80.4	Zjn_sc00002.1	4,241,818	Zjn_chr01	15,175,257	3A	41,684,601	scaffold_160	35,092	Zmw_sc01500.1	91,193	Zmw_sc02324.1	65,292	Zpz_sc00007.1	187,794	H	H	H	A	H	B	H	B	B	A	H	B	B	-	H	H	B	A	H	A	B	B	H	B	H	B	D	H	H	H	H	H	A
589	Tag_2194	80.9	Zjn_sc00002.1	4,284,351	Zjn_chr01	15,217,790	3A	41,628,118	-	-	Zmw_sc01578.1	18,620	-	-	Zpz_sc00007.1	225,275	H	H	H	A	H	B	H	B	B	A	H	B	B	A	H	H	B	H	H	A	B	B	H	B	H	B	D	H	H	H	H	H	A
590	Tag_2153hr	80.9	Zjn_sc00002.1	4,292,119	Zjn_chr01	15,225,558	3A	41,621,314	3B	57,359,551	Zmw_sc01578.1	25,697	Zmw_sc01578.1	25,697	Zpz_sc00007.1	232,350	H	H	H	A	H	B	H	B	B	A	H	B	B	A	H	H	B	H	H	A	B	B	H	B	H	B	D	H	H	H	H	H	A
591	Tag_2199	81.1	Zjn_sc00002.1	4,300,886	Zjn_chr01	15,234,325	3A	41,573,121	3B	57,387,483	Zmw_sc01578.1	34,536	-	-	Zpz_sc00007.1	241,187	H	H	H	A	H	B	H	B	B	A	H	B	B	A	H	H	B	H	H	A	B	B	H	B	H	B	D	H	H	H	H	H	A
592	Tag_2203r	81.1	Zjn_sc00002.1	4,306,317	Zjn_chr01	15,239,756	3A	41,567,108	3B	57,393,571	Zmw_sc01578.1	39,983	Zmw_sc01578.1	39,983	Zpz_sc00007.1	246,634	H	H	H	A	H	B	H	B	B	A	H	B	B	A	H	H	B	H	H	A	B	B	H	B	H	B	A	H	H	H	H	H	A
593	Tag_2167hr	81.7	Zjn_sc00002.1	4,330,639	Zjn_chr01	15,264,078	3A	41,525,672	3B	57,434,695	Zmw_sc03324.1	17,399	Zmw_sc01578.1	68,452	Zpz_sc00007.1	275,136	H	H	B	A	H	B	H	B	B	A	H	B	B	A	H	H	B	H	H	A	B	B	H	B	H	B	D	H	H	H	H	H	A
594	Tag_2171h	81.7	Zjn_sc00002.1	4,331,728	Zjn_chr01	15,265,167	3A	41,524,521	3B	57,435,843	Zmw_sc01578.1	69,537	Zmw_sc03324.1	18,488	Zpz_sc00007.1	276,221	H	H	H	A	H	B	H	B	B	A	H	B	B	A	H	H	B	H	H	A	B	B	H	B	H	B	A	H	H	H	H	H	A
595	Tag_2176hr	81.9	Zjn_sc00002.1	4,362,379	Zjn_chr01	15,295,818	-	-	-	-	Zmw_sc01578.1	99,719	Zmw_sc03324.1	48,960	Zpz_sc00007.1	306,785	H	H	H	A	C	B	H	B	B	A	H	B	B	A	H	C	B	H	H	A	B	B	B	B	H	B	H	H	H	H	H	C	A
596	Tag_2215r	81.9	Zjn_sc00002.1	4,363,711	Zjn_chr01	15,297,150	-	-	-	-	Zmw_sc01578.1	101,069	Zmw_sc03324.1	50,284	Zpz_sc00007.1	308,149	H	H	H	A	H	B	H	B	B	A	H	B	B	A	H	H	B	H	H	A	B	B	H	B	H	B	A	H	H	H	H	H	A
597	Tag_2182h	81.9	Zjn_sc00002.1	4,375,148	Zjn_chr01	15,308,587	-	-	-	-	Zmw_sc06180.1	11,410	Zmw_sc06180.1	11,410	Zpz_sc00007.1	318,493	H	H	H	A	H	B	H	B	B	A	H	A	B	A	H	H	B	H	H	A	B	B	H	B	H	B	A	H	H	H	H	H	A
598	Tag_2222	82	Zjn_sc00002.1	4,385,952	Zjn_chr01	15,319,391	-	-	-	-	Zmw_sc06180.1	595	-	-	Zpz_sc00007.1	329,806	H	H	H	A	H	B	H	B	B	A	H	B	B	A	H	H	B	H	H	A	B	B	H	B	H	B	A	H	H	H	H	H	A
599	Tag_2226u	82.1	Zjn_sc00002.1	4,403,765	Zjn_chr01	15,337,204	-	-	-	-	Zmw_sc04884.1	8,786	Zmw_sc04884.1	8,786	Zpz_sc00007.1	345,056	H	H	H	A	H	B	H	B	B	A	H	B	B	A	H	H	B	H	H	A	B	B	H	B	H	B	D	H	H	H	H	H	A
600	Tag_2228u	82.2	Zjn_sc00002.1	4,417,310	Zjn_chr01	15,350,749	3A	41,318,128	3B	57,652,997	Zmw_sc04884.1	22,071	Zmw_sc04884.1	22,071	Zpz_sc00007.1	358,360	H	H	H	A	H	B	H	B	B	A	H	B	B	A	H	H	B	H	H	A	B	B	H	B	H	B	A	H	H	H	H	H	A
601	Tag_2230ur	82.6	Zjn_sc00002.1	4,434,437	Zjn_chr01	15,367,876	-	-	-	-	Zmw_sc08407.1	7,728	-	-	Zpz_sc00007.1	375,199	H	H	-	A	H	B	H	H	B	A	H	B	B	A	H	H	B	H	H	A	-	B	H	B	H	B	A	H	H	H	H	H	A
602	Tag_2232	82.6	Zjn_sc00002.1	4,451,107	Zjn_chr01	15,384,546	-	-	-	-	Zmw_sc02956.1	51,868	Zmw_sc05535.1	23,348	Zpz_sc00007.1	391,824	H	H	H	A	H	B	H	H	B	A	H	B	B	A	H	H	B	H	H	A	B	B	H	B	H	B	D	H	H	H	H	H	A
603	Tag_2239	82.7	Zjn_sc00002.1	4,477,658	Zjn_chr01	15,411,097	3A	41,202,682	3B	57,771,650	Zmw_sc02956.1	25,792	Zmw_sc01608.1	6,883	Zpz_sc00007.1	421,791	H	H	H	A	H	B	-	H	B	A	H	B	B	A	H	H	B	H	-	A	B	B	H	B	H	B	D	H	H	H	H	H	A
604	Tag_2244	83.3	Zjn_sc00002.1	4,510,141	Zjn_chr01	15,443,580	3A	41,148,498	3B	57,817,677	Zmw_sc01608.1	42,318	Zmw_sc06522.1	14,023	Zpz_sc00007.1	457,197	H	H	H	H	H	B	H	H	B	A	H	B	B	A	H	H	B	H	H	A	B	B	H	B	H	B	D	H	H	H	H	H	A
605	Tag_2247	83.4	Zjn_sc00002.1	4,516,720	Zjn_chr01	15,450,159	-	-	-	-	Zmw_sc06522.1	7,451	Zmw_sc01608.1	48,847	Zpz_sc00007.1	463,724	H	H	H	H	H	B	H	H	B	A	H	B	B	A	H	H	B	H	H	A	-	B	H	B	H	B	A	H	H	H	H	H	A
606	Tag_2255ur	83.4	Zjn_sc00002.1	4,527,182	Zjn_chr01	15,460,621	-	-	-	-	Zmw_sc01608.1	59,352	-	-	Zpz_sc00007.1	474,222	H	H	H	H	H	B	H	H	B	A	H	B	B	A	H	H	B	H	H	A	B	B	H	B	H	B	A	H	H	H	H	H	A
607	Tag_2256	83.5	Zjn_sc00002.1	4,535,876	Zjn_chr01	15,469,315	-	-	-	-	Zmw_sc01608.1	68,059	Zmw_sc01608.1	68,059	Zpz_sc00007.1	482,928	H	H	H	H	H	B	H	H	B	A	H	B	B	A	H	H	B	H	H	A	B	B	-	B	H	B	A	H	H	H	H	H	A
608	Tag_2259	83.5	Zjn_sc00002.1	4,537,972	Zjn_chr01	15,471,411	-	-	-	-	Zmw_sc01608.1	69,907	-	-	Zpz_sc00007.1	484,776	H	H	H	H	H	B	H	H	B	A	H	B	B	A	H	H	B	H	H	A	B	B	H	B	H	B	A	H	H	H	H	H	A
609	Tag_2264	83.5	Zjn_sc00002.1	4,545,479	Zjn_chr01	15,478,918	3A	41,076,979	3B	57,865,851	Zmw_sc01608.1	77,447	Zmw_sc01608.1	77,447	Zpz_sc00007.1	492,340	H	H	H	H	H	B	H	H	B	A	H	B	B	A	H	H	B	H	H	A	B	B	H	B	H	B	A	H	H	H	H	H	A
610	Tag_2233h	83.6	Zjn_sc00002.1	4,572,660	Zjn_chr01	15,506,099	3A	40,999,972	3B	57,906,867	Zmw_sc06115.1	13,557	-	-	Zpz_sc00236.1	41,243	H	H	H	H	H	B	H	H	B	A	H	B	B	A	H	H	B	H	H	A	B	B	H	B	H	B	A	H	H	H	H	H	A
611	Tag_2279	84.3	Zjn_sc00002.1	4,602,718	Zjn_chr01	15,536,157	3A	40,939,443	3B	57,952,734	Zmw_sc04684.1	9,594	-	-	Zpz_sc00007.1	548,189	H	H	H	H	H	B	H	H	B	A	H	B	B	A	H	H	B	H	H	A	B	H	H	B	H	B	A	H	H	H	H	H	A
612	Tag_2281u	84.4	Zjn_sc00002.1	4,608,103	Zjn_chr01	15,541,542	1A	49,457,986	1A	49,457,986	Zmw_sc04684.1	14,894	-	-	Zpz_sc00236.1	27,644	H	H	H	H	H	B	H	H	B	A	H	B	B	A	H	H	B	H	H	A	B	H	H	B	H	B	A	H	H	H	H	H	A
613	Tag_2245h	84.4	Zjn_sc00002.1	4,610,154	Zjn_chr01	15,543,593	-	-	-	-	Zmw_sc04684.1	16,945	-	-	Zpz_sc00007.1	555,607	H	H	H	H	H	B	H	H	B	A	H	B	B	A	H	H	B	H	H	A	B	H	H	B	H	B	A	H	H	H	H	H	A
614	Tag_2257h	85.2	Zjn_sc00002.1	4,658,078	Zjn_chr01	15,591,517	-	-	-	-	Zmw_sc03680.1	30,958	-	-	Zpz_sc00007.1	613,618	H	H	H	H	B	B	-	C	B	-	H	B	B	A	H	H	B	H	H	A	B	H	H	B	H	B	A	-	H	H	H	H	A
615	Tag_2296	85.2	Zjn_sc00002.1	4,661,177	Zjn_chr01	15,594,616	3A	40,794,687	3B	58,153,982	Zmw_sc03680.1	27,861	Zmw_sc03680.1	27,861	Zpz_sc00007.1	616,707	H	H	H	H	H	B	H	H	B	A	H	B	B	A	H	H	B	H	H	A	B	H	H	B	H	B	A	H	H	H	H	H	A
616	Tag_2301	85.6	Zjn_sc00002.1	4,689,247	Zjn_chr01	15,622,686	-	-	-	-	Zmw_sc03680.1	6,094	-	-	Zpz_sc00007.1	638,564	H	H	H	H	H	B	H	H	B	A	H	B	B	A	H	H	B	H	H	A	B	H	H	B	H	B	A	H	H	H	H	H	A
617	Tag_2273h	85.7	Zjn_sc00002.1	4,728,550	Zjn_chr01	15,661,989	3A	40,734,836	3B	58,212,683	Zmw_sc04046.1	30,920	Zmw_sc00949.1	107,417	Zpz_sc00007.1	678,477	H	H	H	H	H	B	H	H	B	A	H	B	B	A	H	H	B	H	H	A	B	H	H	B	H	B	D	H	H	H	H	H	A
618	Tag_2314	86.1	Zjn_sc00002.1	4,739,108	Zjn_chr01	15,672,547	-	-	-	-	Zmw_sc00949.1	96,679	-	-	Zpz_sc00007.1	689,578	H	H	H	H	H	B	H	H	B	A	H	B	B	A	H	H	B	H	H	A	B	H	H	B	H	B	A	H	H	H	H	H	A
619	Tag_2326r	87.1	Zjn_sc00002.1	4,779,189	Zjn_chr01	15,712,628	-	-	-	-	Zmw_sc00949.1	57,361	Zmw_sc04773.1	25,129	Zpz_sc00007.1	728,777	H	H	C	H	H	B	H	H	B	A	H	B	B	A	H	H	B	C	H	A	B	H	H	B	A	B	D	H	H	H	H	H	H
620	Tag_2327u	87.2	Zjn_sc00002.1	4,779,960	Zjn_chr01	15,713,399	-	-	-	-	Zmw_sc00949.1	56,606	Zmw_sc04773.1	24,374	Zpz_sc00007.1	729,532	H	H	H	H	H	B	H	H	B	A	H	B	B	A	H	H	B	H	H	A	B	H	H	B	A	B	-	H	H	H	H	H	H
621	Tag_2329	87.7	Zjn_sc00002.1	4,784,489	Zjn_chr01	15,717,928	-	-	-	-	Zmw_sc00949.1	52,075	Zmw_sc04773.1	19,867	Zpz_sc00007.1	734,039	H	H	H	H	H	B	H	H	B	A	H	B	B	A	H	H	B	H	H	A	B	H	H	B	A	B	A	H	H	H	H	H	H
622	Tag_2333	88	Zjn_sc00002.1	4,796,632	Zjn_chr01	15,730,071	-	-	-	-	Zmw_sc00949.1	39,778	Zmw_sc04773.1	7,669	Zpz_sc00007.1	746,486	H	H	H	H	H	B	H	H	B	A	H	B	C	A	H	H	B	H	H	A	B	H	H	B	A	B	A	H	H	H	H	H	H
623	Tag_2339	88	Zjn_sc00002.1	4,809,811	Zjn_chr01	15,743,250	3A	40,533,738	3B	58,397,463	Zmw_sc00949.1	20,103	-	-	Zpz_sc00007.1	759,612	H	H	H	H	H	B	H	H	B	A	H	B	B	A	H	H	B	H	H	A	B	H	H	B	A	B	A	H	H	H	H	H	H
624	Tag_2341	88	Zjn_sc00002.1	4,829,884	Zjn_chr01	15,763,323	3A	40,518,884	3B	58,410,822	Zmw_sc00949.1	2,143	Zmw_sc01382.1	101,944	Zpz_sc00007.1	777,241	H	H	H	H	H	B	H	H	B	A	H	B	B	A	H	H	B	H	H	A	B	H	H	B	A	B	A	H	H	H	H	H	H
625	Tag_2345u	88.1	Zjn_sc00002.1	4,839,408	Zjn_chr01	15,772,847	-	-	-	-	Zmw_sc01382.1	92,176	Zmw_sc01382.1	92,176	Zpz_sc00007.1	787,029	H	H	H	H	H	B	H	H	B	A	H	B	B	A	H	H	B	H	H	A	B	H	H	B	A	B	D	H	H	H	H	H	H
626	Tag_2355	88.1	Zjn_sc00002.1	4,887,684	Zjn_chr01	15,821,123	-	-	-	-	Zmw_sc01000.1	89,782	Zmw_sc01382.1	45,023	Zpz_sc00443.1	148,429	H	H	H	H	H	B	H	H	B	A	H	B	B	A	H	H	B	H	H	A	B	H	H	B	A	B	A	H	H	H	H	H	H
627	Tag_2358	88.1	Zjn_sc00002.1	4,891,244	Zjn_chr01	15,824,683	-	-	-	-	Zmw_sc01000.1	85,992	Zmw_sc01382.1	41,571	Zpz_sc00443.1	144,815	H	H	H	H	H	B	H	H	B	A	H	B	B	A	H	H	B	H	H	A	B	H	H	B	A	B	A	H	H	H	H	H	H
628	Tag_2359r	88.1	Zjn_sc00002.1	4,895,147	Zjn_chr01	15,828,586	-	-	-	-	Zmw_sc01382.1	39,063	Zmw_sc01000.1	84,351	Zpz_sc00443.1	142,308	H	H	H	H	H	B	H	H	B	A	H	B	B	A	H	H	B	H	H	A	B	H	H	B	A	B	A	H	H	H	H	H	H
629	Tag_2363	88.1	Zjn_sc00002.1	4,913,068	Zjn_chr01	15,846,507	3A	40,379,783	-	-	Zmw_sc01382.1	20,853	Zmw_sc01000.1	66,805	Zpz_sc00443.1	124,099	H	H	H	H	H	B	H	H	B	A	H	B	B	A	H	H	B	H	H	A	B	H	H	B	A	B	A	H	H	H	H	H	H
630	Tag_2364	88.1	Zjn_sc00002.1	4,917,680	Zjn_chr01	15,851,119	3A	40,374,559	-	-	Zmw_sc01000.1	62,193	Zmw_sc01382.1	9,565	Zpz_sc00443.1	112,761	H	H	H	H	H	B	H	H	B	A	H	B	B	A	H	H	B	H	H	A	B	H	H	B	A	B	A	H	H	H	H	H	H
631	Tag_2365	88.1	Zjn_sc00002.1	4,919,835	Zjn_chr01	15,853,274	3A	40,372,159	3B	58,510,234	Zmw_sc01382.1	7,447	Zmw_sc01000.1	60,039	Zpz_sc00443.1	110,643	H	H	H	H	H	B	H	H	B	A	H	B	B	A	H	H	B	H	H	A	B	H	H	B	A	B	A	H	H	H	H	H	H
632	Tag_2372	88.1	Zjn_sc00002.1	4,944,229	Zjn_chr01	15,877,668	3A	40,334,278	3B	58,544,111	Zmw_sc01000.1	35,724	-	-	Zpz_sc00443.1	86,669	H	H	H	H	H	B	H	H	B	A	H	B	B	A	H	H	B	H	H	A	B	H	H	B	A	B	A	H	H	H	H	H	H
633	Tag_2383	88.4	Zjn_sc00002.1	4,970,615	Zjn_chr01	15,904,054	3A	40,258,597	3B	58,617,768	Zmw_sc05934.1	12,794	Zmw_sc01000.1	8,888	Zpz_sc00443.1	60,309	H	H	H	H	H	B	H	H	B	A	H	B	B	A	H	H	B	H	H	A	-	H	H	B	A	B	D	H	H	H	H	H	H
634	Tag_2385u	88.4	Zjn_sc00002.1	4,972,109	Zjn_chr01	15,905,548	3A	40,242,560	3B	58,620,090	Zmw_sc01000.1	7,396	Zmw_sc05934.1	14,288	Zpz_sc00443.1	58,817	H	H	H	H	H	B	H	H	B	A	H	B	B	A	H	H	B	H	H	A	B	H	H	B	A	B	A	H	H	H	H	H	H
635	Tag_2387	88.4	Zjn_sc00002.1	4,997,303	Zjn_chr01	15,930,742	-	-	-	-	Zmw_sc05979.1	3,367	Zmw_sc05979.1	3,367	Zpz_sc00443.1	33,641	H	H	H	H	H	B	H	H	B	A	H	B	B	A	H	H	B	H	H	A	B	H	H	B	A	B	A	H	H	H	H	H	H
636	Tag_2395u	88.5	Zjn_sc00002.1	5,022,354	Zjn_chr01	15,955,793	3A	40,186,161	3B	58,685,147	Zmw_sc05175.1	22,608	Zmw_sc04897.1	5,731	Zpz_sc00443.1	5,603	H	H	-	H	H	B	H	-	-	-	H	B	B	A	D	H	B	H	-	A	B	H	H	B	A	B	A	-	H	H	H	B	H
637	Tag_2396u	88.5	Zjn_sc00002.1	5,034,107	Zjn_chr01	15,967,546	-	-	-	-	Zmw_sc08528.1	6,828	Zmw_sc10411.1	503	Zpz_sc00003.1	569,401	H	H	H	H	-	B	H	H	B	A	H	B	C	A	H	H	-	H	H	A	B	H	H	B	A	B	A	H	H	H	H	B	H
638	Tag_2361h	88.5	Zjn_sc00002.1	5,034,293	Zjn_chr01	15,967,732	-	-	-	-	Zmw_sc08528.1	6,642	-	-	Zpz_sc00003.1	569,587	H	H	H	H	-	B	H	H	B	A	H	B	C	A	H	H	-	H	H	A	B	H	H	B	A	B	A	H	H	H	H	B	H
639	Tag_2399	88.7	Zjn_sc00002.1	5,037,644	Zjn_chr01	15,971,083	3A	40,170,418	3B	58,699,795	Zmw_sc08528.1	3,290	-	-	Zpz_sc00003.1	572,982	H	H	H	H	H	B	H	H	B	A	H	B	B	A	H	H	B	H	H	A	B	H	H	B	A	B	A	H	H	H	H	B	H
640	Tag_2401	88.8	Zjn_sc00002.1	5,057,643	Zjn_chr01	15,991,082	-	-	-	-	Zmw_sc05272.1	17,230	Zmw_sc04769.1	16,911	Zpz_sc00003.1	593,535	H	H	H	H	H	B	H	H	B	A	H	B	B	A	H	H	B	H	H	A	B	H	H	B	A	B	A	H	H	H	H	B	H
641	Tag_2403	89	Zjn_sc00002.1	5,081,623	Zjn_chr01	16,015,062	3A	40,053,142	3B	58,838,992	Zmw_sc02228.1	9,841	Zmw_sc03617.1	46,096	Zpz_sc00003.1	617,700	H	H	H	H	H	B	H	H	B	H	H	B	B	A	H	H	B	H	H	A	B	H	H	B	A	B	A	H	H	H	H	B	H
642	Tag_2404	89	Zjn_sc00002.1	5,085,312	Zjn_chr01	16,018,751	-	-	-	-	Zmw_sc03617.1	41,685	Zmw_sc02228.1	13,530	Zpz_sc00003.1	622,170	H	-	H	H	-	-	H	-	B	H	H	-	-	A	H	H	B	H	H	A	B	-	-	B	-	B	A	-	H	H	-	B	H
643	Tag_2371h	89.2	Zjn_sc00002.1	5,105,935	Zjn_chr01	16,039,374	-	-	-	-	Zmw_sc02228.1	34,300	Zmw_sc03617.1	21,900	Zpz_sc00003.1	641,514	H	H	H	H	H	B	H	H	B	H	H	B	B	A	H	H	B	H	H	A	B	H	H	B	A	B	D	H	H	H	H	B	H
644	Tag_2411	89.3	Zjn_sc00002.1	5,113,251	Zjn_chr01	16,046,690	3A	39,963,873	3B	58,901,441	Zmw_sc02228.1	41,467	Zmw_sc03617.1	14,461	Zpz_sc00003.1	648,710	H	H	H	H	H	B	H	H	B	H	H	B	B	A	H	H	B	H	H	A	B	H	H	B	A	B	A	H	H	H	H	B	H
645	Tag_2426	89.6	Zjn_sc00002.1	5,163,229	Zjn_chr01	16,096,668	3A	39,833,304	3B	59,024,432	Zmw_sc01418.1	2,188	Zmw_sc03106.1	24,677	Zpz_sc00495.1	86,338	H	H	H	H	H	B	H	H	B	H	-	-	B	A	C	H	B	H	H	A	B	H	H	B	A	B	A	-	H	H	H	B	H
646	Tag_2429	89.9	Zjn_sc00002.1	5,170,309	Zjn_chr01	16,103,748	-	-	-	-	Zmw_sc03106.1	17,626	Zmw_sc01418.1	9,169	Zpz_sc00003.1	706,964	H	H	H	H	H	B	H	H	B	H	H	B	B	A	H	H	B	H	H	A	B	H	H	B	A	B	D	H	H	H	H	B	H
647	Tag_2436	89.9	Zjn_sc00002.1	5,183,137	Zjn_chr01	16,116,576	-	-	-	-	Zmw_sc01418.1	21,742	Zmw_sc01604.1	83,619	Zpz_sc00003.1	744,773	H	H	H	H	H	B	D	H	B	H	H	B	B	A	H	H	B	D	H	A	-	H	H	B	A	B	A	H	H	H	H	B	H
648	Tag_2439	89.9	Zjn_sc00002.1	5,189,729	Zjn_chr01	16,123,168	3A	39,813,154	3B	59,043,761	Zmw_sc01604.1	77,235	Zmw_sc01418.1	28,325	Zpz_sc00003.1	751,348	H	H	H	H	H	B	H	-	B	H	H	B	B	A	H	H	B	H	H	A	B	H	H	B	A	B	A	H	H	H	H	B	H
649	Tag_2440	89.9	Zjn_sc00002.1	5,190,329	Zjn_chr01	16,123,768	3A	39,812,331	-	-	Zmw_sc01604.1	76,634	Zmw_sc01418.1	28,925	Zpz_sc00003.1	751,949	D	-	H	H	-	-	H	-	-	-	-	B	B	A	H	-	B	H	H	-	B	H	H	B	A	B	A	-	H	-	H	B	H
650	Tag_2449	90.1	Zjn_sc00002.1	5,244,165	Zjn_chr01	16,177,604	3A	39,743,523	3B	59,100,990	Zmw_sc01418.1	78,579	Zmw_sc01604.1	30,836	Zpz_sc00003.1	797,712	H	H	H	H	H	B	H	H	B	H	H	B	B	A	H	H	B	H	H	A	B	H	H	B	A	B	A	H	H	H	H	B	H
651	Tag_2409hr	90.1	Zjn_sc00002.1	5,251,771	Zjn_chr01	16,185,210	-	-	-	-	Zmw_sc01418.1	83,633	Zmw_sc01418.1	83,633	Zpz_sc00003.1	802,964	H	H	H	H	H	B	H	H	B	H	H	B	B	A	H	H	B	H	H	A	B	H	H	B	A	B	A	H	H	H	H	B	H
652	Tag_2456	90.3	Zjn_sc00002.1	5,275,200	Zjn_chr01	16,208,639	3A	39,699,081	3B	59,135,190	Zmw_sc01604.1	3,715	Zmw_sc01418.1	106,232	Zpz_sc00003.1	824,768	-	-	H	H	H	B	H	H	-	H	-	-	C	A	H	H	B	H	H	A	B	H	-	B	A	B	A	H	H	-	H	B	-
653	Tag_2468	90.4	Zjn_sc00002.1	5,330,979	Zjn_chr01	16,264,418	-	-	-	-	Zmw_sc01170.1	30,478	Zmw_sc05192.1	699	Zpz_sc00003.1	877,793	H	H	H	H	H	B	H	H	B	H	H	B	B	A	H	H	B	H	H	A	B	H	H	B	A	B	A	H	H	H	H	B	H
654	Tag_2477	90.8	Zjn_sc00002.1	5,350,345	Zjn_chr01	16,283,784	-	-	-	-	Zmw_sc01170.1	49,849	Zmw_sc01170.1	49,849	Zpz_sc00003.1	894,449	H	H	H	H	H	B	C	-	B	-	H	B	B	A	H	C	B	H	H	A	B	H	H	B	A	B	D	H	H	H	H	B	H
655	Tag_2484	91.7	Zjn_sc00002.1	5,400,316	Zjn_chr01	16,333,755	3A	39,512,727	3B	59,621,792	Zmw_sc02674.1	30,758	Zmw_sc01170.1	89,341	Zpz_sc01322.1	53,826	H	H	H	H	H	B	H	H	B	H	H	B	H	A	H	H	B	H	H	A	B	H	H	B	A	B	A	H	H	H	H	B	H
656	Tag_2485	91.7	Zjn_sc00002.1	5,408,451	Zjn_chr01	16,341,890	3A	39,495,104	3B	59,640,464	Zmw_sc02674.1	38,971	Zmw_sc01170.1	97,468	Zpz_sc01322.1	45,583	-	H	H	-	H	-	-	-	B	H	H	-	H	A	H	H	B	H	-	A	B	-	H	-	A	B	A	-	H	-	H	B	D
657	Tag_2487	91.7	Zjn_sc00002.1	5,410,597	Zjn_chr01	16,344,036	3A	39,492,608	-	-	Zmw_sc02674.1	41,110	Zmw_sc01170.1	99,614	Zpz_sc01322.1	43,444	H	H	H	H	H	B	H	H	B	H	H	B	H	A	H	H	B	H	H	A	B	H	H	B	A	B	A	H	H	H	H	B	H
658	Tag_2494u	91.8	Zjn_sc00002.1	5,415,852	Zjn_chr01	16,349,291	3A	39,487,790	3B	59,647,224	Zmw_sc02674.1	46,357	Zmw_sc01170.1	104,837	Zpz_sc01322.1	38,195	-	H	H	H	-	B	H	H	B	H	H	B	H	A	H	H	B	H	H	A	B	H	H	B	A	B	D	H	H	H	H	B	H
659	Tag_2500u	91.9	Zjn_sc00002.1	5,424,699	Zjn_chr01	16,358,138	-	-	-	-	Zmw_sc01170.1	113,918	Zmw_sc02674.1	55,190	Zpz_sc01322.1	29,598	H	H	H	H	H	B	H	H	B	H	H	B	H	A	H	H	B	H	H	A	-	-	H	B	A	B	A	H	H	H	H	B	H
660	Tag_2505	92.2	Zjn_sc00002.1	5,449,795	Zjn_chr01	16,383,234	3A	39,456,954	3B	59,681,178	Zmw_sc00423.1	78,494	Zmw_sc06687.1	9,675	Zpz_sc02112.1	30,987	H	H	H	H	H	B	H	H	B	H	H	B	H	A	H	H	B	H	H	A	B	H	H	B	A	B	A	H	H	H	H	B	H
661	Tag_2512	93	Zjn_sc00002.1	5,466,498	Zjn_chr01	16,399,937	-	-	-	-	Zmw_sc08382.1	5,830	-	-	Zpz_sc00246.1	211,980	H	H	H	H	H	B	H	H	B	H	H	B	H	A	H	H	B	H	H	A	B	H	H	B	A	B	A	H	H	H	H	B	H
662	Tag_2515	93	Zjn_sc00002.1	5,468,654	Zjn_chr01	16,402,093	-	-	-	-	Zmw_sc08382.1	3,657	-	-	Zpz_sc00246.1	209,793	H	H	H	H	H	B	H	H	B	H	H	B	H	A	H	H	B	H	H	A	B	H	H	B	A	B	A	H	H	H	H	B	H
663	Tag_2525	93.1	Zjn_sc00002.1	5,483,231	Zjn_chr01	16,416,670	-	-	-	-	Zmw_sc03042.1	49,392	Zmw_sc00296.1	10,310	Zpz_sc00246.1	195,550	H	H	H	H	H	B	H	H	B	H	H	B	H	A	H	H	B	H	H	A	B	H	H	B	A	B	A	H	H	H	H	B	H
664	Tag_2528	93.1	Zjn_sc00002.1	5,491,059	Zjn_chr01	16,424,498	3A	39,386,079	3B	59,762,111	Zmw_sc03042.1	41,598	Zmw_sc00296.1	18,379	Zpz_sc00246.1	187,480	H	H	H	H	H	B	H	H	B	H	H	B	H	A	H	H	B	H	H	A	B	H	H	B	A	B	A	H	H	H	H	B	H
665	Tag_2530r	93.2	Zjn_sc00002.1	5,505,462	Zjn_chr01	16,438,901	3A	39,364,075	3B	59,781,927	Zmw_sc03042.1	27,125	Zmw_sc00296.1	27,855	Zpz_sc00246.1	178,003	H	H	H	H	H	B	H	H	B	H	H	B	H	A	H	H	B	H	H	A	B	H	H	B	A	B	A	H	H	H	H	B	H
666	Tag_2533	93.2	Zjn_sc00002.1	5,521,549	Zjn_chr01	16,454,988	-	-	-	-	Zmw_sc03042.1	11,036	Zmw_sc00296.1	43,892	Zpz_sc00246.1	161,971	H	H	H	H	H	B	H	H	B	H	H	B	H	A	H	H	B	H	H	A	B	H	D	B	A	B	A	H	H	H	H	B	H
667	Tag_2538	93.4	Zjn_sc00002.1	5,536,999	Zjn_chr01	16,470,438	-	-	-	-	Zmw_sc00296.1	56,458	Zmw_sc02123.1	79,240	Zpz_sc00246.1	149,356	H	H	H	H	-	-	H	H	-	H	H	B	H	A	H	H	B	H	H	A	B	H	H	B	A	B	D	C	H	H	H	B	H
668	Tag_2541ur	93.4	Zjn_sc00002.1	5,548,935	Zjn_chr01	16,482,374	3A	39,238,990	3B	59,935,780	Zmw_sc00296.1	67,857	Zmw_sc02123.1	70,903	Zpz_sc00246.1	140,847	H	H	H	H	H	B	H	A	B	H	H	B	H	A	H	H	B	H	H	A	B	H	H	B	A	B	A	H	H	H	H	B	H
669	Tag_2545	93.6	Zjn_sc00002.1	5,559,647	Zjn_chr01	16,493,086	-	-	-	-	Zmw_sc00296.1	78,438	Zmw_sc02123.1	60,285	Zpz_sc00246.1	130,230	H	H	H	H	H	B	H	H	B	H	H	B	H	A	H	H	B	H	H	A	B	H	H	B	A	B	A	H	H	H	H	B	H
670	Tag_2555	93.9	Zjn_sc00002.1	5,582,375	Zjn_chr01	16,515,814	3A	39,179,819	3B	59,971,876	Zmw_sc02123.1	38,044	Zmw_sc00296.1	101,194	Zpz_sc00246.1	107,783	H	H	H	H	H	B	H	H	B	H	H	B	H	A	H	H	B	H	H	A	B	H	H	B	A	B	A	H	H	H	H	B	H
671	Tag_2560	94.1	Zjn_sc00002.1	5,597,275	Zjn_chr01	16,530,714	3A	39,168,929	3B	59,983,161	Zmw_sc00296.1	116,052	Zmw_sc02123.1	23,128	Zpz_sc00246.1	92,898	H	H	H	H	H	B	H	H	B	H	H	B	H	A	H	H	B	H	H	A	B	H	H	B	A	B	A	H	H	H	H	B	H
672	Tag_2564	94.3	Zjn_sc00002.1	5,605,392	Zjn_chr01	16,538,831	-	-	-	-	Zmw_sc00296.1	124,179	Zmw_sc02123.1	15,062	Zpz_sc00246.1	84,833	H	H	H	-	A	B	H	H	B	H	H	B	H	A	H	H	B	H	H	A	B	H	H	B	A	B	A	H	H	H	H	B	C
673	Tag_2521h	94.3	Zjn_sc00002.1	5,624,787	Zjn_chr01	16,558,226	3A	39,085,617	3B	60,044,033	Zmw_sc00296.1	143,493	-	-	Zpz_sc00246.1	64,509	H	H	H	H	H	B	-	-	B	H	H	B	H	A	-	-	B	H	H	A	B	H	H	B	A	B	A	H	H	H	-	B	-
674	Tag_2579u	94.5	Zjn_sc00002.1	5,655,220	Zjn_chr01	16,588,659	3A	39,043,054	-	-	Zmw_sc00296.1	166,806	Zmw_sc07894.1	7,671	Zpz_sc00246.1	41,227	H	H	H	H	H	B	H	H	B	H	B	B	H	A	H	H	B	H	H	A	B	H	H	B	A	B	A	H	H	H	H	B	H
675	Tag_2531h	94.5	Zjn_sc00002.1	5,662,944	Zjn_chr01	16,596,383	3A	39,006,170	3B	60,081,754	Zmw_sc00296.1	174,316	-	-	Zpz_sc00246.1	33,618	H	H	H	H	H	B	H	H	B	H	B	B	H	A	H	H	B	H	H	A	B	H	H	B	A	B	A	H	H	H	H	B	H
676	Tag_2586u	94.5	Zjn_sc00002.1	5,665,513	Zjn_chr01	16,598,952	3A	39,003,853	3B	60,084,366	Zmw_sc00296.1	177,183	Zmw_sc00389.1	21,512	Zpz_sc00246.1	30,751	H	H	H	H	H	B	H	H	B	H	B	B	H	A	H	H	B	H	H	A	B	H	H	B	A	B	A	H	H	H	H	B	H
677	Tag_2534h	94.9	Zjn_sc00002.1	5,673,219	Zjn_chr01	16,606,658	2A	33,427,275	3B	60,123,508	Zmw_sc00296.1	184,890	Zmw_sc00296.1	184,890	Zpz_sc00246.1	23,157	-	-	H	-	H	B	-	-	B	H	B	B	H	A	-	-	B	H	H	A	B	-	H	B	A	B	A	-	-	-	H	B	H
678	Tag_2592r	94.9	Zjn_sc00002.1	5,674,857	Zjn_chr01	16,608,296	-	-	-	-	Zmw_sc00296.1	186,528	-	-	Zpz_sc00246.1	21,525	H	H	H	H	H	B	H	H	B	H	B	B	H	A	H	H	B	H	H	A	B	H	H	B	A	B	A	H	H	H	H	B	H
679	Tag_2598	95.1	Zjn_sc00002.1	5,688,791	Zjn_chr01	16,622,230	-	-	-	-	Zmw_sc00296.1	200,481	Zmw_sc02165.1	75,328	Zpz_sc00246.1	5,732	H	H	H	H	H	B	H	H	B	H	B	B	H	A	H	H	B	H	H	A	B	H	H	B	A	B	A	H	H	H	H	B	H
680	Tag_2604	95.5	Zjn_sc00002.1	5,707,898	Zjn_chr01	16,641,337	-	-	-	-	Zmw_sc00296.1	219,015	Zmw_sc02165.1	49,921	Zpz_sc00962.1	100,820	H	H	H	H	H	B	H	H	B	H	B	B	H	A	H	H	B	H	H	A	B	H	H	B	A	B	A	H	H	H	H	B	H
681	Tag_2606	95.5	Zjn_sc00002.1	5,713,289	Zjn_chr01	16,646,728	3A	38,903,211	-	-	Zmw_sc00296.1	224,435	Zmw_sc02165.1	44,241	Zpz_sc00962.1	95,146	H	H	H	H	H	B	H	H	B	H	B	B	H	A	H	H	B	H	H	A	B	H	H	B	A	B	A	H	H	H	H	B	H
682	Tag_2607	95.7	Zjn_sc00002.1	5,715,855	Zjn_chr01	16,649,294	-	-	-	-	Zmw_sc02165.1	41,754	Zmw_sc00296.1	227,004	Zpz_sc00962.1	92,638	H	H	H	H	A	B	H	H	B	H	B	B	H	A	H	H	B	H	H	A	B	H	H	B	A	B	A	H	H	H	H	B	H
683	Tag_2614	95.7	Zjn_sc00002.1	5,719,587	Zjn_chr01	16,653,026	3A	38,896,985	3B	60,200,391	Zmw_sc01238.1	15,021	Zmw_sc00389.1	109,495	Zpz_sc00259.1	68,042	H	H	H	H	A	B	H	H	B	D	B	B	H	A	H	H	B	H	H	A	B	H	H	B	A	B	A	H	H	H	H	B	H
684	Tag_2615	95.7	Zjn_sc00002.1	5,720,419	Zjn_chr01	16,653,858	3A	38,896,150	3B	60,201,222	Zmw_sc02165.1	37,355	-	-	Zpz_sc00259.1	67,212	H	H	H	H	A	B	H	H	B	H	B	B	H	A	H	H	B	H	H	A	B	H	H	B	A	B	A	H	H	H	H	B	H
685	Tag_2630	95.9	Zjn_sc00002.1	5,757,224	Zjn_chr01	16,690,663	3A	38,838,949	3B	60,251,081	Zmw_sc02556.1	15,454	-	-	Zpz_sc00962.1	51,113	H	H	H	H	A	B	H	H	B	H	B	B	H	A	H	H	B	H	H	A	B	H	H	B	A	B	A	H	H	H	H	B	H
686	Tag_2634	95.9	Zjn_sc00002.1	5,760,965	Zjn_chr01	16,694,404	3A	38,835,114	3B	60,255,457	Zmw_sc02556.1	19,210	-	-	Zpz_sc00962.1	47,365	H	H	H	H	A	B	H	H	B	H	B	B	H	A	H	H	B	H	H	A	B	H	H	B	A	B	A	H	H	H	H	B	H
687	Tag_2647u	96	Zjn_sc00002.1	5,797,161	Zjn_chr01	16,730,600	3A	38,633,706	3B	60,416,047	Zmw_sc01990.1	12,980	Zmw_sc02556.1	56,183	Zpz_sc00962.1	11,947	H	H	H	H	A	B	H	H	B	H	B	B	H	A	H	H	B	H	H	A	B	H	H	B	A	B	A	H	H	H	H	B	H
688	Tag_2649	96	Zjn_sc00002.1	5,797,780	Zjn_chr01	16,731,219	3A	38,633,326	3B	60,416,660	Zmw_sc02556.1	56,801	Zmw_sc01990.1	13,599	Zpz_sc00962.1	11,329	H	H	H	H	A	B	H	H	B	H	B	B	H	A	H	H	B	H	H	A	B	H	H	B	A	B	A	H	H	H	H	B	H
689	Tag_2656	96	Zjn_sc00002.1	5,801,430	Zjn_chr01	16,734,869	-	-	-	-	Zmw_sc02556.1	60,448	Zmw_sc01990.1	17,246	Zpz_sc00962.1	7,683	H	H	H	H	A	B	H	H	B	H	B	B	H	A	H	H	B	H	H	A	B	H	H	B	A	B	A	H	H	H	H	B	H
690	Tag_2667	96.1	Zjn_sc00002.1	5,822,603	Zjn_chr01	16,756,042	3A	38,587,770	3B	60,504,671	Zmw_sc02221.1	13,309	Zmw_sc01990.1	44,615	Zpz_sc00060.1	15,730	H	H	H	H	A	B	H	H	B	H	B	B	H	A	H	H	B	H	H	A	B	H	H	B	A	B	A	H	H	H	D	B	H
691	Tag_2668	96.2	Zjn_sc00002.1	5,832,000	Zjn_chr01	16,765,439	-	-	-	-	Zmw_sc01990.1	54,020	Zmw_sc02221.1	23,124	Zpz_sc00060.1	25,555	H	H	H	H	A	B	H	H	B	H	B	B	H	A	H	H	B	H	H	A	B	H	H	B	A	B	A	-	H	H	H	B	H
692	Tag_2675u	96.3	Zjn_sc00002.1	5,857,316	Zjn_chr01	16,790,755	3A	38,538,343	3B	60,560,599	Zmw_sc01990.1	79,352	Zmw_sc02221.1	47,996	Zpz_sc00060.1	51,306	H	H	H	H	A	B	H	H	B	H	B	B	H	A	H	H	B	H	H	A	B	H	H	B	A	B	A	H	H	H	H	B	H
693	Tag_2677	96.3	Zjn_sc00002.1	5,864,813	Zjn_chr01	16,798,520	-	-	-	-	Zmw_sc02221.1	55,682	-	-	Zpz_sc00060.1	58,883	H	H	H	H	A	B	H	H	B	H	B	B	H	A	H	H	B	H	H	A	B	H	H	B	A	B	A	H	H	H	H	B	H
694	Tag_2679	96.4	Zjn_sc00002.1	5,891,260	Zjn_chr01	16,824,699	-	-	-	-	Zmw_sc04069.1	4,251	Zmw_sc02974.1	56,740	Zpz_sc00060.1	79,952	H	H	H	H	A	B	H	H	B	H	B	B	H	A	H	H	B	H	H	A	B	H	H	B	A	B	A	H	H	H	H	B	H
695	Tag_2681	96.4	Zjn_sc00002.1	5,897,612	Zjn_chr01	16,831,051	-	-	-	-	Zmw_sc02974.1	50,792	Zmw_sc04069.1	10,603	Zpz_sc03498.1	17,460	H	H	H	H	A	B	H	H	B	H	B	B	H	A	H	H	B	H	H	A	B	H	H	B	A	B	A	H	H	H	H	B	H
696	Tag_2682	96.5	Zjn_sc00002.1	5,916,090	Zjn_chr01	16,849,529	-	-	-	-	Zmw_sc02974.1	32,944	Zmw_sc04069.1	28,812	Zpz_sc00060.1	110,815	H	H	H	-	-	-	-	-	B	H	B	B	H	A	H	H	B	H	-	A	B	H	-	B	A	B	A	-	-	H	H	B	-
697	Tag_2684u	96.5	Zjn_sc00002.1	5,924,073	Zjn_chr01	16,857,512	3A	38,448,203	3B	60,666,171	Zmw_sc04069.1	36,810	Zmw_sc02974.1	24,990	Zpz_sc00060.1	118,894	H	H	H	H	A	B	H	H	B	H	B	B	H	A	H	H	B	H	H	A	B	H	H	B	A	B	A	H	H	H	H	B	H
698	Tag_2686	96.5	Zjn_sc00002.1	5,925,876	Zjn_chr01	16,859,315	3A	38,436,822	3B	60,679,926	Zmw_sc02974.1	23,270	Zmw_sc04069.1	38,613	Zpz_sc00060.1	120,609	H	H	H	H	A	B	H	H	B	H	B	B	H	A	H	H	B	H	H	A	B	H	H	B	A	B	A	H	H	H	H	B	H
699	Tag_2696	97.1	Zjn_sc00002.1	5,951,795	Zjn_chr01	16,885,234	-	-	-	-	Zmw_sc05410.1	12,061	Zmw_sc04402.1	23,036	Zpz_sc00060.1	146,858	H	H	H	H	A	B	H	H	B	H	B	B	H	A	H	H	B	H	H	A	B	H	H	B	A	B	A	H	H	H	H	B	H
700	Tag_2640hr	97.2	Zjn_sc00002.1	5,958,116	Zjn_chr01	16,891,555	-	-	-	-	Zmw_sc04402.1	16,668	Zmw_sc05410.1	5,718	Zpz_sc00060.1	153,201	H	H	H	H	A	B	H	H	B	H	B	B	H	A	H	H	B	H	H	A	B	H	H	B	A	B	A	H	H	H	H	B	H
701	Tag_2704	97.3	Zjn_sc00002.1	5,974,967	Zjn_chr01	16,908,406	-	-	-	-	Zmw_sc00124.1	308,990	Zmw_sc01266.1	1	Zpz_sc00060.1	169,939	H	H	H	H	A	B	H	H	B	H	B	B	H	A	H	H	B	H	H	A	B	H	H	B	A	B	A	H	H	H	H	B	H
702	Tag_2710	97.5	Zjn_sc00002.1	6,007,836	Zjn_chr01	16,941,275	-	-	-	-	Zmw_sc01266.1	32,493	Zmw_sc00124.1	276,216	Zpz_sc00060.1	202,721	H	H	H	H	A	B	H	H	B	H	B	B	H	A	H	H	B	H	H	A	B	H	H	B	A	B	D	H	H	H	H	B	H
703	Tag_2657hr	97.7	Zjn_sc00002.1	6,021,452	Zjn_chr01	16,954,891	-	-	-	-	Zmw_sc00124.1	263,227	Zmw_sc01266.1	38,872	Zpz_sc00060.1	208,902	H	H	H	-	A	B	H	H	B	H	B	B	H	A	H	H	B	H	-	A	B	H	H	B	A	B	A	-	H	H	H	B	H
704	Tag_2722	97.9	Zjn_sc00002.1	6,032,896	Zjn_chr01	16,966,335	-	-	-	-	Zmw_sc01266.1	51,098	Zmw_sc00124.1	250,914	Zpz_sc00060.1	221,207	H	H	H	-	A	-	H	-	B	H	B	B	H	A	H	C	B	H	H	A	B	-	-	B	A	B	A	H	H	H	-	B	H
705	Tag_2723	98	Zjn_sc00002.1	6,035,823	Zjn_chr01	16,969,262	-	-	-	-	Zmw_sc00124.1	247,782	Zmw_sc01266.1	54,212	Zpz_sc00060.1	224,086	H	H	H	H	A	B	H	H	B	H	B	B	H	A	H	H	B	H	H	A	B	H	H	B	A	B	A	H	H	H	H	B	H
706	Tag_2728	98	Zjn_sc00002.1	6,042,520	Zjn_chr01	16,975,959	-	-	-	-	Zmw_sc01266.1	60,642	Zmw_sc00124.1	241,025	Zpz_sc00060.1	230,763	H	H	H	H	A	B	H	H	B	H	B	B	H	A	H	H	B	H	H	A	B	H	H	B	A	B	A	H	H	H	H	B	H
707	Tag_2730u	98	Zjn_sc00002.1	6,043,267	Zjn_chr01	16,976,706	3A	38,217,128	3B	60,883,061	Zmw_sc01266.1	61,402	Zmw_sc00124.1	240,592	Zpz_sc00060.1	231,523	H	H	H	H	A	B	H	H	B	H	B	B	H	A	H	H	B	H	H	A	B	H	H	B	A	B	A	H	H	H	H	B	H
708	Tag_2736	98	Zjn_sc00002.1	6,049,444	Zjn_chr01	16,982,883	3A	38,203,445	3B	60,890,609	Zmw_sc00124.1	234,455	Zmw_sc01266.1	67,605	Zpz_sc00060.1	237,761	H	H	H	H	A	B	H	H	B	H	B	B	H	A	H	H	B	H	H	A	B	H	H	B	A	B	A	H	H	H	H	B	H
709	Tag_2680h	98	Zjn_sc00002.1	6,051,778	Zjn_chr01	16,985,217	-	-	-	-	Zmw_sc01266.1	69,940	Zmw_sc00124.1	232,116	Zpz_sc00060.1	240,101	H	H	H	H	A	B	H	H	B	H	B	B	H	A	H	H	B	H	-	A	B	H	H	B	A	B	A	H	H	H	H	B	H
710	Tag_2687h	98.7	Zjn_sc00002.1	6,081,623	Zjn_chr01	17,015,062	3A	38,162,913	3B	60,931,005	Zmw_sc00124.1	195,712	Zmw_sc01266.1	98,230	Zpz_sc00060.1	268,430	H	H	H	H	A	B	C	-	B	H	B	B	H	A	H	H	B	H	H	A	B	H	H	B	A	B	A	H	H	H	H	B	H
711	Tag_2751u	98.7	Zjn_sc00002.1	6,085,078	Zjn_chr01	17,018,517	-	-	-	-	Zmw_sc00124.1	192,259	Zmw_sc01266.1	101,733	Zpz_sc00060.1	271,911	H	H	H	H	A	B	H	H	B	H	B	B	H	A	H	H	B	H	H	A	B	H	H	B	A	B	A	H	H	H	H	B	H
712	Tag_2754u	98.8	Zjn_sc00002.1	6,094,418	Zjn_chr01	17,027,857	-	-	-	-	Zmw_sc01266.1	109,385	Zmw_sc00124.1	183,361	Zpz_sc00060.1	279,627	H	H	H	H	A	B	C	-	B	D	B	B	H	A	H	H	B	H	H	A	B	H	H	B	A	B	A	H	H	H	H	B	H
713	Tag_2695h	98.8	Zjn_sc00002.1	6,094,968	Zjn_chr01	17,028,407	3A	38,149,289	3B	60,948,372	Zmw_sc01266.1	109,932	Zmw_sc00124.1	182,810	Zpz_sc00060.1	280,174	H	H	H	H	A	B	B	-	B	D	B	B	-	A	H	H	B	H	H	A	B	-	H	B	A	B	A	H	H	H	H	B	H
714	Tag_2757	98.9	Zjn_sc00002.1	6,100,791	Zjn_chr01	17,034,230	-	-	-	-	Zmw_sc01266.1	115,657	Zmw_sc00124.1	176,791	Zpz_sc00060.1	285,993	H	H	H	H	A	B	H	H	B	H	B	B	H	A	H	H	B	H	H	A	B	H	H	B	A	B	A	H	H	H	H	B	H
715	Tag_2765u	99.5	Zjn_sc00002.1	6,144,740	Zjn_chr01	17,078,179	3A	38,093,433	3B	60,999,468	Zmw_sc05402.1	16,188	Zmw_sc00124.1	125,149	Zpz_sc00060.1	311,721	-	-	H	H	-	-	H	-	B	H	B	-	-	A	H	H	B	H	-	A	B	H	H	B	A	B	A	H	H	H	H	B	H
716	Tag_2768	99.7	Zjn_sc00002.1	6,149,964	Zjn_chr01	17,083,403	3A	38,071,969	3B	61,019,758	Zmw_sc05402.1	21,420	Zmw_sc00124.1	119,929	Zpz_sc00060.1	316,963	H	H	H	H	A	B	H	H	B	H	B	B	H	A	H	H	B	H	H	A	B	H	H	B	A	B	A	H	H	H	H	B	H
717	Tag_2776	99.7	Zjn_sc00002.1	6,175,946	Zjn_chr01	17,109,385	-	-	-	-	Zmw_sc00124.1	93,527	-	-	Zpz_sc00060.1	342,447	H	H	H	H	A	B	H	H	B	H	B	B	H	A	H	H	B	H	H	A	B	H	H	B	A	B	A	H	H	H	H	B	H
718	Tag_2777	100.3	Zjn_sc00002.1	6,186,403	Zjn_chr01	17,119,842	3A	38,031,592	3B	61,097,659	Zmw_sc00124.1	83,110	Zmw_sc05749.1	20,560	Zpz_sc00060.1	352,660	H	H	H	H	A	B	D	H	B	H	B	B	H	A	H	H	B	H	H	A	B	H	H	B	A	B	A	H	H	H	D	B	H
719	Tag_2781	100.3	Zjn_sc00002.1	6,195,570	Zjn_chr01	17,129,009	-	-	-	-	Zmw_sc09987.1	1,810	Zmw_sc05254.1	25,649	Zpz_sc00096.1	327,707	H	H	H	H	A	B	H	H	B	H	B	B	H	A	H	H	B	H	H	A	B	H	H	B	A	B	A	H	H	H	H	B	H
720	Tag_2785r	100.6	Zjn_sc00002.1	6,205,494	Zjn_chr01	17,138,933	3A	37,993,004	3B	61,140,228	Zmw_sc04764.1	29,699	Zmw_sc05254.1	15,663	Zpz_sc00096.1	317,557	H	H	H	H	A	B	H	H	B	H	B	B	H	A	H	H	B	H	H	A	B	H	H	B	A	B	A	H	H	H	H	B	H
721	Tag_2792	100.6	Zjn_sc00002.1	6,233,292	Zjn_chr01	17,166,731	3A	37,973,014	3B	61,160,312	Zmw_sc04764.1	5,823	-	-	Zpz_sc00096.1	293,631	H	H	H	H	A	B	H	H	B	H	B	B	H	A	H	H	B	H	H	A	B	H	H	B	A	B	A	H	H	H	H	B	H
722	Tag_2797	100.7	Zjn_sc00002.1	6,242,675	Zjn_chr01	17,176,114	-	-	-	-	Zmw_sc05977.1	2,812	-	-	Zpz_sc00096.1	285,232	H	H	H	H	A	B	H	H	B	H	B	B	H	A	H	H	B	H	H	A	B	H	H	B	A	B	D	H	H	H	H	B	H
723	Tag_2808	101	Zjn_sc00002.1	6,270,387	Zjn_chr01	17,203,826	-	-	-	-	Zmw_sc06051.1	10,148	Zmw_sc06243.1	8,423	Zpz_sc00096.1	256,670	H	H	H	H	A	B	H	H	B	H	B	B	H	A	H	H	B	H	H	A	B	H	H	B	A	B	A	H	H	H	H	B	H
724	Tag_2813	101.1	Zjn_sc00002.1	6,274,323	Zjn_chr01	17,207,762	-	-	3B	61,235,506	Zmw_sc06051.1	14,082	Zmw_sc06243.1	12,350	Zpz_sc00096.1	252,743	H	H	H	H	A	B	H	H	B	H	B	B	H	A	H	H	B	H	H	A	B	H	H	B	A	B	A	H	H	H	H	B	H
725	Tag_2819	101.2	Zjn_sc00002.1	6,291,995	Zjn_chr01	17,225,434	3A	37,825,986	3B	61,263,484	Zmw_sc07949.1	2,211	-	-	Zpz_sc00096.1	227,584	H	H	H	H	A	B	H	H	B	H	B	B	H	A	H	H	B	H	H	A	B	H	H	B	A	B	A	H	H	H	H	B	H
726	Tag_2821r	101.4	Zjn_sc00002.1	6,335,492	Zjn_chr01	17,268,931	3A	37,781,328	3B	61,300,455	Zmw_sc00703.1	133,292	Zmw_sc00862.1	29,626	Zpz_sc00096.1	190,844	H	H	H	H	A	B	H	H	B	H	B	B	H	A	H	H	B	H	H	A	B	H	H	B	A	B	A	H	H	H	H	B	H
727	Tag_2823	101.5	Zjn_sc00002.1	6,341,149	Zjn_chr01	17,274,588	-	-	-	-	Zmw_sc00862.1	35,094	Zmw_sc00703.1	127,658	Zpz_sc00096.1	185,375	H	H	H	-	-	B	-	H	B	-	-	-	H	A	H	-	B	H	-	A	B	H	H	B	A	B	A	H	H	H	H	B	-
728	Tag_2767h	101.5	Zjn_sc00002.1	6,345,957	Zjn_chr01	17,279,396	-	-	-	-	Zmw_sc00862.1	39,677	Zmw_sc00703.1	122,846	Zpz_sc00096.1	180,722	H	H	H	H	A	A	H	H	B	H	B	B	H	A	H	H	B	H	H	A	A	H	H	B	A	B	A	H	H	H	H	B	H
729	Tag_2839	101.6	Zjn_sc00002.1	6,373,478	Zjn_chr01	17,306,917	3A	37,730,257	3B	61,349,869	Zmw_sc00703.1	96,058	Zmw_sc00862.1	66,386	Zpz_sc00096.1	147,707	H	H	H	H	A	B	H	H	B	H	B	B	H	-	H	H	B	H	H	A	B	H	H	B	A	-	A	H	H	H	H	B	H
730	Tag_2843	101.6	Zjn_sc00002.1	6,376,982	Zjn_chr01	17,310,421	-	-	-	-	Zmw_sc00862.1	69,884	Zmw_sc00703.1	92,551	Zpz_sc00096.1	144,196	H	H	H	H	A	B	H	H	B	H	B	B	H	A	H	H	B	H	H	A	B	H	H	B	A	B	A	H	H	H	H	B	H
731	Tag_2853r	101.6	Zjn_sc00002.1	6,393,238	Zjn_chr01	17,326,677	3A	37,692,259	3B	61,381,154	Zmw_sc00703.1	76,694	Zmw_sc00862.1	79,502	Zpz_sc00096.1	134,578	H	H	H	H	A	B	H	H	B	H	B	B	H	A	H	H	B	H	H	A	B	H	H	B	A	B	A	H	H	H	H	B	H
732	Tag_2855	101.9	Zjn_sc00002.1	6,395,146	Zjn_chr01	17,328,585	-	-	-	-	Zmw_sc00703.1	74,786	Zmw_sc00862.1	81,430	Zpz_sc00096.1	132,653	H	H	H	H	A	B	H	H	B	H	B	B	H	A	H	H	B	H	H	A	B	H	H	B	A	B	A	H	H	H	H	B	H
733	Tag_2860	101.9	Zjn_sc00002.1	6,408,376	Zjn_chr01	17,341,815	-	-	-	-	Zmw_sc00862.1	94,655	Zmw_sc00703.1	61,555	Zpz_sc00096.1	119,411	H	H	H	H	A	B	H	H	B	H	B	B	H	A	H	H	B	H	H	A	B	H	H	B	A	B	A	H	H	H	H	B	H
734	Tag_2875	102	Zjn_sc00002.1	6,468,454	Zjn_chr01	17,401,893	1A	41,933,489	1A	41,933,489	Zmw_sc00703.1	2,500	Zmw_sc02338.1	75,704	Zpz_sc05899.1	7,037	H	H	H	H	A	B	H	H	B	H	B	B	H	A	H	H	B	H	H	A	B	H	H	B	A	B	A	H	H	H	H	B	H
735	Tag_2882ur	102.4	Zjn_sc00002.1	6,500,859	Zjn_chr01	17,434,298	3A	37,341,090	3B	61,626,117	Zmw_sc02338.1	49,538	-	-	Zpz_sc00096.1	31,804	H	H	H	H	A	B	H	H	B	H	B	B	H	A	H	H	B	H	H	A	B	H	H	B	A	B	A	H	H	H	H	B	H
736	Tag_2888	102.6	Zjn_sc00002.1	6,520,751	Zjn_chr01	17,454,190	-	-	-	-	Zmw_sc02338.1	29,073	Zmw_sc01199.1	7,005	Zpz_sc00096.1	12,104	H	H	H	H	A	B	H	H	B	H	B	B	H	A	H	H	B	H	H	A	B	H	H	B	A	B	A	H	H	H	H	H	H
737	Tag_2890	102.6	Zjn_sc00002.1	6,531,552	Zjn_chr01	17,464,991	3A	37,271,433	3B	61,706,448	Zmw_sc02338.1	17,336	Zmw_sc01199.1	17,807	Zpz_sc02291.1	32,462	H	H	H	H	A	B	H	H	B	H	B	B	H	A	H	H	B	H	H	A	B	H	H	B	A	B	A	H	H	H	H	H	H
738	Tag_2897u	102.7	Zjn_sc00002.1	6,552,828	Zjn_chr01	17,486,267	3A	37,213,273	3B	61,743,422	Zmw_sc01199.1	38,956	Zmw_sc03671.1	44,287	Zpz_sc02254.1	26,447	H	H	H	H	A	B	H	H	B	H	B	B	H	A	H	H	B	H	H	A	B	H	H	B	A	B	A	H	H	H	H	H	H
739	Tag_2899	102.8	Zjn_sc00002.1	6,577,067	Zjn_chr01	17,510,506	-	-	-	-	Zmw_sc01199.1	68,968	Zmw_sc03671.1	26,552	Zpz_sc02254.1	49,419	H	H	H	H	A	B	H	H	B	H	B	B	H	A	H	H	B	H	H	A	B	H	H	B	A	B	A	H	H	H	H	H	H
740	Tag_2839h	102.9	Zjn_sc00002.1	6,604,530	Zjn_chr01	17,537,969	3A	37,163,937	-	-	Zmw_sc03671.1	5,538	Zmw_sc03671.1	5,538	Zpz_sc00107.1	16,201	H	H	H	H	A	B	H	H	B	H	B	B	H	A	H	H	B	H	D	A	B	H	H	B	A	B	A	H	D	H	H	H	H
741	Tag_2905u	102.9	Zjn_sc00002.1	6,622,293	Zjn_chr01	17,555,732	2A	60,724,499	3B	61,811,417	Zmw_sc01527.1	33,037	Zmw_sc01125.1	119,344	Zpz_sc03976.1	1,454	H	H	H	H	A	B	H	H	B	H	B	B	H	-	H	H	B	H	H	A	-	H	H	B	A	B	A	H	H	H	H	H	H
742	Tag_2909u	102.9	Zjn_sc00002.1	6,627,555	Zjn_chr01	17,560,994	-	-	-	-	Zmw_sc01199.1	103,429	Zmw_sc01125.1	114,163	Zpz_sc00107.1	28,819	H	H	H	H	A	B	H	H	B	H	B	B	H	A	H	H	B	H	H	A	B	H	H	B	A	B	A	H	H	H	H	H	H
743	Tag_2912	102.9	Zjn_sc00002.1	6,634,134	Zjn_chr01	17,567,573	-	-	-	-	Zmw_sc01199.1	109,994	Zmw_sc01125.1	107,580	Zpz_sc00107.1	35,386	H	H	H	H	A	B	H	H	B	H	B	B	H	A	H	H	B	H	H	A	B	H	H	B	A	B	A	H	H	H	H	H	H
744	Tag_2916	103	Zjn_sc00002.1	6,646,721	Zjn_chr01	17,580,160	3A	37,052,629	3B	61,846,904	Zmw_sc01125.1	94,361	-	-	Zpz_sc00107.1	58,871	H	H	H	H	A	B	H	H	B	H	B	B	H	A	H	H	B	H	H	A	B	H	H	B	A	B	D	H	H	H	H	H	H
745	Tag_2926	103	Zjn_sc00002.1	6,694,260	Zjn_chr01	17,627,699	3A	36,985,434	3B	61,896,324	Zmw_sc01125.1	52,414	-	-	Zpz_sc00107.1	105,917	H	H	H	H	A	B	H	H	B	H	B	B	H	A	H	H	B	H	H	A	B	H	H	B	A	B	A	H	H	H	H	H	H
746	Tag_2865h	103	Zjn_sc00002.1	6,700,405	Zjn_chr01	17,633,844	-	-	3B	61,909,216	Zmw_sc01125.1	46,244	Zmw_sc01125.1	46,244	Zpz_sc00107.1	112,064	H	H	H	H	A	B	H	H	B	H	B	B	H	A	H	H	B	H	-	A	B	H	H	B	A	B	A	H	H	H	H	H	H
747	Tag_2930	103.1	Zjn_sc00002.1	6,705,947	Zjn_chr01	17,639,386	-	-	-	-	Zmw_sc01125.1	39,929	Zmw_sc01125.1	39,929	Zpz_sc00107.1	118,722	H	H	H	H	A	B	H	H	B	H	B	B	H	A	H	H	B	H	H	A	B	H	H	B	A	B	A	H	H	H	B	H	H
748	Tag_2938	103.2	Zjn_sc00002.1	6,746,110	Zjn_chr01	17,679,549	3A	36,907,727	3B	62,009,788	Zmw_sc00602.1	32,026	Zmw_sc03715.1	31,874	Zpz_sc03163.1	23,902	H	H	H	H	A	B	H	H	B	H	B	B	H	A	H	H	B	H	H	A	B	H	H	B	A	B	A	H	H	H	B	H	H
749	Tag_2941u	103.7	Zjn_sc00002.1	6,758,638	Zjn_chr01	17,692,077	3A	36,891,158	3B	62,035,101	Zmw_sc07427.1	6,431	Zmw_sc07427.1	6,431	Zpz_sc00107.1	168,695	H	H	H	H	A	B	D	H	B	H	B	B	H	A	H	H	B	H	H	A	B	H	H	B	A	-	A	H	H	H	B	H	H
750	Tag_2943	103.8	Zjn_sc00002.1	6,766,887	Zjn_chr01	17,700,326	-	-	3B	62,043,940	Zmw_sc02329.1	2,614	Zmw_sc02018.1	84,347	Zpz_sc00107.1	176,926	H	H	H	H	A	B	H	H	B	H	B	B	H	A	H	H	B	H	H	A	B	H	H	B	A	B	A	H	H	H	B	H	H
751	Tag_2946	103.8	Zjn_sc00002.1	6,772,184	Zjn_chr01	17,705,623	3A	36,870,912	3B	62,053,450	Zmw_sc02018.1	79,049	Zmw_sc02329.1	3,462	Zpz_sc00107.1	177,774	H	-	H	H	A	B	H	H	B	H	B	B	H	A	H	H	B	H	H	A	B	H	H	B	A	B	-	H	H	H	B	H	H
752	Tag_2949u	104.5	Zjn_sc00002.1	6,810,710	Zjn_chr01	17,744,149	3A	36,827,175	3B	62,092,708	Zmw_sc02329.1	39,998	Zmw_sc02018.1	40,502	Zpz_sc00107.1	213,901	H	H	H	H	A	B	H	H	B	H	B	B	H	A	H	H	B	H	H	A	B	H	H	B	A	B	A	H	H	H	B	H	H
753	Tag_2953	104.6	Zjn_sc00002.1	6,814,844	Zjn_chr01	17,748,283	-	-	-	-	Zmw_sc02018.1	36,295	Zmw_sc02329.1	44,345	Zpz_sc00107.1	218,248	H	H	H	-	A	B	H	H	B	H	B	B	H	A	H	H	B	H	H	A	B	H	H	B	A	B	A	H	H	H	B	H	H
754	Tag_2962	104.8	Zjn_sc00002.1	6,838,589	Zjn_chr01	17,772,028	-	-	-	-	Zmw_sc02329.1	68,017	Zmw_sc02018.1	8,249	Zpz_sc00107.1	241,874	H	H	H	H	A	B	H	H	B	H	B	B	H	A	H	H	B	H	H	A	B	H	H	B	A	B	A	H	H	H	B	H	H
755	Tag_2977u	105.1	Zjn_sc00002.1	6,912,094	Zjn_chr01	17,845,533	-	-	-	-	Zmw_sc04845.1	1,157	Zmw_sc02313.1	38,483	Zpz_sc01140.1	47,061	H	H	H	H	A	B	H	H	B	H	B	B	H	A	H	H	B	B	H	A	B	H	H	B	A	B	A	H	H	H	B	H	H
756	Tag_2981	105.1	Zjn_sc00002.1	6,922,279	Zjn_chr01	17,855,718	1B	45,195,285	5A	26,254,943	Zmw_sc04845.1	10,214	Zmw_sc02313.1	29,261	Zpz_sc04391.1	7,277	H	H	H	H	A	B	H	H	B	H	B	B	H	A	H	H	B	B	H	A	B	H	H	B	A	B	A	H	H	H	B	H	H
757	Tag_2982	105.1	Zjn_sc00002.1	6,924,349	Zjn_chr01	17,857,788	-	-	-	-	Zmw_sc02313.1	27,354	Zmw_sc04845.1	12,284	Zpz_sc04391.1	9,184	H	H	H	H	A	B	H	H	B	H	B	B	H	A	H	H	B	B	H	A	B	H	H	B	A	B	A	H	H	H	B	H	H
758	Tag_2922h	105.1	Zjn_sc00002.1	6,925,370	Zjn_chr01	17,858,809	-	-	-	-	Zmw_sc04845.1	13,285	Zmw_sc02313.1	19,699	Zpz_sc01596.1	4,515	H	H	H	H	A	B	H	H	B	H	B	B	H	A	H	H	B	B	H	A	B	H	H	B	A	B	D	H	H	H	B	H	H
759	Tag_2991	105.1	Zjn_sc00002.1	6,933,887	Zjn_chr01	17,867,326	3A	36,673,975	3B	62,263,500	Zmw_sc02313.1	12,642	Zmw_sc04845.1	21,797	Zpz_sc01596.1	11,503	H	H	H	H	A	B	H	H	B	H	B	B	H	A	H	H	B	B	H	A	B	H	H	B	A	B	A	H	H	H	B	H	H
760	Tag_2995u	105.2	Zjn_sc00002.1	6,942,136	Zjn_chr01	17,875,575	-	-	-	-	Zmw_sc04845.1	29,668	Zmw_sc02313.1	4,683	Zpz_sc01596.1	19,531	H	H	H	H	A	B	H	H	B	H	B	B	H	A	H	H	B	B	H	A	B	H	H	B	A	B	D	H	H	H	B	H	H
761	Tag_2996	105.3	Zjn_sc00002.1	6,949,952	Zjn_chr01	17,883,391	2A	42,577,990	3B	62,297,602	Zmw_sc09013.1	2,292	Zmw_sc04715.1	25,683	Zpz_sc01596.1	27,342	H	H	H	H	A	B	H	H	B	H	B	B	H	A	H	H	B	B	H	A	B	H	H	B	A	B	A	H	H	H	B	H	H
762	Tag_3004r	106	Zjn_sc00002.1	6,976,746	Zjn_chr01	17,910,185	-	-	-	-	Zmw_sc04715.1	9,093	Zmw_sc00883.1	25,474	Zpz_sc01596.1	57,798	H	H	H	H	A	B	H	H	B	H	B	B	H	A	H	H	B	B	H	A	B	H	H	B	A	B	A	H	H	H	B	H	H
763	Tag_3007	106.1	Zjn_sc00002.1	6,988,597	Zjn_chr01	17,922,036	-	-	-	-	Zmw_sc00883.1	36,908	-	-	Zpz_sc01596.1	68,279	H	H	H	H	A	B	H	H	B	H	B	B	H	A	H	H	B	B	H	A	B	H	H	B	A	B	A	H	H	H	B	H	H
764	Tag_3008	106.2	Zjn_sc00002.1	6,993,207	Zjn_chr01	17,926,646	-	-	-	-	Zmw_sc00883.1	41,487	Zmw_sc00883.1	41,487	Zpz_sc01596.1	72,857	H	H	H	H	A	B	H	H	B	H	B	B	H	A	H	H	H	B	H	A	B	H	H	B	A	B	A	H	H	H	B	H	H
765	Tag_3017	106.4	Zjn_sc00002.1	7,045,017	Zjn_chr01	17,978,456	-	-	-	-	Zmw_sc00883.1	99,026	Zmw_sc01151.1	46,418	Zpz_sc01482.1	46,733	H	H	H	H	A	B	H	H	B	H	B	B	H	A	H	H	H	B	H	A	B	H	H	B	A	B	H	H	H	H	B	H	H
766	Tag_3018	106.4	Zjn_sc00002.1	7,048,491	Zjn_chr01	17,981,930	-	-	-	-	Zmw_sc01151.1	50,107	Zmw_sc00883.1	102,717	Zpz_sc01482.1	43,042	H	H	H	H	A	B	H	H	B	H	B	B	H	A	H	H	H	B	H	A	B	H	H	B	A	C	A	H	H	H	B	H	H
767	Tag_3026	106.4	Zjn_sc00002.1	7,062,989	Zjn_chr01	17,996,428	-	-	-	-	Zmw_sc00883.1	116,700	Zmw_sc01151.1	63,685	Zpz_sc01482.1	29,251	H	H	H	H	A	B	H	H	B	H	B	B	H	A	H	H	H	B	H	A	B	H	H	B	A	B	A	H	H	H	B	H	H
768	Tag_3027	106.5	Zjn_sc00002.1	7,066,520	Zjn_chr01	17,999,959	-	-	-	-	Zmw_sc00883.1	120,226	Zmw_sc01151.1	67,206	Zpz_sc01482.1	25,736	D	H	D	H	A	B	H	A	B	D	B	B	D	A	H	H	H	C	D	A	B	H	H	B	A	B	A	D	D	D	B	H	D
769	Tag_3029	106.5	Zjn_sc00002.1	7,067,794	Zjn_chr01	18,001,233	3A	36,494,081	3B	62,440,211	Zmw_sc00883.1	121,500	Zmw_sc01151.1	68,508	Zpz_sc01482.1	24,434	H	H	H	H	A	B	H	H	B	H	B	B	H	A	H	H	H	B	H	A	B	H	H	B	A	B	A	H	H	H	B	H	H
770	Tag_3031	106.9	Zjn_sc00002.1	7,087,439	Zjn_chr01	18,020,878	3A	36,456,004	3B	62,479,569	Zmw_sc00883.1	140,921	Zmw_sc01151.1	88,681	Zpz_sc01482.1	4,379	H	H	H	H	A	B	H	H	B	H	B	B	H	A	H	H	H	B	H	A	B	H	H	B	A	B	A	H	H	H	B	H	H
771	Tag_3033	106.9	Zjn_sc00002.1	7,095,736	Zjn_chr01	18,029,175	-	-	-	-	Zmw_sc01151.1	95,964	-	-	Zpz_sc00385.1	178,227	H	H	H	H	A	B	H	H	B	H	B	B	H	A	H	H	H	B	H	A	B	H	H	B	A	B	A	H	H	H	B	H	H
772	Tag_3037r	107	Zjn_sc00002.1	7,098,910	Zjn_chr01	18,032,349	3A	36,442,075	3B	62,491,043	Zmw_sc01151.1	99,138	-	-	Zpz_sc00385.1	175,048	H	H	H	H	A	B	H	H	B	H	B	B	H	A	H	H	H	B	H	A	B	H	H	B	A	B	A	H	H	H	B	H	H
773	Tag_3040	107.3	Zjn_sc00002.1	7,108,065	Zjn_chr01	18,041,504	-	-	-	-	Zmw_sc01151.1	108,531	Zmw_sc05754.1	20,782	Zpz_sc00385.1	161,032	H	H	H	H	H	B	H	H	B	H	B	B	H	A	H	H	H	B	H	A	B	H	H	B	A	B	A	H	H	H	B	H	H
774	Tag_3042	107.4	Zjn_sc00002.1	7,110,199	Zjn_chr01	18,043,638	3A	36,414,140	3B	62,528,876	Zmw_sc01151.1	110,655	Zmw_sc05754.1	18,452	Zpz_sc00385.1	158,943	H	H	H	H	H	B	H	H	B	H	B	B	H	A	H	H	H	B	H	A	B	H	H	B	A	B	A	H	H	H	B	H	H
775	Tag_3043	107.4	Zjn_sc00002.1	7,111,397	Zjn_chr01	18,044,836	3A	36,413,256	3B	62,529,774	Zmw_sc05754.1	17,277	Zmw_sc01151.1	111,692	Zpz_sc00385.1	157,768	H	H	H	H	H	B	H	H	B	H	B	B	H	A	H	H	H	B	H	A	B	H	H	B	A	B	A	H	H	H	B	H	H
776	Tag_3051	107.6	Zjn_sc00002.1	7,123,978	Zjn_chr01	18,057,417	3A	36,398,356	3B	62,545,656	Zmw_sc05754.1	4,703	Zmw_sc01151.1	124,163	Zpz_sc00385.1	145,349	H	H	H	H	H	B	H	H	B	H	B	B	H	A	H	H	H	B	H	A	B	H	H	B	A	B	A	H	H	H	B	H	H
777	Tag_3053	107.7	Zjn_sc00002.1	7,133,911	Zjn_chr01	18,067,350	3A	36,358,501	3B	62,580,494	Zmw_sc03936.1	5,473	-	-	Zpz_sc00385.1	135,320	H	H	H	H	H	B	H	H	B	H	B	B	H	A	H	H	H	B	H	A	B	H	H	B	A	B	A	H	H	H	B	H	H
778	Tag_3055	107.7	Zjn_sc00002.1	7,135,968	Zjn_chr01	18,069,407	3A	36,356,617	3B	62,582,335	Zmw_sc03936.1	7,530	Zmw_sc03936.1	7,530	Zpz_sc00385.1	133,263	H	H	H	H	H	B	H	H	B	H	B	B	H	A	H	H	H	B	H	A	B	H	H	B	A	B	A	H	H	H	B	H	H
779	Tag_3060	107.8	Zjn_sc00002.1	7,141,885	Zjn_chr01	18,075,324	-	-	-	-	Zmw_sc03936.1	13,447	Zmw_sc03936.1	13,447	Zpz_sc00385.1	127,286	H	H	H	H	H	B	H	H	B	H	B	B	H	A	H	H	H	B	H	A	B	H	H	B	A	B	A	H	H	H	B	H	H
780	Tag_3065	108	Zjn_sc00002.1	7,155,354	Zjn_chr01	18,088,793	3A	36,331,778	3B	62,607,541	Zmw_sc03936.1	26,864	-	-	Zpz_sc00385.1	114,014	H	H	H	H	H	B	H	H	B	H	B	B	H	A	H	H	H	B	H	A	B	H	H	B	A	B	A	H	H	H	B	H	H
781	Tag_3070	108.5	Zjn_sc00002.1	7,174,795	Zjn_chr01	18,108,234	-	-	-	-	Zmw_sc04766.1	3,470	Zmw_sc03322.1	2,799	Zpz_sc00385.1	93,932	H	H	H	H	H	B	H	H	B	H	B	B	H	A	H	H	H	B	H	A	B	H	H	B	A	B	A	H	H	H	B	H	H
782	Tag_3076	108.7	Zjn_sc00002.1	7,178,881	Zjn_chr01	18,112,320	3A	36,281,767	3B	62,648,642	Zmw_sc03322.1	6,873	Zmw_sc04766.1	7,542	Zpz_sc00385.1	89,851	H	H	H	H	H	B	H	H	B	H	B	B	H	A	H	H	H	B	H	A	B	H	H	B	A	B	A	H	H	H	B	H	H
783	Tag_3078u	108.7	Zjn_sc00002.1	7,181,926	Zjn_chr01	18,115,365	-	-	-	-	Zmw_sc00086.1	232,959	Zmw_sc00101.1	60,139	Zpz_sc00822.1	67,890	H	H	H	H	H	B	H	H	B	H	B	B	H	A	H	H	H	B	H	A	B	H	H	B	A	B	A	H	H	H	B	H	H
784	Tag_3089r	110	Zjn_sc00002.1	7,224,910	Zjn_chr01	18,158,349	3A	36,221,383	3B	62,739,414	Zmw_sc03322.1	52,742	Zmw_sc04310.1	31,622	Zpz_sc00385.1	43,321	H	H	H	H	D	B	H	H	B	H	B	B	H	A	H	H	H	B	H	A	B	H	H	B	H	B	A	H	H	B	H	H	H
785	Tag_3093	110.3	Zjn_sc00002.1	7,241,791	Zjn_chr01	18,175,230	-	-	-	-	Zmw_sc04310.1	14,838	-	-	Zpz_sc00385.1	27,021	H	H	H	D	-	B	H	H	B	-	B	B	H	A	H	H	H	B	-	A	B	H	-	B	H	B	A	-	H	B	H	H	H
786	Tag_3095	110.3	Zjn_sc00002.1	7,243,666	Zjn_chr01	18,177,105	-	-	-	-	Zmw_sc04310.1	12,963	Zmw_sc04310.1	12,963	Zpz_sc01907.1	6,030	H	H	H	C	H	B	H	H	B	H	B	B	H	A	H	H	H	B	H	A	B	H	H	B	H	B	A	H	H	B	H	H	H
787	Tag_3100	110.4	Zjn_sc00002.1	7,251,793	Zjn_chr01	18,185,232	3A	36,167,638	3B	62,789,051	Zmw_sc04310.1	4,852	Zmw_sc04299.1	33,561	Zpz_sc00385.1	17,026	H	H	H	H	H	B	H	H	B	H	B	B	H	A	H	H	H	B	H	A	B	H	H	B	H	B	A	H	H	B	H	H	H
788	Tag_3102u	110.4	Zjn_sc00002.1	7,260,680	Zjn_chr01	18,194,119	-	-	-	-	Zmw_sc04299.1	24,076	Zmw_sc04299.1	24,076	Zpz_sc00385.1	8,419	H	H	H	H	H	B	H	H	B	H	B	B	H	A	H	H	H	B	H	A	B	H	H	B	H	B	A	H	H	B	H	H	H
789	Tag_3103u	110.5	Zjn_sc00002.1	7,265,781	Zjn_chr01	18,199,220	-	-	-	-	Zmw_sc04299.1	19,195	-	-	Zpz_sc00385.1	3,430	H	H	-	H	H	B	H	H	B	H	B	B	H	A	H	H	H	B	H	A	B	H	H	B	H	B	A	H	H	B	H	H	H
790	Tag_3109	110.9	Zjn_sc00002.1	7,341,725	Zjn_chr01	18,275,164	3A	36,071,993	3B	62,895,335	Zmw_sc06220.1	15,573	Zmw_sc04378.1	16,405	Zpz_sc00365.1	134,060	H	H	H	H	H	B	H	H	B	H	B	B	H	A	H	H	H	B	H	A	B	H	H	B	H	B	A	H	H	B	H	H	H
791	Tag_3111	111	Zjn_sc00002.1	7,360,938	Zjn_chr01	18,294,377	-	-	-	-	Zmw_sc07997.1	3,012	-	-	Zpz_sc00365.1	113,216	H	H	H	H	H	B	H	H	B	B	B	B	H	A	D	H	H	B	H	A	B	H	H	B	H	B	A	H	H	B	H	H	H
792	Tag_3112u	111	Zjn_sc00002.1	7,362,353	Zjn_chr01	18,295,792	3A	36,053,409	-	-	Zmw_sc07997.1	4,419	-	-	Zpz_sc00365.1	111,803	H	H	H	H	H	B	H	H	B	B	B	B	H	A	H	H	H	B	H	A	B	H	H	B	H	B	A	H	H	B	H	H	H
793	Tag_3118	111.1	Zjn_sc00002.1	7,398,412	Zjn_chr01	18,331,851	3A	35,963,735	3B	62,996,945	Zmw_sc01269.1	89,877	Zmw_sc01269.1	89,877	Zpz_sc00365.1	77,034	H	D	H	H	H	B	H	D	B	B	B	B	H	A	H	H	H	C	D	A	B	H	H	B	H	B	A	H	H	B	H	H	H
794	Tag_3119	111.1	Zjn_sc00002.1	7,409,412	Zjn_chr01	18,342,851	3A	35,849,101	3B	63,019,350	Zmw_sc01269.1	79,242	-	-	Zpz_sc00365.1	65,973	H	H	H	H	H	B	H	H	B	B	B	B	H	A	H	H	H	B	H	A	B	H	H	B	H	B	A	H	H	B	H	H	H
795	Tag_3121	111.5	Zjn_sc00002.1	7,427,023	Zjn_chr01	18,360,462	3A	35,811,108	3B	63,056,944	Zmw_sc01269.1	61,670	Zmw_sc01269.1	61,670	Zpz_sc00365.1	48,444	H	H	H	H	H	B	H	-	-	B	-	B	H	A	-	H	H	B	-	A	B	H	H	B	H	B	A	H	H	B	H	H	H
796	Tag_3124	111.5	Zjn_sc00002.1	7,427,909	Zjn_chr01	18,361,348	-	-	-	-	Zmw_sc01269.1	60,781	-	-	Zpz_sc00365.1	47,555	H	H	H	H	H	B	H	H	B	B	B	B	H	A	H	H	H	B	H	A	B	H	H	B	H	B	A	H	H	B	H	H	H
797	Tag_3126u	111.6	Zjn_sc00002.1	7,434,892	Zjn_chr01	18,368,331	3A	35,796,217	3B	63,071,521	Zmw_sc01269.1	53,807	-	-	Zpz_sc00365.1	40,609	H	H	H	H	H	B	H	H	B	B	B	B	H	A	H	H	H	B	H	A	B	H	H	B	H	B	A	H	H	B	H	H	H
798	Tag_3131	111.8	Zjn_sc00002.1	7,465,447	Zjn_chr01	18,398,886	-	-	-	-	Zmw_sc01269.1	23,837	Zmw_sc03526.1	22,309	Zpz_sc00365.1	16,994	H	H	H	C	H	B	H	-	B	B	B	-	H	A	H	H	H	B	-	A	B	H	H	B	H	B	D	H	H	B	H	H	H
799	Tag_3138	111.9	Zjn_sc00002.1	7,485,575	Zjn_chr01	18,419,014	2A	13,216,798	3B	63,134,770	Zmw_sc03526.1	44,590	Zmw_sc01269.1	5,390	Zpz_sc00591.1	143,699	C	H	-	H	H	B	H	H	B	B	B	B	H	A	H	H	H	B	H	A	B	H	H	B	H	B	A	H	H	B	H	H	H
800	Tag_3139	111.9	Zjn_sc00002.1	7,486,271	Zjn_chr01	18,419,710	-	-	-	-	Zmw_sc01269.1	4,694	Zmw_sc03526.1	45,281	Zpz_sc00591.1	143,008	H	H	H	H	H	B	H	H	B	B	B	B	H	A	H	H	H	B	H	A	B	H	H	B	H	B	A	H	H	B	H	H	H
801	Tag_3143	111.9	Zjn_sc00002.1	7,488,580	Zjn_chr01	18,422,019	-	-	-	-	Zmw_sc03526.1	47,591	Zmw_sc01269.1	2,385	Zpz_sc00591.1	140,698	H	H	H	H	H	B	H	H	B	B	B	B	H	A	H	H	H	B	H	A	B	H	H	B	H	B	A	H	H	B	H	H	H
802	Tag_3146u	111.9	Zjn_sc00002.1	7,496,171	Zjn_chr01	18,429,610	3A	35,700,367	3B	63,162,582	Zmw_sc04986.1	4,845	-	-	Zpz_sc00591.1	133,472	H	H	H	-	H	B	H	-	-	B	B	B	-	A	H	-	H	C	H	A	B	H	H	B	H	B	A	H	H	B	H	H	H
803	Tag_3150	111.9	Zjn_sc00002.1	7,519,428	Zjn_chr01	18,452,867	3A	35,633,482	3B	63,190,420	Zmw_sc04986.1	28,063	-	-	Zpz_sc00591.1	109,532	H	H	H	H	H	B	H	H	B	B	B	B	H	A	H	H	H	B	H	A	B	H	H	B	H	B	A	H	H	B	H	H	H
804	Tag_3152	111.9	Zjn_sc00002.1	7,521,927	Zjn_chr01	18,455,366	-	-	-	-	Zmw_sc03251.1	56,179	Zmw_sc02594.1	68,257	Zpz_sc00591.1	107,033	H	H	H	H	H	B	H	H	B	B	B	B	H	A	H	H	H	B	H	A	B	H	H	B	H	B	A	H	H	B	H	H	H
805	Tag_3160u	112	Zjn_sc00002.1	7,552,964	Zjn_chr01	18,486,403	3A	35,584,013	3B	63,231,883	Zmw_sc03251.1	31,265	Zmw_sc02594.1	37,661	Zpz_sc00591.1	82,302	H	H	H	H	H	B	H	H	B	B	B	B	A	A	H	H	H	B	D	A	B	H	H	B	D	B	A	H	H	B	D	D	D
806	Tag_3161u	112.1	Zjn_sc00002.1	7,560,131	Zjn_chr01	18,493,570	-	-	-	-	Zmw_sc03251.1	24,250	Zmw_sc02594.1	30,550	Zpz_sc00591.1	75,139	H	H	H	H	H	B	H	H	B	B	B	B	H	A	H	H	H	B	H	A	B	H	H	B	H	B	A	H	H	B	H	H	H
807	Tag_3167	112.1	Zjn_sc00002.1	7,603,899	Zjn_chr01	18,537,338	3A	35,504,378	3B	63,287,434	Zmw_sc03702.1	6,461	-	-	Zpz_sc00591.1	32,577	H	H	H	H	H	B	H	H	B	B	B	B	H	A	H	H	H	B	H	A	B	H	H	B	H	B	A	H	H	B	H	H	H
808	Tag_3170r	112.6	Zjn_sc00002.1	7,627,118	Zjn_chr01	18,560,557	3A	35,483,025	3B	63,307,226	Zmw_sc03702.1	29,008	-	-	Zpz_sc00591.1	14,900	H	H	H	H	H	B	H	H	B	B	B	B	H	A	H	H	H	B	H	A	B	H	H	B	H	B	A	H	H	B	H	H	H
809	Tag_3175u	112.6	Zjn_sc00002.1	7,635,900	Zjn_chr01	18,569,339	3A	35,474,241	3B	63,316,015	Zmw_sc03702.1	37,787	Zmw_sc03702.1	37,787	Zpz_sc00591.1	6,024	H	H	H	H	-	-	H	-	-	B	-	B	H	A	H	H	-	B	H	A	B	H	H	B	H	B	A	H	H	B	H	H	H
810	Tag_3101h	112.6	Zjn_sc00002.1	7,636,313	Zjn_chr01	18,569,752	3A	35,473,169	3B	63,317,260	Zmw_sc03702.1	38,200	Zmw_sc03702.1	38,200	Zpz_sc00591.1	5,611	H	H	H	H	-	-	H	-	-	B	-	B	H	A	H	H	-	B	H	A	B	H	H	B	H	B	A	H	H	B	H	H	H
811	Tag_3180	112.6	Zjn_sc00002.1	7,645,097	Zjn_chr01	18,578,536	-	-	-	-	Zmw_sc04978.1	603	Zmw_sc06811.1	602	Zpz_sc00077.1	5,075	H	H	H	H	H	B	H	H	B	B	B	B	H	A	H	H	H	B	H	A	B	H	H	B	H	B	A	H	H	B	H	H	H
812	Tag_3182	112.6	Zjn_sc00002.1	7,664,499	Zjn_chr01	18,597,938	-	-	-	-	Zmw_sc04978.1	18,484	-	-	Zpz_sc00077.1	23,250	H	H	H	H	H	B	H	H	B	B	B	B	H	A	H	H	H	B	H	A	B	H	H	B	H	B	D	H	H	B	H	H	H
813	Tag_3184	112.6	Zjn_sc00002.1	7,665,827	Zjn_chr01	18,599,266	-	-	-	-	Zmw_sc04978.1	19,812	-	-	Zpz_sc00077.1	24,443	H	H	H	B	H	B	H	H	B	B	B	B	H	A	H	H	H	B	H	A	B	H	H	B	H	B	A	H	H	B	H	H	H
814	Tag_3186	112.6	Zjn_sc00002.1	7,675,914	Zjn_chr01	18,609,353	3A	35,370,135	3B	63,399,541	Zmw_sc00155.1	108,541	-	-	Zpz_sc00077.1	30,546	H	H	H	H	H	B	H	H	B	B	B	B	H	A	H	H	H	B	H	A	B	H	H	B	H	B	A	H	H	B	H	H	H
815	Tag_3195	113	Zjn_sc00002.1	7,704,595	Zjn_chr01	18,638,034	-	-	-	-	Zmw_sc01684.1	89,045	Zmw_sc00155.1	80,181	Zpz_sc00077.1	58,274	H	H	H	H	H	B	H	H	B	B	B	B	H	A	H	H	H	B	H	A	B	H	H	B	H	H	A	H	H	B	H	H	H
816	Tag_3203	113	Zjn_sc00002.1	7,768,469	Zjn_chr01	18,701,908	-	-	-	-	Zmw_sc00155.1	15,511	Zmw_sc01684.1	41,365	Zpz_sc00077.1	107,234	H	H	H	H	H	B	-	-	B	B	B	B	H	A	H	H	H	B	-	A	B	H	H	B	H	H	D	H	H	B	H	H	H
817	Tag_3207	113.2	Zjn_sc00002.1	7,794,885	Zjn_chr01	18,728,324	-	-	-	-	Zmw_sc01684.1	15,207	Zmw_sc01684.1	15,207	Zpz_sc00077.1	133,009	H	H	H	H	H	B	H	H	B	B	B	B	H	A	H	H	H	B	H	A	B	H	H	H	H	H	A	H	H	B	H	H	H
818	Tag_3211	113.2	Zjn_sc00002.1	7,817,654	Zjn_chr01	18,751,093	3A	35,167,158	3B	63,600,184	Zmw_sc03559.1	7,323	Zmw_sc03559.1	7,323	Zpz_sc00077.1	154,353	H	H	H	H	H	B	H	H	B	B	B	B	H	A	H	H	H	B	H	A	B	H	H	H	H	H	D	H	H	B	H	H	H
819	Tag_3140h	113.2	Zjn_sc00002.1	7,821,024	Zjn_chr01	18,754,463	-	-	3B	63,603,384	Zmw_sc03559.1	10,691	Zmw_sc03559.1	10,691	Zpz_sc00077.1	157,721	H	H	H	H	H	B	H	H	B	B	B	B	H	A	H	H	H	A	H	A	B	H	H	H	H	H	D	H	H	B	H	H	H
820	Tag_3216	113.2	Zjn_sc00002.1	7,833,489	Zjn_chr01	18,766,928	-	-	-	-	Zmw_sc03559.1	23,279	Zmw_sc03559.1	23,279	Zpz_sc00077.1	171,023	H	H	H	H	H	B	H	H	B	B	B	B	H	A	H	H	H	B	H	A	B	H	H	H	H	H	A	H	H	B	H	H	H
821	Tag_3143h	113.2	Zjn_sc00002.1	7,844,623	Zjn_chr01	18,778,062	-	-	-	-	Zmw_sc03559.1	27,194	Zmw_sc03559.1	27,194	Zpz_sc00077.1	175,000	H	H	H	H	H	B	H	H	B	B	B	B	H	A	H	H	H	B	H	A	B	H	H	H	H	H	A	H	H	B	H	H	H
822	Tag_3221	113.2	Zjn_sc00002.1	7,859,959	Zjn_chr01	18,793,398	3A	35,064,668	3B	63,681,007	Zmw_sc03559.1	42,081	-	-	Zpz_sc00077.1	189,918	H	H	H	H	H	B	H	-	B	B	B	B	H	A	H	H	H	B	H	A	B	C	H	H	H	H	A	H	H	B	H	H	H
823	Tag_3224	113.3	Zjn_sc00002.1	7,864,977	Zjn_chr01	18,798,416	3A	35,052,018	-	-	Zmw_sc03559.1	47,092	-	-	Zpz_sc00077.1	194,931	H	H	H	H	H	B	H	H	B	B	B	B	H	A	H	H	H	B	H	A	B	H	H	H	H	H	D	H	H	B	H	H	H
824	Tag_3225u	113.3	Zjn_sc00002.1	7,866,563	Zjn_chr01	18,800,002	-	-	-	-	-	-	-	-	Zpz_sc00077.1	196,877	H	H	H	H	H	B	H	H	B	B	B	B	H	A	H	H	H	B	H	A	B	H	H	H	H	H	A	H	H	B	H	H	H
825	Tag_3152h	113.3	Zjn_sc00002.1	7,866,883	Zjn_chr01	18,800,322	-	-	-	-	Zmw_sc07481.1	11,929	Zmw_sc06875.1	15,670	Zpz_sc00077.1	196,877	H	H	H	A	H	B	H	H	B	B	B	B	H	A	H	H	H	B	H	A	B	-	A	H	H	H	A	H	H	B	H	-	H
826	Tag_3231	113.4	Zjn_sc00002.1	7,880,821	Zjn_chr01	18,814,260	-	-	3B	63,793,904	Zmw_sc08875.1	4,288	-	-	Zpz_sc00077.1	214,013	H	H	H	H	H	B	H	H	B	B	B	B	H	A	H	H	H	B	H	A	B	H	H	H	H	H	A	H	H	B	H	H	H
827	Tag_3248u	113.5	Zjn_sc00002.1	7,933,111	Zjn_chr01	18,866,550	-	-	-	-	Zmw_sc03032.1	10,410	-	-	Zpz_sc00077.1	270,231	H	H	H	H	H	B	H	H	B	B	B	B	H	A	H	H	H	B	H	A	B	H	H	H	H	H	A	H	H	B	H	H	H
828	Tag_3252	113.5	Zjn_sc00002.1	7,947,300	Zjn_chr01	18,880,739	3A	34,874,624	3B	63,887,902	Zmw_sc03252.1	13,488	Zmw_sc03032.1	24,635	Zpz_sc00278.1	91,742	H	H	H	H	-	B	H	-	B	B	B	B	H	A	H	H	H	B	-	A	B	H	H	H	H	H	A	H	H	B	H	H	-
829	Tag_3253	113.5	Zjn_sc00002.1	7,950,535	Zjn_chr01	18,883,974	3A	34,871,119	3B	63,891,228	Zmw_sc03252.1	10,024	Zmw_sc03032.1	27,870	Zpz_sc00278.1	88,278	H	H	H	H	H	B	H	H	B	B	B	B	H	A	H	H	H	B	H	A	-	H	H	H	H	H	D	H	H	B	H	H	H
830	Tag_3254u	113.5	Zjn_sc00002.1	7,955,462	Zjn_chr01	18,888,901	3A	34,862,218	-	-	Zmw_sc02539.1	20,145	Zmw_sc03032.1	32,772	Zpz_sc00077.1	292,576	H	H	H	-	H	B	H	H	B	B	B	B	H	A	H	H	H	B	C	A	B	H	H	H	H	H	-	H	H	B	H	H	B
831	Tag_3260u	113.5	Zjn_sc00002.1	7,992,287	Zjn_chr01	18,925,726	-	-	-	-	Zmw_sc01722.1	33,424	Zmw_sc01722.1	33,424	Zpz_sc00077.1	331,552	H	H	H	H	H	B	H	H	B	B	B	B	H	A	H	H	H	B	H	A	B	H	H	H	H	H	A	H	H	B	H	H	H
832	Tag_3267	113.7	Zjn_sc00002.1	8,033,630	Zjn_chr01	18,967,069	3A	34,657,626	3B	64,127,012	Zmw_sc01722.1	78,369	Zmw_sc03622.1	29,941	Zpz_sc03031.1	19,381	H	H	H	H	H	B	H	H	B	B	B	B	H	D	H	H	H	B	H	A	B	H	H	H	H	H	A	H	H	B	H	H	H
1	Tag_16248	0	Zjn_sc00014.1	4,678,108	Zjn_chr02	7,724	-	-	-	-	Zmw_sc03063.1	7,702	Zmw_sc06023.1	19,762	Zpz_sc00309.1	19,945	A	H	A	H	B	H	H	A	B	B	A	H	H	B	H	A	H	B	A	A	D	H	B	B	B	A	H	B	H	H	A	A	B
2	Tag_16212u	0.5	Zjn_sc00014.1	4,561,855	Zjn_chr02	123,977	3A	218,026	3B	285,743	Zmw_sc03084.1	53,570	Zmw_sc02014.1	3,796	Zpz_sc00309.1	125,598	A	H	A	H	B	H	H	A	B	B	A	H	H	B	H	A	H	B	A	A	H	H	B	B	B	A	H	B	H	H	A	A	B
3	Tag_16240	0.5	Zjn_sc00014.1	4,657,769	Zjn_chr02	28,063	-	-	-	-	Zmw_sc03063.1	28,036	-	-	Zpz_sc00309.1	40,082	A	H	A	H	B	H	H	A	B	B	A	H	H	B	H	A	H	B	A	A	H	H	B	B	B	A	H	B	H	H	A	A	B
4	Tag_16244	0.5	Zjn_sc00014.1	4,675,899	Zjn_chr02	9,933	-	-	-	-	Zmw_sc06023.1	21,999	Zmw_sc03063.1	9,911	Zpz_sc00309.1	22,182	A	H	A	H	B	H	H	A	B	B	A	H	H	B	H	A	H	B	A	A	H	H	B	B	B	A	H	B	H	H	A	A	B
5	Tag_16217	0.6	Zjn_sc00014.1	4,571,582	Zjn_chr02	114,250	3A	202,366	3B	273,144	Zmw_sc02014.1	13,529	-	-	Zpz_sc00309.1	115,905	A	H	A	H	B	H	H	A	B	B	A	H	H	B	H	A	H	B	A	A	H	H	B	B	B	A	H	B	H	H	A	A	B
6	Tag_16224	0.6	Zjn_sc00014.1	4,598,034	Zjn_chr02	87,798	-	-	-	-	Zmw_sc02014.1	39,510	Zmw_sc02014.1	39,510	Zpz_sc00309.1	89,675	A	H	A	H	B	H	H	A	B	B	A	H	H	B	H	A	H	B	A	A	H	H	B	B	B	A	H	B	H	H	A	A	B
7	Tag_16191	0.7	Zjn_sc00014.1	4,479,602	Zjn_chr02	206,230	-	-	-	-	Zmw_sc02335.1	69,937	Zmw_sc02335.1	69,937	Zpz_sc01373.1	22,293	A	H	A	H	B	H	H	A	B	B	A	H	H	B	H	A	H	B	A	A	H	H	B	B	B	A	H	B	H	H	A	A	B
8	Tag_16200	0.7	Zjn_sc00014.1	4,506,762	Zjn_chr02	179,070	-	-	-	-	Zmw_sc04247.1	13,415	-	-	Zpz_sc00309.1	179,000	A	H	A	H	B	H	H	A	B	B	A	H	H	B	H	A	H	B	A	A	H	H	B	B	B	A	H	B	H	H	A	A	B
9	Tag_16198u	0.7	Zjn_sc00014.1	4,504,803	Zjn_chr02	181,029	-	-	-	-	Zmw_sc04247.1	11,457	Zmw_sc04247.1	11,457	Zpz_sc00309.1	180,957	A	H	A	H	B	H	H	-	B	B	A	H	H	B	H	A	H	B	A	A	H	H	B	B	B	A	H	B	H	H	A	A	B
10	Tag_16190	0.7	Zjn_sc00014.1	4,477,541	Zjn_chr02	208,067	-	-	-	-	-	-	-	-	Zpz_sc01373.1	24,065	A	-	A	-	B	H	H	-	B	B	A	H	H	B	H	A	H	B	-	A	H	H	B	B	B	A	H	B	H	H	A	A	B
11	Tag_16186	0.9	Zjn_sc00014.1	4,445,342	Zjn_chr02	240,490	3A	462,883	3B	515,980	Zmw_sc02335.1	36,365	Zmw_sc02335.1	36,365	Zpz_sc01373.1	55,969	A	H	A	H	B	H	H	A	B	B	A	H	H	-	H	A	H	B	A	A	-	H	B	H	B	A	H	B	H	H	A	A	B
12	Tag_16181u	0.9	Zjn_sc00014.1	4,434,965	Zjn_chr02	250,867	-	-	-	-	Zmw_sc02335.1	25,936	Zmw_sc02335.1	25,936	Zpz_sc01373.1	66,306	A	H	A	H	B	H	H	A	B	B	A	H	H	B	H	A	H	B	A	A	H	H	B	H	B	A	H	B	H	H	A	A	B
13	Tag_16174	0.9	Zjn_sc00014.1	4,426,051	Zjn_chr02	259,781	3A	514,249	3B	551,405	Zmw_sc02335.1	17,014	Zmw_sc02335.1	17,014	Zpz_sc01373.1	75,089	A	H	A	H	B	H	H	A	B	B	A	H	H	B	H	A	H	B	A	A	H	H	B	H	B	A	H	B	H	H	A	A	B
14	Tag_16166	1	Zjn_sc00014.1	4,417,935	Zjn_chr02	267,897	3A	549,999	3B	584,863	Zmw_sc02335.1	9,069	-	-	Zpz_sc01373.1	84,393	A	H	A	H	B	H	H	A	B	B	A	H	H	B	H	A	H	B	A	A	H	H	B	H	B	A	H	B	H	H	A	A	B
15	Tag_16164	1.4	Zjn_sc00014.1	4,390,165	Zjn_chr02	295,667	3A	651,130	3B	685,000	Zmw_sc01613.1	16,044	Zmw_sc03433.1	35,964	Zpz_sc00168.1	233,606	A	H	A	H	B	H	H	A	B	B	A	H	H	B	H	A	H	B	A	-	H	H	B	H	B	A	H	B	H	H	A	A	B
16	Tag_16161	1.4	Zjn_sc00014.1	4,389,081	Zjn_chr02	296,751	3A	599,807	3B	684,374	Zmw_sc01613.1	17,131	Zmw_sc03433.1	34,879	Zpz_sc00168.1	232,521	A	H	A	H	B	H	H	A	B	B	A	H	H	B	H	A	H	C	A	A	H	H	B	H	B	A	H	B	H	H	A	A	B
17	Tag_16157	1.7	Zjn_sc00014.1	4,374,928	Zjn_chr02	310,904	3A	616,789	3B	666,210	Zmw_sc03433.1	20,513	Zmw_sc01613.1	31,525	Zpz_sc00168.1	218,095	A	H	A	H	B	H	H	A	B	B	A	H	H	B	H	A	H	B	A	A	H	H	B	H	B	A	H	B	H	H	A	A	H
18	Tag_16150u	2.1	Zjn_sc00014.1	4,331,851	Zjn_chr02	353,981	3A	702,154	3B	751,342	Zmw_sc06465.1	11,095	Zmw_sc01613.1	70,096	Zpz_sc00168.1	178,880	A	H	A	H	B	H	H	-	B	B	A	H	H	B	H	A	H	B	A	A	H	-	B	H	B	A	H	B	H	H	A	A	H
19	Tag_16136	3.1	Zjn_sc00014.1	4,267,744	Zjn_chr02	418,088	3A	900,294	3B	871,388	Zmw_sc04601.1	17,428	Zmw_sc04588.1	17,451	Zpz_sc00168.1	123,144	A	H	A	H	B	H	H	A	B	B	A	H	H	B	H	A	H	B	A	A	H	H	B	H	B	A	H	B	H	H	H	A	H
20	Tag_16137	3.1	Zjn_sc00014.1	4,270,790	Zjn_chr02	415,042	3A	896,884	3B	867,969	Zmw_sc04601.1	14,385	Zmw_sc04588.1	14,424	Zpz_sc00168.1	126,178	A	H	A	H	B	H	H	A	B	B	A	H	H	B	H	A	H	B	A	A	H	H	B	H	B	A	H	B	H	H	H	A	H
21	Tag_16133	3.2	Zjn_sc00014.1	4,256,425	Zjn_chr02	429,407	3A	911,987	3B	884,744	Zmw_sc04601.1	28,796	Zmw_sc04588.1	28,889	Zpz_sc00168.1	111,685	A	H	A	H	B	H	H	A	B	B	A	H	H	B	H	A	H	B	A	A	H	H	B	H	B	A	H	B	H	H	H	A	H
22	Tag_16128r	3.2	Zjn_sc00014.1	4,243,334	Zjn_chr02	442,498	3A	951,731	3B	972,961	Zmw_sc02650.1	7,032	Zmw_sc02650.1	7,032	Zpz_sc00168.1	98,699	A	H	A	H	B	H	H	A	B	B	A	H	H	B	H	A	H	C	A	A	H	H	B	H	B	A	H	B	H	H	H	A	H
23	Tag_16129u	3.2	Zjn_sc00014.1	4,246,658	Zjn_chr02	439,174	-	-	-	-	Zmw_sc02650.1	3,556	Zmw_sc02650.1	3,556	Zpz_sc00168.1	102,046	A	C	A	H	B	H	H	A	B	B	A	H	H	B	H	A	H	B	A	A	H	H	B	H	B	A	H	B	H	H	H	A	H
24	Tag_16121	3.5	Zjn_sc00014.1	4,213,064	Zjn_chr02	472,768	-	-	-	-	Zmw_sc02650.1	36,928	-	-	Zpz_sc00168.1	69,178	A	H	A	H	B	H	H	A	B	B	A	H	H	B	H	A	H	B	A	A	H	H	B	H	B	A	H	B	H	H	H	A	C
25	Tag_16114u	3.6	Zjn_sc00014.1	4,180,999	Zjn_chr02	504,833	3A	1,170,321	-	-	Zmw_sc04676.1	1,919	Zmw_sc03029.1	58,081	Zpz_sc00168.1	36,856	A	H	A	H	B	H	H	A	B	B	A	H	H	B	H	A	H	B	A	A	H	H	B	H	B	A	H	B	H	H	H	A	H
26	Tag_16110	3.7	Zjn_sc00014.1	4,168,914	Zjn_chr02	516,918	3A	1,182,824	3B	1,126,524	Zmw_sc04676.1	14,921	Zmw_sc03029.1	45,990	Zpz_sc00168.1	23,957	A	H	A	H	B	H	H	A	B	B	A	H	H	B	H	A	H	B	A	A	H	H	B	H	B	A	H	B	H	H	H	A	H
27	Tag_15599h	3.8	Zjn_sc00014.1	4,181,058	Zjn_chr02	504,774	3A	1,170,321	-	-	Zmw_sc04676.1	1,860	Zmw_sc03029.1	58,137	Zpz_sc00168.1	36,915	A	H	A	H	-	-	-	A	B	B	A	H	H	-	H	A	H	B	A	A	H	H	B	H	B	A	-	B	H	H	H	A	H
28	Tag_15589h	4.2	Zjn_sc00014.1	4,165,775	Zjn_chr02	520,057	-	-	-	-	Zmw_sc03029.1	42,859	Zmw_sc04676.1	18,098	Zpz_sc00168.1	20,784	A	H	A	H	B	H	H	A	B	B	A	H	A	B	H	A	H	B	A	A	C	H	B	H	B	A	H	B	H	H	H	A	H
29	Tag_16095	4.3	Zjn_sc00014.1	4,150,041	Zjn_chr02	535,791	3A	1,279,626	3B	1,202,041	Zmw_sc03029.1	27,194	Zmw_sc04676.1	34,151	Zpz_sc00168.1	4,896	A	H	A	H	B	H	H	A	B	B	A	H	A	B	H	A	H	B	A	A	H	H	B	H	B	A	H	B	H	H	H	A	H
30	Tag_16091	4.3	Zjn_sc00014.1	4,143,525	Zjn_chr02	542,307	-	-	-	-	Zmw_sc05462.1	4,811	Zmw_sc03029.1	21,110	Zpz_sc03018.1	5,145	A	H	A	H	B	H	H	A	B	B	A	H	A	B	H	A	H	B	A	A	H	H	B	H	B	A	H	B	H	H	H	A	H
31	Tag_16086u	4.5	Zjn_sc00014.1	4,113,751	Zjn_chr02	572,081	-	-	-	-	Zmw_sc09215.1	2,801	Zmw_sc08924.1	3,898	Zpz_sc03018.1	27,105	A	H	A	H	B	H	H	A	B	B	A	H	A	B	H	A	H	B	A	A	H	H	B	H	B	A	H	B	H	H	H	A	H
32	Tag_16083	4.6	Zjn_sc00014.1	4,107,183	Zjn_chr02	578,649	3A	1,396,234	3B	1,304,646	Zmw_sc08395.1	2,991	Zmw_sc08395.1	2,991	Zpz_sc03018.1	32,957	A	H	A	H	B	H	H	A	B	B	A	H	A	B	H	A	H	B	A	A	H	H	B	H	B	A	H	B	H	H	H	A	H
33	Tag_16080r	4.6	Zjn_sc00014.1	4,105,006	Zjn_chr02	580,826	3A	1,399,526	3B	1,307,991	Zmw_sc08395.1	5,178	Zmw_sc08395.1	5,178	Zpz_sc03018.1	35,142	A	H	A	H	B	H	H	A	B	B	A	H	A	B	H	A	H	C	A	A	H	H	B	H	B	A	H	B	H	H	H	A	H
34	Tag_16076	4.7	Zjn_sc00014.1	4,103,770	Zjn_chr02	582,062	-	-	-	-	Zmw_sc08395.1	6,384	-	-	Zpz_sc03018.1	36,366	A	H	A	H	B	H	H	A	B	B	A	H	A	B	H	A	H	B	A	A	H	H	B	H	B	A	H	B	H	H	H	A	H
35	Tag_16055	5.3	Zjn_sc00014.1	4,028,009	Zjn_chr02	657,823	-	-	-	-	Zmw_sc02357.1	39,950	Zmw_sc02357.1	39,950	Zpz_sc01026.1	91,837	A	H	A	H	B	H	H	A	B	-	A	H	-	B	H	A	H	B	A	A	H	H	B	H	B	A	H	B	H	H	H	A	H
36	Tag_16071	5.3	Zjn_sc00014.1	4,058,641	Zjn_chr02	627,191	3A	1,512,244	3B	1,364,348	Zmw_sc02357.1	69,628	Zmw_sc03400.1	8,443	Zpz_sc01026.1	61,017	-	H	A	H	B	H	H	-	B	B	-	H	A	B	H	A	H	B	-	A	H	H	B	H	B	A	H	B	H	H	H	A	H
37	Tag_16072	5.3	Zjn_sc00014.1	4,064,386	Zjn_chr02	621,446	-	-	-	-	Zmw_sc04459.1	3,362	Zmw_sc03400.1	14,079	Zpz_sc01026.1	55,443	A	H	A	H	B	H	H	A	B	B	A	H	A	B	H	A	H	B	A	A	H	H	B	H	B	A	H	B	H	H	H	A	H
38	Tag_16053r	5.4	Zjn_sc00014.1	4,014,746	Zjn_chr02	671,086	-	-	-	-	Zmw_sc02357.1	29,444	Zmw_sc02357.1	29,444	Zpz_sc01879.1	56,018	A	H	A	H	B	H	H	A	B	B	A	H	A	B	H	A	H	B	A	A	C	H	B	H	B	A	H	B	H	H	H	A	H
39	Tag_16048	5.5	Zjn_sc00014.1	4,006,100	Zjn_chr02	679,732	3A	1,639,996	3B	1,517,403	Zmw_sc02357.1	20,683	Zmw_sc02357.1	20,683	Zpz_sc01879.1	47,467	A	H	A	H	B	H	H	A	B	B	A	H	A	B	H	A	H	B	A	A	H	H	B	H	B	A	H	B	H	D	H	A	H
40	Tag_16045	5.7	Zjn_sc00014.1	3,995,205	Zjn_chr02	690,627	-	-	-	-	Zmw_sc02357.1	9,784	-	-	Zpz_sc01879.1	36,791	A	H	A	H	B	H	H	A	B	B	A	H	A	B	H	A	H	B	A	A	H	H	B	H	B	A	H	B	H	H	H	A	H
41	Tag_16038	6.4	Zjn_sc00014.1	3,947,349	Zjn_chr02	738,483	-	-	-	-	Zmw_sc00892.1	26,925	-	-	Zpz_sc01146.1	12,235	A	H	A	H	B	H	H	A	B	B	A	H	A	B	H	A	H	B	A	A	H	H	B	H	B	A	H	B	H	H	H	A	H
42	Tag_16026	6.8	Zjn_sc00014.1	3,928,863	Zjn_chr02	756,969	3A	1,879,975	3B	1,678,557	Zmw_sc00892.1	45,466	Zmw_sc01643.1	83,290	Zpz_sc01146.1	30,997	A	H	A	H	B	H	H	A	B	B	A	H	A	B	H	A	H	B	A	A	H	H	B	H	B	A	H	B	H	H	H	A	H
43	Tag_16021	6.9	Zjn_sc00014.1	3,923,310	Zjn_chr02	762,522	-	-	-	-	Zmw_sc01643.1	77,736	Zmw_sc00892.1	51,033	Zpz_sc01146.1	36,567	A	H	A	-	B	H	H	A	B	B	A	-	A	B	H	A	H	B	A	A	-	-	-	H	B	A	-	B	H	H	-	A	H
44	Tag_16020	7	Zjn_sc00014.1	3,913,122	Zjn_chr02	772,710	3A	1,934,332	3B	1,707,331	Zmw_sc01643.1	67,556	Zmw_sc00892.1	61,427	Zpz_sc01146.1	46,955	A	H	A	H	B	H	H	A	B	B	A	H	A	B	H	A	H	B	A	A	H	H	B	H	B	A	H	B	H	H	H	A	H
45	Tag_16013u	7.3	Zjn_sc00014.1	3,893,176	Zjn_chr02	792,656	-	-	-	-	Zmw_sc00892.1	81,851	Zmw_sc01643.1	47,819	Zpz_sc01146.1	66,821	A	H	A	-	-	-	H	A	B	-	A	H	A	B	A	A	-	B	A	A	H	-	B	H	B	A	H	B	H	H	H	A	-
46	Tag_16006	7.3	Zjn_sc00014.1	3,867,460	Zjn_chr02	818,372	3A	2,035,265	3B	1,845,408	Zmw_sc01643.1	22,362	Zmw_sc00892.1	107,021	Zpz_sc01146.1	91,911	A	H	A	H	B	H	H	A	B	B	A	H	A	B	H	A	H	B	A	A	H	H	B	H	B	A	H	B	H	H	H	A	H
47	Tag_16003u	7.8	Zjn_sc00014.1	3,861,973	Zjn_chr02	823,859	3A	2,055,437	3B	1,850,677	Zmw_sc01643.1	17,592	-	-	Zpz_sc01146.1	96,326	A	H	A	H	B	H	H	A	B	B	A	B	D	B	H	A	H	B	A	A	H	H	B	H	B	A	H	B	H	H	H	A	H
48	Tag_15999	7.8	Zjn_sc00014.1	3,847,536	Zjn_chr02	838,296	-	-	-	-	Zmw_sc00892.1	125,537	Zmw_sc01643.1	2,722	Zpz_sc02213.1	13,694	A	H	A	B	B	H	H	-	B	B	A	B	A	B	H	A	H	B	A	A	H	H	B	H	B	A	H	B	H	H	H	A	H
49	Tag_16002	7.8	Zjn_sc00014.1	3,851,493	Zjn_chr02	834,339	-	-	-	-	Zmw_sc00892.1	122,598	Zmw_sc01643.1	6,677	Zpz_sc02213.1	10,755	A	H	A	H	B	H	H	-	B	B	A	B	D	B	H	A	H	B	A	A	H	H	B	H	B	A	H	B	H	H	H	A	H
50	Tag_15992	8	Zjn_sc00014.1	3,834,643	Zjn_chr02	851,189	3A	2,095,780	3B	1,891,236	Zmw_sc00892.1	137,945	Zmw_sc00892.1	137,945	Zpz_sc05902.1	1,809	A	H	A	H	B	H	H	A	B	B	A	B	A	B	H	A	H	B	A	A	H	H	B	H	B	A	H	B	H	H	H	A	H
51	Tag_15986	8	Zjn_sc00014.1	3,817,332	Zjn_chr02	868,500	3A	2,175,156	3B	1,954,470	Zmw_sc08129.1	24	-	-	Zpz_sc02213.1	43,160	A	H	A	H	B	H	H	A	B	B	A	B	A	B	H	A	H	B	A	A	H	H	B	H	B	A	H	B	H	H	H	A	H
52	Tag_15477hr	8.1	Zjn_sc00014.1	3,790,873	Zjn_chr02	894,959	3A	2,220,949	3B	2,010,641	Zmw_sc02298.1	26,560	Zmw_sc03235.1	26,193	Zpz_sc01716.1	17,498	A	H	A	H	B	H	H	A	B	B	A	B	A	B	H	A	H	B	A	A	H	H	B	H	B	A	H	B	H	H	H	A	H
53	Tag_15980u	8.2	Zjn_sc00014.1	3,787,080	Zjn_chr02	898,752	-	-	-	-	Zmw_sc03235.1	29,987	Zmw_sc02298.1	30,369	Zpz_sc01716.1	21,279	A	H	A	H	B	H	H	A	B	B	A	B	A	B	H	A	H	B	A	A	H	H	B	H	B	A	H	B	H	H	H	A	H
54	Tag_15476h	8.2	Zjn_sc00014.1	3,787,232	Zjn_chr02	898,600	-	-	-	-	Zmw_sc03235.1	29,835	Zmw_sc02298.1	30,216	Zpz_sc01716.1	21,126	A	H	A	H	B	H	H	A	B	B	A	B	A	B	H	A	H	B	A	A	H	H	B	H	B	A	H	B	H	H	H	A	H
55	Tag_15971	8.7	Zjn_sc00014.1	3,745,844	Zjn_chr02	939,988	3A	2,321,077	3B	2,118,133	Zmw_sc02531.1	52,594	Zmw_sc02298.1	72,535	Zpz_sc00127.1	158,062	A	H	-	A	B	H	H	A	B	B	A	B	A	B	H	A	H	B	A	A	H	H	B	H	B	A	H	B	H	H	H	A	H
56	Tag_15468h	8.8	Zjn_sc00014.1	3,752,952	Zjn_chr02	932,880	3A	2,298,536	3B	2,098,266	Zmw_sc02531.1	59,657	Zmw_sc02298.1	65,356	Zpz_sc01716.1	55,869	A	H	A	A	B	H	H	A	B	B	A	B	A	B	H	A	H	B	A	A	H	H	B	H	B	A	H	B	H	H	H	A	H
57	Tag_15972	8.8	Zjn_sc00014.1	3,747,116	Zjn_chr02	938,716	3A	2,319,568	3B	2,116,694	Zmw_sc02531.1	53,867	Zmw_sc02298.1	71,265	Zpz_sc01716.1	61,778	A	H	A	A	B	H	H	A	B	B	A	B	A	B	H	A	H	B	A	A	H	H	B	H	B	A	H	B	H	H	H	A	H
58	Tag_15970	8.9	Zjn_sc00014.1	3,733,497	Zjn_chr02	952,335	-	-	-	-	Zmw_sc02531.1	40,141	Zmw_sc03548.1	7,307	Zpz_sc02370.1	5,068	A	H	A	A	B	H	H	A	B	B	A	B	A	B	H	A	H	B	A	A	H	C	B	H	B	A	H	B	H	H	H	A	H
59	Tag_15968u	9	Zjn_sc00014.1	3,698,615	Zjn_chr02	987,217	3A	2,411,823	3B	2,200,686	Zmw_sc02531.1	7,276	Zmw_sc03548.1	42,185	Zpz_sc02370.1	38,390	A	H	A	A	B	H	H	A	B	B	A	B	A	B	H	A	H	B	A	A	H	H	B	H	B	A	H	B	A	H	H	A	H
60	Tag_15461h	9.3	Zjn_sc00014.1	3,692,391	Zjn_chr02	993,441	-	-	-	-	Zmw_sc03548.1	48,581	Zmw_sc02531.1	873	Zpz_sc02370.1	44,778	A	H	A	A	B	H	H	A	B	B	A	B	A	B	H	A	H	C	A	A	H	H	B	H	B	A	H	B	A	H	H	A	H
61	Tag_15961	9.6	Zjn_sc00014.1	3,688,799	Zjn_chr02	997,033	3A	2,422,210	3B	2,211,631	Zmw_sc00926.1	2,983	-	-	Zpz_sc02370.1	48,435	A	-	A	A	B	H	H	-	B	-	A	B	A	B	H	A	H	B	A	A	H	H	B	H	B	A	H	B	A	H	H	A	H
62	Tag_15955ur	10	Zjn_sc00014.1	3,661,982	Zjn_chr02	1,023,850	-	-	3B	2,294,749	Zmw_sc02173.1	21,346	Zmw_sc01239.1	13,411	Zpz_sc00127.1	56,425	A	H	A	A	B	H	H	A	B	B	A	B	A	B	H	A	H	B	A	A	H	H	B	H	B	A	H	B	A	H	H	A	A
63	Tag_15953	10.3	Zjn_sc00014.1	3,660,080	Zjn_chr02	1,025,752	-	-	-	-	Zmw_sc00926.1	32,066	Zmw_sc01239.1	15,313	Zpz_sc00794.1	21,235	A	H	A	A	B	H	H	A	B	B	A	B	A	B	H	A	H	B	A	A	H	H	B	H	B	A	H	B	A	H	H	A	A
64	Tag_15951	10.3	Zjn_sc00014.1	3,654,629	Zjn_chr02	1,031,203	3A	2,636,037	3B	2,325,931	Zmw_sc00926.1	37,480	Zmw_sc01239.1	20,722	Zpz_sc00794.1	26,848	A	H	A	A	B	H	H	A	B	B	A	B	A	B	H	A	H	B	A	A	H	H	B	H	B	A	H	B	A	H	H	A	A
65	Tag_15950	10.3	Zjn_sc00014.1	3,652,457	Zjn_chr02	1,033,375	3A	2,638,041	3B	2,327,929	Zmw_sc01239.1	22,894	Zmw_sc00926.1	39,557	Zpz_sc00794.1	28,924	A	H	A	A	B	H	H	A	B	B	A	B	A	B	H	A	H	B	A	A	H	H	B	H	B	A	H	B	A	H	H	A	A
66	Tag_15941	11.2	Zjn_sc00014.1	3,604,702	Zjn_chr02	1,081,130	3A	2,728,573	3B	2,391,319	Zmw_sc00926.1	91,436	Zmw_sc01239.1	69,459	Zpz_sc00794.1	85,517	A	H	A	-	B	H	H	-	-	B	A	B	A	B	H	A	H	B	A	A	H	H	B	H	B	A	H	-	A	H	H	A	A
67	Tag_15939	11.4	Zjn_sc00014.1	3,601,761	Zjn_chr02	1,084,071	-	-	-	-	Zmw_sc00926.1	94,456	Zmw_sc01239.1	72,400	Zpz_sc00794.1	88,531	-	H	A	A	B	H	H	-	-	B	A	B	A	B	H	A	H	B	A	D	H	H	B	H	B	A	H	B	A	-	H	A	A
68	Tag_15433h	11.4	Zjn_sc00014.1	3,595,146	Zjn_chr02	1,090,686	3A	2,778,531	3B	2,443,501	Zmw_sc00926.1	101,078	Zmw_sc01239.1	79,055	Zpz_sc00794.1	95,210	A	H	A	A	B	H	H	A	B	B	A	B	A	B	-	-	H	B	A	A	H	H	B	H	B	A	-	B	A	H	-	-	A
69	Tag_15932	11.7	Zjn_sc00014.1	3,577,062	Zjn_chr02	1,108,770	-	-	-	-	Zmw_sc01239.1	96,754	Zmw_sc00926.1	118,727	Zpz_sc00794.1	114,103	A	H	A	A	B	H	H	A	B	B	A	B	A	B	H	A	H	B	A	A	H	H	B	H	B	A	H	B	A	H	H	A	A
70	Tag_15930u	11.7	Zjn_sc00014.1	3,566,750	Zjn_chr02	1,119,082	3A	2,859,433	3B	2,532,049	Zmw_sc01239.1	106,995	Zmw_sc00926.1	129,072	Zpz_sc01579.1	14,236	A	H	A	A	B	H	H	A	B	B	A	B	A	B	H	A	H	B	A	A	H	H	B	H	B	A	H	B	A	H	H	A	A
71	Tag_15927	12	Zjn_sc00014.1	3,556,711	Zjn_chr02	1,129,121	3A	2,870,574	-	-	Zmw_sc01239.1	117,034	Zmw_sc00926.1	139,122	Zpz_sc01579.1	24,271	A	H	A	A	B	B	H	A	B	B	A	B	A	B	H	A	H	B	A	A	H	H	B	H	B	A	H	B	A	H	H	A	A
72	Tag_15919	12.1	Zjn_sc00014.1	3,538,814	Zjn_chr02	1,147,018	3A	2,889,066	3B	2,574,718	Zmw_sc02668.1	55,482	-	-	Zpz_sc01579.1	42,784	A	H	A	A	B	B	H	A	B	B	A	B	A	B	H	A	H	B	A	A	H	H	B	H	B	A	H	B	A	H	H	A	A
73	Tag_15912	12.2	Zjn_sc00014.1	3,517,019	Zjn_chr02	1,168,813	3A	2,919,773	3B	2,599,825	Zmw_sc02254.1	60,375	Zmw_sc02668.1	33,943	Zpz_sc01579.1	64,051	A	H	A	A	B	B	H	A	B	B	A	B	A	B	H	A	H	B	A	A	H	H	B	H	B	A	H	B	A	H	H	A	A
74	Tag_15915u	12.2	Zjn_sc00014.1	3,525,039	Zjn_chr02	1,160,793	-	-	-	-	Zmw_sc02254.1	68,222	Zmw_sc02668.1	41,949	Zpz_sc01579.1	56,038	A	H	A	A	B	B	H	A	B	B	A	B	A	B	H	A	H	B	A	A	H	H	B	H	B	A	H	B	A	H	H	A	A
75	Tag_15908u	12.6	Zjn_sc00014.1	3,499,247	Zjn_chr02	1,186,585	3A	2,990,303	3B	2,689,293	Zmw_sc02254.1	43,262	Zmw_sc02668.1	12,044	Zpz_sc05014.1	566	A	H	A	A	B	-	H	A	B	B	A	B	A	B	H	A	H	-	A	A	H	H	B	H	B	A	H	-	A	H	H	A	A
76	Tag_15911	12.6	Zjn_sc00014.1	3,505,625	Zjn_chr02	1,180,207	-	-	-	-	Zmw_sc02668.1	22,767	Zmw_sc02254.1	49,461	Zpz_sc01579.1	75,125	A	H	A	A	B	B	H	A	B	B	A	B	D	B	H	A	H	B	A	A	H	H	B	H	B	A	H	B	A	H	H	A	A
77	Tag_15887	13	Zjn_sc00014.1	3,420,961	Zjn_chr02	1,264,871	-	-	-	-	Zmw_sc02766.1	1,259	Zmw_sc02766.1	1,259	Zpz_sc01310.1	2,226	A	H	A	A	B	B	H	A	B	B	A	B	A	B	H	A	H	B	A	A	H	H	B	H	B	A	H	B	A	H	H	A	A
78	Tag_15895	13	Zjn_sc00014.1	3,468,026	Zjn_chr02	1,217,806	3A	3,045,846	3B	2,760,997	Zmw_sc02254.1	12,491	Zmw_sc02766.1	47,229	Zpz_sc01310.1	52,235	A	H	A	A	B	B	H	A	B	B	A	B	A	B	H	A	H	B	A	A	H	H	B	H	B	A	H	B	A	H	H	A	A
79	Tag_15886r	13	Zjn_sc00014.1	3,409,178	Zjn_chr02	1,276,654	-	-	-	-	Zmw_sc05170.1	6,181	Zmw_sc05170.1	6,181	Zpz_sc00553.1	147,933	A	H	A	A	B	B	H	A	B	B	A	B	A	C	H	A	H	B	A	A	H	H	B	H	B	A	H	B	A	H	H	A	A
80	Tag_15882	13.1	Zjn_sc00014.1	3,391,834	Zjn_chr02	1,293,998	-	-	-	-	Zmw_sc05170.1	23,046	Zmw_sc05170.1	23,046	Zpz_sc00553.1	131,112	A	H	A	A	B	B	H	A	B	B	A	B	A	B	H	A	H	B	A	A	H	H	B	H	B	A	H	B	A	H	H	A	A
81	Tag_15368hr	13.5	Zjn_sc00014.1	3,333,206	Zjn_chr02	1,352,626	3A	3,605,936	3B	3,222,391	Zmw_sc04062.1	26,467	Zmw_sc04143.1	26,302	Zpz_sc00553.1	64,657	A	-	A	-	B	B	-	-	B	-	A	B	A	B	H	-	H	B	-	A	H	-	B	H	B	A	H	B	A	H	H	A	-
82	Tag_15863	13.6	Zjn_sc00014.1	3,279,730	Zjn_chr02	1,406,102	-	-	3B	3,297,287	Zmw_sc02592.1	40,378	Zmw_sc02592.1	40,378	Zpz_sc00553.1	10,094	A	H	A	A	B	B	H	A	B	B	A	B	A	B	H	A	H	B	A	A	H	H	B	H	B	A	H	B	A	H	H	A	A
83	Tag_15865u	13.6	Zjn_sc00014.1	3,301,921	Zjn_chr02	1,383,911	-	-	-	-	Zmw_sc02592.1	63,965	Zmw_sc02592.1	63,965	Zpz_sc00553.1	33,619	A	H	A	A	B	B	H	A	B	B	A	B	A	B	H	A	H	B	A	A	H	H	B	H	B	A	H	B	A	H	H	A	A
84	Tag_15858	13.6	Zjn_sc00014.1	3,258,123	Zjn_chr02	1,427,709	-	-	-	-	Zmw_sc02592.1	18,608	-	-	Zpz_sc02461.1	21,899	A	H	A	A	B	B	H	A	B	B	A	B	A	B	H	A	H	B	A	A	H	H	B	H	B	A	H	B	A	H	H	A	A
85	Tag_15349hr	14.2	Zjn_sc00014.1	3,224,380	Zjn_chr02	1,461,452	3A	3,815,210	3B	3,388,182	Zmw_sc07998.1	9,488	Zmw_sc06863.1	1	Zpz_sc01212.1	25,976	A	H	A	A	B	B	H	A	B	B	A	H	A	B	H	A	H	B	A	A	H	H	B	H	B	A	H	B	A	H	H	A	A
86	Tag_15848	14.2	Zjn_sc00014.1	3,212,412	Zjn_chr02	1,473,420	-	-	-	-	Zmw_sc03609.1	40,169	Zmw_sc01339.1	109,552	Zpz_sc02986.1	15,021	A	H	A	A	B	B	H	A	B	B	A	H	A	B	H	A	H	B	A	A	H	H	B	H	B	A	H	B	A	H	H	A	A
87	Tag_15843	14.4	Zjn_sc00014.1	3,164,121	Zjn_chr02	1,521,711	-	-	-	-	Zmw_sc01339.1	59,599	-	-	Zpz_sc00915.1	89,326	A	H	A	A	B	B	H	A	B	B	A	H	A	B	H	A	H	B	A	A	H	H	B	H	B	A	H	B	A	H	H	A	A
88	Tag_15838	14.6	Zjn_sc00014.1	3,139,589	Zjn_chr02	1,546,243	3A	3,986,274	3B	3,591,036	Zmw_sc00363.1	202,177	Zmw_sc01339.1	39,139	Zpz_sc00915.1	69,241	A	H	A	A	B	B	H	A	B	B	A	H	A	B	H	A	H	B	A	A	H	H	B	H	H	A	H	B	A	H	H	A	A
89	Tag_15842u	14.6	Zjn_sc00014.1	3,158,488	Zjn_chr02	1,527,344	3A	3,970,526	3B	3,575,638	Zmw_sc00363.1	218,294	Zmw_sc01339.1	53,925	Zpz_sc00915.1	83,750	A	H	A	A	B	B	H	A	B	B	A	H	A	B	H	A	H	B	A	A	H	H	B	H	H	A	H	B	A	H	H	A	A
90	Tag_15834	14.7	Zjn_sc00014.1	3,113,836	Zjn_chr02	1,571,996	3A	4,015,677	3B	3,616,613	Zmw_sc00363.1	176,928	Zmw_sc01339.1	14,148	Zpz_sc00915.1	44,067	A	H	A	A	B	B	H	A	B	B	A	H	A	B	H	A	H	B	A	A	H	H	B	H	H	A	H	B	A	H	H	A	A
91	Tag_15831u	14.8	Zjn_sc00014.1	3,107,033	Zjn_chr02	1,578,799	-	-	-	-	Zmw_sc01339.1	7,093	Zmw_sc00363.1	170,094	Zpz_sc00915.1	37,017	A	H	A	A	B	B	H	A	B	B	A	H	A	B	H	A	H	B	A	A	H	H	B	H	H	A	H	B	A	H	H	A	A
92	Tag_15829	14.9	Zjn_sc00014.1	3,101,450	Zjn_chr02	1,584,382	-	-	-	-	Zmw_sc00363.1	164,517	Zmw_sc01339.1	1,746	Zpz_sc00915.1	31,669	A	H	A	A	B	B	H	A	B	B	A	H	A	B	H	A	H	B	A	A	H	H	B	H	H	A	H	B	A	H	H	A	A
93	Tag_15816	15.3	Zjn_sc00014.1	3,021,713	Zjn_chr02	1,664,119	3A	4,189,481	3B	3,747,576	Zmw_sc00789.1	91,917	Zmw_sc10115.1	1	Zpz_sc01925.1	22,853	A	H	A	A	B	B	H	A	B	B	A	H	A	B	H	A	H	H	A	A	H	H	B	H	H	A	H	B	A	H	H	A	A
94	Tag_15293hr	16.2	Zjn_sc00014.1	2,905,325	Zjn_chr02	1,780,507	-	-	-	-	Zmw_sc03482.1	14,111	Zmw_sc01091.1	106,402	Zpz_sc00856.1	57,470	A	H	A	A	B	B	H	A	B	B	H	H	A	B	H	A	H	H	A	A	H	H	B	H	H	A	H	B	A	H	H	A	A
95	Tag_15786u	16.7	Zjn_sc00014.1	2,897,442	Zjn_chr02	1,788,390	-	-	-	-	Zmw_sc03482.1	21,938	Zmw_sc01091.1	98,596	Zpz_sc00856.1	65,389	A	H	A	A	B	B	H	A	B	B	H	H	A	B	H	A	H	H	A	A	H	H	B	H	H	A	H	B	A	H	H	A	A
96	Tag_15785u	16.9	Zjn_sc00014.1	2,887,582	Zjn_chr02	1,798,250	-	-	-	-	Zmw_sc01091.1	91,654	-	-	Zpz_sc04882.1	2,097	A	H	A	A	B	B	H	A	B	B	H	H	A	B	H	A	H	H	A	A	H	H	B	H	H	A	H	B	A	H	H	A	A
97	Tag_15769	17.4	Zjn_sc00014.1	2,819,825	Zjn_chr02	1,866,007	-	-	-	-	Zmw_sc01091.1	17,462	-	-	Zpz_sc00896.1	45,693	A	H	A	A	B	B	H	A	B	B	H	H	A	B	H	A	H	H	A	A	H	H	B	H	H	A	H	B	A	H	H	A	A
98	Tag_15774u	17.4	Zjn_sc00014.1	2,831,017	Zjn_chr02	1,854,815	-	-	3B	4,069,421	Zmw_sc01091.1	28,536	-	-	Zpz_sc00896.1	34,617	A	H	A	A	B	B	H	A	B	B	H	H	A	B	H	A	H	H	A	A	H	H	B	H	H	A	H	B	A	H	H	A	A
99	Tag_15768u	17.5	Zjn_sc00014.1	2,795,579	Zjn_chr02	1,890,253	3A	4,668,170	3B	4,121,983	Zmw_sc01865.1	66,092	Zmw_sc01865.1	54,286	Zpz_sc00896.1	70,765	A	H	A	A	B	B	H	A	B	B	H	H	A	B	H	A	H	H	A	A	H	H	B	H	H	A	H	B	A	H	H	A	A
100	Tag_15767	17.5	Zjn_sc00014.1	2,784,711	Zjn_chr02	1,901,121	-	-	-	-	Zmw_sc01865.1	43,425	-	-	Zpz_sc00896.1	76,301	A	-	A	-	B	B	H	-	-	B	H	H	A	B	H	A	H	H	A	A	H	-	-	-	-	A	H	B	A	H	H	A	A
101	Tag_15740ur	18.3	Zjn_sc00014.1	2,708,367	Zjn_chr02	1,977,465	3A	4,823,695	3B	4,311,850	Zmw_sc01775.1	33,165	-	-	Zpz_sc00982.1	93,966	A	H	A	A	H	B	H	A	B	B	H	H	A	B	H	A	H	H	A	A	H	H	B	H	H	A	H	B	A	H	H	A	A
102	Tag_15749	18.3	Zjn_sc00014.1	2,732,678	Zjn_chr02	1,953,154	-	-	-	-	Zmw_sc01775.1	8,868	Zmw_sc04244.1	38,060	Zpz_sc03150.1	11,753	A	H	A	A	H	B	H	A	B	B	H	H	A	B	H	A	H	H	A	A	H	H	B	H	H	A	H	B	A	H	H	A	A
103	Tag_15739u	18.5	Zjn_sc00014.1	2,707,124	Zjn_chr02	1,978,708	3A	4,824,929	3B	4,313,091	Zmw_sc03075.1	15,320	Zmw_sc01775.1	34,408	Zpz_sc02045.1	26,501	A	H	A	A	H	B	H	A	B	B	H	H	A	B	H	A	H	H	A	A	H	H	B	H	H	A	H	B	A	H	H	A	A
104	Tag_15736	18.7	Zjn_sc00014.1	2,700,868	Zjn_chr02	1,984,964	3A	4,834,227	3B	4,321,218	Zmw_sc01775.1	40,580	Zmw_sc07475.1	5,152	Zpz_sc00982.1	86,583	A	H	A	A	H	B	H	A	B	B	H	H	A	B	H	A	H	H	A	A	H	B	B	H	H	A	H	B	A	H	H	A	A
105	Tag_15733	18.8	Zjn_sc00014.1	2,693,386	Zjn_chr02	1,992,446	-	-	-	-	Zmw_sc01775.1	48,250	Zmw_sc03838.1	39,292	Zpz_sc00982.1	75,518	A	H	A	A	H	B	H	A	B	B	H	H	A	B	H	A	H	H	A	A	H	B	B	H	H	A	H	B	A	H	H	A	A
106	Tag_15235h	19.3	Zjn_sc00014.1	2,681,827	Zjn_chr02	2,004,005	-	-	-	-	Zmw_sc03838.1	27,161	Zmw_sc01775.1	60,612	Zpz_sc00982.1	62,997	A	H	A	A	H	B	H	A	B	B	H	H	A	B	H	A	H	H	A	A	H	B	B	H	H	A	H	B	A	H	H	A	A
107	Tag_15727	19.3	Zjn_sc00014.1	2,680,151	Zjn_chr02	2,005,681	3A	4,862,036	3B	4,352,884	Zmw_sc01775.1	62,288	Zmw_sc03838.1	25,483	Zpz_sc00982.1	61,319	A	H	A	A	H	B	H	A	B	B	H	H	A	B	H	A	H	H	A	A	H	B	B	H	H	A	H	B	A	H	H	A	A
108	Tag_15726	19.4	Zjn_sc00014.1	2,671,726	Zjn_chr02	2,014,106	-	-	-	-	Zmw_sc03838.1	11,236	Zmw_sc01775.1	70,977	Zpz_sc00982.1	47,004	A	H	A	A	H	B	H	A	B	B	H	H	A	B	H	A	H	H	A	A	H	B	B	H	H	A	H	B	A	H	H	A	A
109	Tag_15724ur	19.7	Zjn_sc00014.1	2,665,416	Zjn_chr02	2,020,416	3A	4,937,802	3B	4,394,340	Zmw_sc01775.1	77,188	Zmw_sc03838.1	5,002	Zpz_sc00982.1	40,741	A	H	A	A	H	B	H	A	B	B	H	H	D	B	H	A	H	H	A	A	H	B	B	H	H	A	H	B	A	H	H	A	A
110	Tag_15720	20.4	Zjn_sc00014.1	2,650,330	Zjn_chr02	2,035,502	3A	4,951,520	-	-	Zmw_sc01775.1	91,076	Zmw_sc07541.1	7,462	Zpz_sc00982.1	26,878	A	H	A	A	H	B	H	A	B	B	H	H	A	B	H	A	H	H	A	A	H	B	B	H	H	A	H	B	A	H	H	A	A
111	Tag_15226h	20.5	Zjn_sc00014.1	2,643,192	Zjn_chr02	2,042,640	3A	4,977,156	3B	4,422,483	Zmw_sc07492.1	8,540	Zmw_sc07492.1	8,540	Zpz_sc00982.1	19,738	A	H	A	A	H	B	H	A	B	B	H	H	A	B	H	A	H	H	A	A	H	B	B	H	H	A	H	B	A	H	H	A	A
112	Tag_15716	20.7	Zjn_sc00014.1	2,639,769	Zjn_chr02	2,046,063	-	-	-	-	Zmw_sc07492.1	5,114	-	-	Zpz_sc00982.1	16,312	A	H	A	A	H	B	H	A	B	B	H	H	A	B	H	A	H	H	A	A	H	B	B	H	H	A	H	B	A	H	H	A	A
113	Tag_15709	20.9	Zjn_sc00014.1	2,618,902	Zjn_chr02	2,066,930	-	-	-	-	Zmw_sc06681.1	17,743	Zmw_sc06820.1	15,587	Zpz_sc01074.1	92,702	A	H	A	A	H	B	H	A	B	B	H	H	A	B	H	A	H	H	A	A	H	B	B	H	H	A	H	B	A	H	H	A	A
114	Tag_15705r	21.4	Zjn_sc00014.1	2,604,264	Zjn_chr02	2,081,568	3A	5,037,156	3B	4,469,836	Zmw_sc02882.1	11,556	Zmw_sc06813.1	11,085	Zpz_sc01074.1	78,413	A	H	A	A	H	B	H	A	B	B	H	H	A	B	H	A	H	H	A	A	H	B	B	H	H	A	H	B	A	H	H	A	A
115	Tag_15704	21.5	Zjn_sc00014.1	2,596,105	Zjn_chr02	2,089,727	3A	5,056,052	3B	4,482,615	Zmw_sc09909.1	3,006	Zmw_sc09909.1	3,006	Zpz_sc01074.1	70,527	A	H	A	A	H	B	H	A	B	B	H	H	A	B	H	A	H	H	A	A	H	B	B	H	H	A	H	B	A	H	H	A	A
116	Tag_15684	21.7	Zjn_sc00014.1	2,510,256	Zjn_chr02	2,175,576	3A	5,157,839	3B	4,573,987	Zmw_sc05625.1	18,862	-	-	Zpz_sc01926.1	1,397	A	H	A	A	H	B	H	A	B	B	H	H	A	B	H	A	H	H	A	A	H	B	B	H	H	A	H	B	A	H	H	A	A
117	Tag_15199h	21.7	Zjn_sc00014.1	2,563,576	Zjn_chr02	2,122,256	-	-	-	-	Zmw_sc03543.1	5,840	Zmw_sc04615.1	5,699	Zpz_sc01074.1	38,185	A	H	A	A	H	B	H	-	B	-	-	H	A	B	H	A	H	H	A	A	H	B	B	H	H	A	H	B	A	H	H	A	A
118	Tag_15689	21.8	Zjn_sc00014.1	2,536,400	Zjn_chr02	2,149,432	-	-	-	-	Zmw_sc03543.1	40,362	Zmw_sc04615.1	29,378	Zpz_sc01074.1	16,068	A	H	-	A	H	B	H	A	B	B	H	H	A	B	H	A	H	H	A	A	H	B	B	H	H	A	H	B	A	H	H	A	A
119	Tag_15682	22.7	Zjn_sc00014.1	2,495,984	Zjn_chr02	2,189,848	-	-	-	-	Zmw_sc06510.1	10,889	Zmw_sc06590.1	5,474	Zpz_sc01926.1	19,266	A	H	A	A	H	B	H	A	B	B	H	H	A	B	H	A	H	H	A	A	H	B	B	H	H	A	H	B	A	H	H	A	A
120	Tag_15678	22.7	Zjn_sc00014.1	2,443,381	Zjn_chr02	2,242,451	-	-	-	-	Zmw_sc02968.1	40,420	Zmw_sc03417.1	33,183	Zpz_sc00609.1	12,306	A	H	A	A	H	B	H	A	B	B	H	H	A	-	H	A	H	H	A	A	-	B	B	H	H	A	H	B	A	H	H	A	A
121	Tag_15681	22.8	Zjn_sc00014.1	2,487,712	Zjn_chr02	2,198,120	-	-	-	-	Zmw_sc06434.1	15,272	-	-	Zpz_sc01926.1	27,404	A	H	A	A	H	B	H	A	B	B	H	H	A	B	H	A	H	H	A	A	H	B	B	H	H	A	H	B	A	H	H	A	A
122	Tag_15671	23.2	Zjn_sc00014.1	2,405,603	Zjn_chr02	2,280,229	3A	5,304,168	3B	4,710,345	Zmw_sc02968.1	2,627	Zmw_sc01728.1	5,053	Zpz_sc00609.1	55,987	A	H	A	A	H	B	A	A	B	B	H	H	A	B	H	A	H	H	A	A	H	B	B	H	H	A	H	B	A	H	H	A	A
123	Tag_15668r	23.2	Zjn_sc00014.1	2,397,069	Zjn_chr02	2,288,763	3A	5,313,081	3B	4,717,487	Zmw_sc01728.1	17,066	Zmw_sc01728.1	17,066	Zpz_sc00609.1	64,553	A	H	A	A	H	B	A	A	B	B	H	H	A	B	H	A	H	H	A	A	H	B	B	H	H	A	H	B	A	H	H	A	A
124	Tag_15658u	23.4	Zjn_sc00014.1	2,376,430	Zjn_chr02	2,309,402	3A	5,349,748	3B	4,733,331	Zmw_sc01024.1	129,430	Zmw_sc01728.1	37,601	Zpz_sc00609.1	84,898	A	H	A	A	H	B	A	A	-	-	H	H	A	B	H	A	H	H	-	A	H	B	B	-	H	A	H	B	A	H	H	A	A
125	Tag_15661	23.4	Zjn_sc00014.1	2,388,287	Zjn_chr02	2,297,545	-	-	-	-	Zmw_sc01728.1	25,819	-	-	Zpz_sc00609.1	73,413	A	H	A	A	H	B	A	A	B	B	H	H	A	B	H	A	H	H	A	A	H	B	B	H	H	A	H	B	A	H	H	A	A
126	Tag_15655	23.4	Zjn_sc00014.1	2,374,929	Zjn_chr02	2,310,903	3A	5,351,342	3B	4,734,964	Zmw_sc01024.1	127,929	-	-	Zpz_sc00609.1	85,929	-	H	-	-	-	B	A	-	B	B	-	H	A	B	H	A	H	H	A	A	H	-	B	H	H	A	H	B	-	H	H	A	A
127	Tag_15645u	23.6	Zjn_sc00014.1	2,339,397	Zjn_chr02	2,346,435	3A	5,465,064	3B	4,819,651	Zmw_sc01024.1	92,379	Zmw_sc01728.1	75,945	Zpz_sc00609.1	122,639	A	H	A	A	H	B	A	A	B	B	H	H	A	B	H	A	H	H	A	A	H	B	B	H	H	A	H	B	A	H	H	A	A
128	Tag_15649u	23.6	Zjn_sc00014.1	2,347,871	Zjn_chr02	2,337,961	-	-	-	-	Zmw_sc01728.1	67,387	Zmw_sc01024.1	100,879	Zpz_sc00609.1	114,139	A	H	A	A	H	B	A	A	B	B	H	H	A	B	H	A	H	H	A	A	H	B	B	H	H	A	H	B	A	H	H	A	A
129	Tag_15636	23.9	Zjn_sc00014.1	2,305,531	Zjn_chr02	2,380,301	3A	5,492,760	3B	4,844,448	Zmw_sc05237.1	5,685	Zmw_sc01024.1	59,303	Zpz_sc03384.1	21,125	A	H	A	A	H	B	A	A	B	B	H	H	A	B	H	A	H	H	A	A	H	B	B	H	H	A	H	B	A	H	H	A	A
130	Tag_15635	23.9	Zjn_sc00014.1	2,303,607	Zjn_chr02	2,382,225	-	-	-	-	Zmw_sc05237.1	7,609	Zmw_sc01024.1	57,382	Zpz_sc03384.1	23,046	A	H	A	A	H	B	A	A	B	B	H	H	A	B	H	A	H	H	A	A	H	B	B	H	H	A	H	B	A	H	H	A	A
131	Tag_15630	24.2	Zjn_sc00014.1	2,270,270	Zjn_chr02	2,415,562	3A	5,580,032	3B	4,920,201	Zmw_sc01325.1	70,571	Zmw_sc01496.1	23,390	Zpz_sc01112.1	94,759	A	H	A	A	H	B	A	A	B	B	H	H	A	B	H	A	H	H	A	A	H	B	B	H	H	A	H	B	A	B	H	A	A
132	Tag_15619	24.7	Zjn_sc00014.1	2,238,100	Zjn_chr02	2,447,732	3A	5,652,782	3B	5,009,703	Zmw_sc04646.1	10,382	Zmw_sc04646.1	10,382	Zpz_sc01055.1	36,678	H	H	A	A	H	B	A	A	B	B	H	H	A	B	H	A	H	H	A	A	H	B	B	H	H	A	H	B	A	B	H	A	A
133	Tag_15620u	24.7	Zjn_sc00014.1	2,238,635	Zjn_chr02	2,446,989	3A	5,651,439	3B	5,008,361	Zmw_sc04646.1	9,659	Zmw_sc04646.1	9,659	Zpz_sc01055.1	35,960	D	H	A	A	H	B	A	A	B	B	H	H	A	B	H	A	H	H	A	A	H	B	B	H	H	A	H	-	A	B	H	A	A
134	Tag_15614	24.8	Zjn_sc00014.1	2,211,814	Zjn_chr02	2,474,018	3A	5,709,198	3B	5,047,511	Zmw_sc03527.1	48,268	Zmw_sc07360.1	2,317	Zpz_sc01055.1	62,798	-	H	D	-	H	B	A	-	B	-	H	H	A	B	H	A	H	H	A	A	H	B	B	H	H	A	H	B	A	B	H	A	A
135	Tag_15613	24.8	Zjn_sc00014.1	2,210,859	Zjn_chr02	2,474,973	3A	5,710,003	3B	5,048,308	Zmw_sc07360.1	3,273	Zmw_sc03527.1	47,312	Zpz_sc01055.1	63,750	H	H	A	A	H	B	A	A	B	B	H	H	A	B	H	A	H	H	A	A	H	B	B	H	H	A	H	B	A	B	H	A	A
136	Tag_15617	24.8	Zjn_sc00014.1	2,221,578	Zjn_chr02	2,464,254	3A	5,685,170	3B	5,034,911	Zmw_sc04646.1	26,909	-	-	Zpz_sc01055.1	53,170	H	A	A	-	-	-	-	-	C	B	D	-	A	B	H	A	-	H	-	-	H	-	B	H	H	A	H	B	A	-	-	A	-
137	Tag_15604	25.5	Zjn_sc00014.1	2,145,161	Zjn_chr02	2,540,671	-	-	-	-	Zmw_sc07146.1	12,791	Zmw_sc07078.1	1,375	Zpz_sc00521.1	41,583	H	H	A	A	H	B	A	A	B	B	H	H	A	B	H	A	H	A	A	A	A	B	B	H	H	A	H	B	A	B	H	A	A
138	Tag_15601u	25.6	Zjn_sc00014.1	2,133,666	Zjn_chr02	2,552,166	-	-	-	-	Zmw_sc07146.1	1,362	Zmw_sc07078.1	12,822	Zpz_sc00521.1	53,016	H	H	A	A	H	B	A	A	B	B	H	H	A	B	H	A	H	A	A	A	A	B	B	H	H	A	H	B	A	B	H	A	A
139	Tag_15594u	26	Zjn_sc00014.1	2,100,475	Zjn_chr02	2,585,357	-	-	-	-	Zmw_sc03508.1	36,074	Zmw_sc04961.1	13,381	Zpz_sc04020.1	1,629	H	H	A	A	H	B	A	-	B	B	H	H	-	B	H	H	H	D	A	A	A	B	B	C	H	A	H	-	-	B	H	A	A
140	Tag_15592u	26.3	Zjn_sc00014.1	2,067,927	Zjn_chr02	2,617,905	-	-	3B	5,412,158	Zmw_sc03761.1	3,562	Zmw_sc03508.1	3,559	Zpz_sc00521.1	115,230	H	H	A	A	H	B	A	A	B	B	H	H	A	B	H	H	D	A	A	A	A	B	B	H	H	A	H	B	A	B	H	A	A
141	Tag_15575u	27	Zjn_sc00014.1	2,001,905	Zjn_chr02	2,683,927	3A	6,127,109	3B	5,554,385	Zmw_sc00364.1	2,799	Zmw_sc00751.1	158,315	Zpz_sc02456.1	25,028	-	-	A	-	H	B	-	-	-	B	-	-	A	B	H	H	H	A	-	A	A	B	B	H	H	A	H	-	A	-	H	-	A
142	Tag_15583	27.1	Zjn_sc00014.1	2,026,311	Zjn_chr02	2,659,521	3A	6,054,272	3B	5,503,220	Zmw_sc02973.1	21,547	Zmw_sc02973.1	21,547	Zpz_sc00521.1	156,922	H	H	A	A	H	B	A	A	B	B	H	H	A	B	H	H	H	A	A	A	A	B	B	H	H	A	H	B	A	B	H	A	A
143	Tag_15577u	27.1	Zjn_sc00014.1	2,009,522	Zjn_chr02	2,676,310	3A	6,119,241	3B	5,546,686	Zmw_sc02973.1	4,820	-	-	Zpz_sc02456.1	17,410	H	H	A	A	H	B	A	A	B	B	H	H	A	B	H	H	H	A	A	A	A	B	B	H	H	A	H	B	A	B	H	A	A
144	Tag_15571u	27.1	Zjn_sc00014.1	1,976,532	Zjn_chr02	2,709,300	-	-	-	-	Zmw_sc00364.1	41,689	-	-	Zpz_sc02102.1	10,959	H	H	A	A	H	B	A	A	B	B	H	H	A	B	H	H	H	A	A	A	A	B	B	H	H	A	H	B	A	B	H	A	A
145	Tag_15085h	27.1	Zjn_sc00014.1	2,024,270	Zjn_chr02	2,661,562	-	-	-	-	Zmw_sc02973.1	19,521	-	-	Zpz_sc02456.1	2,651	H	H	A	A	H	B	A	A	B	B	H	H	A	B	H	H	H	A	A	A	A	B	B	H	H	A	H	B	A	B	H	A	A
146	Tag_15564	28.1	Zjn_sc00014.1	1,938,909	Zjn_chr02	2,746,923	3A	6,286,778	3B	5,745,207	Zmw_sc00364.1	85,796	Zmw_sc00751.1	90,569	Zpz_sc02102.1	47,535	H	H	A	A	H	B	A	A	B	B	H	H	A	B	H	H	H	A	A	D	A	B	B	H	H	A	H	B	A	B	H	A	A
147	Tag_15556u	28.3	Zjn_sc00014.1	1,913,577	Zjn_chr02	2,772,255	3A	6,323,515	3B	5,778,402	Zmw_sc00364.1	111,225	Zmw_sc00751.1	58,826	Zpz_sc01518.1	24,741	H	H	A	A	-	B	A	-	-	B	H	H	A	B	H	H	H	A	A	A	A	B	B	H	H	A	H	B	A	B	H	A	A
148	Tag_15554u	28.5	Zjn_sc00014.1	1,903,031	Zjn_chr02	2,782,801	3A	6,333,959	3B	5,787,561	Zmw_sc00364.1	121,773	Zmw_sc00751.1	48,422	Zpz_sc01518.1	35,322	H	H	A	A	H	B	A	A	B	B	H	H	A	B	H	H	H	A	A	A	A	B	B	H	H	A	H	B	A	B	H	A	A
149	Tag_15552	28.5	Zjn_sc00014.1	1,901,471	Zjn_chr02	2,784,361	3A	6,335,055	3B	5,788,701	Zmw_sc00364.1	123,318	-	-	Zpz_sc01518.1	36,719	H	H	A	A	H	B	A	A	B	B	H	H	A	B	H	H	H	A	A	A	A	B	B	H	H	A	H	B	A	B	H	A	A
150	Tag_15550u	28.5	Zjn_sc00014.1	1,896,331	Zjn_chr02	2,789,501	3A	6,340,874	3B	5,794,351	Zmw_sc00751.1	41,171	Zmw_sc00364.1	128,459	Zpz_sc01518.1	42,266	H	H	A	A	H	B	A	-	B	B	H	H	H	B	H	H	H	A	-	A	A	B	B	-	H	A	H	B	A	B	H	A	A
151	Tag_15545	29.3	Zjn_sc00014.1	1,872,577	Zjn_chr02	2,813,255	3A	6,371,768	3B	5,827,792	Zmw_sc06238.1	3,738	Zmw_sc00364.1	151,363	Zpz_sc00382.1	145,099	H	H	A	A	H	B	A	A	B	B	H	H	A	B	H	H	H	A	A	A	A	B	B	H	H	A	H	B	A	B	H	A	A
152	Tag_15540	29.6	Zjn_sc00014.1	1,849,033	Zjn_chr02	2,836,799	-	-	-	-	Zmw_sc00364.1	176,767	-	-	Zpz_sc03130.1	10,096	H	H	A	A	H	B	A	A	B	B	H	H	A	B	H	H	H	H	A	A	A	B	B	H	H	A	H	B	A	B	H	A	A
153	Tag_15538	29.9	Zjn_sc00014.1	1,831,456	Zjn_chr02	2,854,376	-	-	3B	5,902,737	Zmw_sc00364.1	194,547	Zmw_sc01373.1	17,555	Zpz_sc02446.1	38,572	H	H	A	A	H	B	A	A	B	B	H	H	A	B	H	H	H	A	A	A	A	B	B	H	H	A	H	B	A	B	H	A	A
154	Tag_15523	30.8	Zjn_sc00014.1	1,764,453	Zjn_chr02	2,921,379	-	-	-	-	Zmw_sc01373.1	87,052	Zmw_sc01086.1	105,175	Zpz_sc04249.1	4,902	H	H	A	A	H	B	A	A	B	B	H	H	A	H	H	B	H	A	A	A	A	B	B	H	H	A	H	B	A	B	H	A	A
155	Tag_15528	30.9	Zjn_sc00014.1	1,774,996	Zjn_chr02	2,910,836	-	-	-	-	Zmw_sc01373.1	76,607	Zmw_sc01086.1	115,642	Zpz_sc02421.1	43,378	H	H	A	A	H	B	A	A	B	B	H	H	A	H	H	B	H	A	A	A	A	B	B	H	H	A	H	B	A	B	H	A	A
156	Tag_15519	31.1	Zjn_sc00014.1	1,755,094	Zjn_chr02	2,930,738	3A	6,712,291	3B	6,150,262	Zmw_sc01086.1	95,817	Zmw_sc01373.1	96,436	Zpz_sc02421.1	23,742	H	H	A	A	H	B	A	A	B	B	H	H	A	H	H	B	H	A	A	A	A	B	B	H	H	A	H	B	A	B	H	A	A
157	Tag_15512	31.8	Zjn_sc00014.1	1,726,702	Zjn_chr02	2,959,130	-	-	3B	6,208,880	Zmw_sc01086.1	65,057	Zmw_sc07846.1	453	Zpz_sc02346.1	18,016	H	H	A	A	H	B	A	A	B	B	H	H	A	H	H	B	H	A	A	A	A	B	B	H	H	A	H	B	A	B	H	A	A
158	Tag_15507u	32	Zjn_sc00014.1	1,705,225	Zjn_chr02	2,980,607	-	-	-	-	Zmw_sc01086.1	43,594	Zmw_sc01086.1	43,594	Zpz_sc02346.1	39,064	H	H	A	A	H	B	A	A	B	B	H	H	D	H	H	B	H	A	A	A	A	B	B	H	A	A	H	B	A	B	H	A	A
159	Tag_15509ur	32	Zjn_sc00014.1	1,709,850	Zjn_chr02	2,975,982	3A	6,774,206	3B	6,231,046	Zmw_sc01086.1	48,181	Zmw_sc03551.1	2,833	Zpz_sc02346.1	34,787	H	H	A	A	H	B	A	A	B	B	H	H	A	H	H	B	H	A	A	A	A	B	B	H	A	A	H	B	A	B	H	A	A
160	Tag_15502	32.1	Zjn_sc00014.1	1,691,426	Zjn_chr02	2,994,406	-	-	-	-	Zmw_sc01086.1	29,949	Zmw_sc01086.1	29,949	Zpz_sc00013.1	690,504	H	H	A	A	H	B	A	A	B	B	H	H	A	H	H	B	H	A	A	A	A	B	B	H	A	A	H	B	A	B	H	A	A
161	Tag_15505u	32.1	Zjn_sc00014.1	1,693,134	Zjn_chr02	2,992,698	3A	6,841,301	3B	6,267,557	Zmw_sc01086.1	31,631	Zmw_sc01086.1	31,631	Zpz_sc00013.1	692,043	H	H	A	A	H	B	A	A	B	B	H	H	A	H	H	B	H	A	A	A	A	B	B	H	A	A	H	B	A	B	H	A	A
162	Tag_15011h	32.2	Zjn_sc00014.1	1,693,281	Zjn_chr02	2,992,551	3A	6,841,160	3B	6,267,420	Zmw_sc01086.1	31,778	-	-	Zpz_sc02346.1	50,421	H	H	A	A	H	B	A	A	B	B	H	H	A	H	H	B	H	A	A	A	A	B	B	H	A	A	H	-	A	B	H	A	A
163	Tag_15493ur	32.3	Zjn_sc00014.1	1,677,461	Zjn_chr02	3,008,371	-	-	-	-	Zmw_sc01086.1	15,963	Zmw_sc01086.1	15,963	Zpz_sc00013.1	674,021	H	H	A	A	H	B	A	A	B	B	H	H	D	H	H	B	H	A	A	A	A	B	B	H	A	A	H	B	A	B	H	A	A
164	Tag_15486	32.5	Zjn_sc00014.1	1,672,924	Zjn_chr02	3,012,908	3A	6,899,076	-	-	Zmw_sc01086.1	11,432	-	-	Zpz_sc00013.1	668,949	H	H	A	A	H	B	A	A	B	B	H	H	A	H	H	H	H	A	A	A	A	B	B	H	A	A	H	B	A	B	H	A	A
165	Tag_15484u	32.9	Zjn_sc00014.1	1,643,310	Zjn_chr02	3,042,522	-	-	-	-	Zmw_sc03141.1	12,498	Zmw_sc02703.1	46,029	Zpz_sc00660.1	83,540	H	H	A	A	-	B	A	A	B	B	H	H	A	-	H	B	H	A	A	A	A	B	B	H	A	A	H	B	A	B	H	A	A
166	Tag_15479u	33.7	Zjn_sc00014.1	1,610,465	Zjn_chr02	3,075,367	-	-	-	-	Zmw_sc02703.1	12,889	Zmw_sc03141.1	45,441	Zpz_sc00013.1	608,145	H	A	A	A	H	B	A	A	B	B	H	H	A	H	H	B	H	A	A	A	A	B	B	H	A	A	H	B	A	B	H	A	A
167	Tag_15476	33.9	Zjn_sc00014.1	1,588,504	Zjn_chr02	3,097,328	-	-	-	-	Zmw_sc07664.1	3,691	Zmw_sc07645.1	7,525	Zpz_sc00013.1	585,548	H	A	A	A	H	B	A	A	B	H	H	H	A	H	H	B	H	A	A	A	A	B	B	H	A	A	H	B	A	B	H	A	A
168	Tag_15465	34.5	Zjn_sc00014.1	1,385,247	Zjn_chr02	3,300,585	3A	7,304,485	3B	6,639,842	Zmw_sc05718.1	19,954	Zmw_sc05640.1	2,829	Zpz_sc00013.1	385,408	H	A	A	A	H	B	A	A	B	H	H	H	A	H	H	B	H	A	A	A	A	B	B	H	A	A	H	B	A	H	H	A	A
169	Tag_15470	34.5	Zjn_sc00014.1	1,538,137	Zjn_chr02	3,147,695	-	-	-	-	Zmw_sc05365.1	21,738	-	-	Zpz_sc00013.1	535,130	H	A	A	A	H	B	A	A	B	H	H	H	A	H	H	B	H	A	A	A	A	B	B	H	A	A	H	B	A	H	H	A	A
170	Tag_15460u	35	Zjn_sc00014.1	1,335,454	Zjn_chr02	3,350,378	3A	7,403,896	3B	6,839,682	Zmw_sc08010.1	1,294	Zmw_sc01202.1	13,006	Zpz_sc00013.1	356,002	H	A	A	A	H	B	A	A	B	H	H	H	A	H	H	B	H	A	A	A	A	B	B	H	A	A	H	B	A	H	H	A	A
171	Tag_15452	35	Zjn_sc00014.1	1,316,535	Zjn_chr02	3,369,297	-	-	-	-	Zmw_sc02961.1	15,028	Zmw_sc02591.1	17,607	Zpz_sc00013.1	337,001	H	A	A	A	H	B	A	A	B	H	H	H	A	H	H	B	H	A	A	A	A	B	B	H	A	A	H	B	A	H	H	A	A
172	Tag_14966h	35	Zjn_sc00014.1	1,329,800	Zjn_chr02	3,356,032	3A	7,412,995	3B	6,847,800	Zmw_sc02961.1	1,790	Zmw_sc02591.1	4,362	Zpz_sc00013.1	350,234	H	A	A	A	A	-	-	-	-	H	H	H	A	H	H	B	H	A	-	A	A	B	B	H	A	A	H	-	A	H	C	A	-
173	Tag_14955h	35.4	Zjn_sc00014.1	1,299,365	Zjn_chr02	3,386,467	3A	7,543,845	3B	6,921,323	Zmw_sc02591.1	34,647	Zmw_sc02961.1	32,181	Zpz_sc00013.1	319,791	H	-	A	A	H	B	A	A	B	-	-	H	A	H	H	B	-	A	A	A	A	-	B	H	A	A	H	-	A	H	H	A	-
174	Tag_15445	35.4	Zjn_sc00014.1	1,282,352	Zjn_chr02	3,403,480	-	-	3B	11,890,442	Zmw_sc02961.1	46,985	Zmw_sc02591.1	52,032	Zpz_sc00013.1	302,423	H	A	A	A	H	B	A	A	B	H	H	H	A	H	H	B	H	A	A	A	A	B	B	H	A	A	H	B	A	H	H	A	A
175	Tag_15446u	35.4	Zjn_sc00014.1	1,299,028	Zjn_chr02	3,386,804	3A	7,544,099	3B	6,921,575	Zmw_sc02961.1	32,518	Zmw_sc02591.1	34,984	Zpz_sc00013.1	319,454	H	-	A	A	H	B	A	A	B	-	-	H	A	H	H	B	-	A	A	A	A	B	B	H	A	A	H	-	A	H	H	A	-
176	Tag_15447	35.4	Zjn_sc00014.1	1,304,744	Zjn_chr02	3,381,088	-	-	-	-	Zmw_sc02961.1	26,826	Zmw_sc02591.1	29,086	Zpz_sc00013.1	325,039	H	A	A	A	H	B	A	A	B	H	H	H	A	H	H	B	H	A	A	A	A	B	B	H	A	A	H	B	A	H	H	A	A
177	Tag_14949h	35.7	Zjn_sc00014.1	1,270,597	Zjn_chr02	3,415,235	-	-	-	-	Zmw_sc04174.1	2,655	Zmw_sc04174.1	2,655	Zpz_sc00013.1	290,476	H	A	A	A	H	B	A	A	B	H	H	H	A	-	H	B	H	A	A	A	A	B	B	H	A	A	H	B	A	H	H	A	A
178	Tag_15441u	35.7	Zjn_sc00014.1	1,272,064	Zjn_chr02	3,413,768	3A	7,730,705	3B	6,995,731	Zmw_sc01848.1	52,836	Zmw_sc04174.1	1,212	Zpz_sc00900.1	57,193	H	A	A	A	H	B	A	A	B	H	H	H	A	H	H	B	B	A	A	A	A	B	B	H	A	-	H	B	A	H	H	A	A
179	Tag_14940h	36.1	Zjn_sc00014.1	1,212,176	Zjn_chr02	3,473,656	3A	7,850,271	3B	7,102,144	Zmw_sc00872.1	1,530	Zmw_sc01737.1	1,423	Zpz_sc00013.1	226,859	H	A	A	A	H	B	A	A	B	H	H	H	D	H	H	B	H	A	A	A	A	B	B	H	A	A	H	B	A	H	H	A	A
180	Tag_15433	36.2	Zjn_sc00014.1	1,231,115	Zjn_chr02	3,454,717	-	-	-	-	Zmw_sc10010.1	1,566	-	-	Zpz_sc00013.1	245,899	H	A	A	-	H	C	-	D	B	H	H	-	A	H	H	-	H	A	-	A	A	-	B	H	A	A	H	B	A	B	H	A	A
181	Tag_15437	36.2	Zjn_sc00014.1	1,237,369	Zjn_chr02	3,448,463	3A	7,814,217	3B	7,080,000	Zmw_sc04174.1	35,731	-	-	Zpz_sc00013.1	252,200	H	A	A	A	H	B	A	A	B	H	H	H	D	H	H	B	H	A	A	A	A	B	B	H	A	A	H	B	A	H	H	A	A
182	Tag_15428ur	36.7	Zjn_sc00014.1	1,192,782	Zjn_chr02	3,493,050	-	-	-	-	Zmw_sc00872.1	20,025	Zmw_sc01737.1	22,171	Zpz_sc00013.1	208,305	H	A	A	A	H	B	A	A	B	H	H	H	A	H	H	B	H	A	A	A	A	B	B	H	A	A	H	B	A	H	H	A	A
183	Tag_15429	36.7	Zjn_sc00014.1	1,194,066	Zjn_chr02	3,491,766	-	-	-	-	Zmw_sc00872.1	18,814	Zmw_sc01737.1	20,964	Zpz_sc00013.1	209,518	H	A	A	A	H	B	A	A	B	H	H	H	A	H	H	B	H	A	A	A	A	B	B	H	A	A	H	B	A	H	H	A	A
184	Tag_15421u	36.8	Zjn_sc00014.1	1,177,379	Zjn_chr02	3,508,453	3A	7,898,927	3B	7,157,340	Zmw_sc01737.1	37,451	Zmw_sc00872.1	35,540	Zpz_sc00013.1	192,817	H	H	A	A	H	B	A	A	B	H	H	H	A	H	H	B	H	A	A	A	A	B	B	H	A	A	H	B	A	H	H	A	A
185	Tag_15413	37	Zjn_sc00014.1	1,152,997	Zjn_chr02	3,532,835	-	-	-	-	Zmw_sc01737.1	61,362	Zmw_sc01737.1	61,362	Zpz_sc00013.1	167,200	H	H	A	A	H	B	A	A	B	H	H	H	A	H	H	B	H	A	A	A	A	B	B	H	A	A	H	B	A	H	H	A	A
186	Tag_15414r	37	Zjn_sc00014.1	1,166,523	Zjn_chr02	3,519,309	3A	7,924,805	3B	7,166,865	Zmw_sc00872.1	46,537	Zmw_sc01737.1	47,839	Zpz_sc00013.1	181,174	H	H	A	A	H	B	A	A	B	H	H	H	A	H	H	C	H	A	A	A	A	B	B	H	A	A	H	B	A	H	H	A	A
187	Tag_15411	37.2	Zjn_sc00014.1	1,138,930	Zjn_chr02	3,546,902	-	-	-	-	Zmw_sc01737.1	75,344	Zmw_sc01737.1	75,344	Zpz_sc00013.1	152,829	H	H	A	A	H	B	A	A	B	H	H	H	A	H	H	B	H	A	A	A	-	B	B	H	A	A	H	B	A	H	H	A	A
188	Tag_15406	38.8	Zjn_sc00014.1	1,112,668	Zjn_chr02	3,573,164	3A	8,010,823	-	-	Zmw_sc00872.1	112,575	-	-	Zpz_sc00013.1	126,184	H	H	A	A	H	B	A	A	B	H	H	H	A	H	H	B	H	A	A	A	A	B	B	B	A	A	H	B	A	H	H	A	A
189	Tag_15405	39.2	Zjn_sc00014.1	1,104,168	Zjn_chr02	3,581,664	-	-	-	-	Zmw_sc01279.1	119,415	Zmw_sc00872.1	121,070	Zpz_sc00013.1	117,781	H	H	A	A	H	B	A	A	B	H	H	C	A	H	H	B	H	A	A	A	-	B	B	B	A	-	H	B	A	H	H	A	A
190	Tag_15404	39.2	Zjn_sc00014.1	1,102,058	Zjn_chr02	3,583,774	3A	8,030,598	3B	7,270,058	Zmw_sc01279.1	117,305	Zmw_sc00872.1	123,255	Zpz_sc00013.1	115,590	H	H	A	A	H	B	A	A	B	H	H	H	A	H	H	B	H	A	A	A	A	B	B	B	A	A	H	B	A	H	H	A	A
191	Tag_15399u	39.4	Zjn_sc00014.1	1,070,733	Zjn_chr02	3,615,099	3A	8,139,316	3B	7,330,176	Zmw_sc01279.1	86,925	Zmw_sc02033.1	85,021	Zpz_sc00013.1	84,945	H	H	A	A	H	B	A	A	B	H	H	H	A	H	H	B	H	A	A	A	A	B	B	B	A	A	H	B	A	H	H	A	A
192	Tag_15397	39.4	Zjn_sc00014.1	1,063,621	Zjn_chr02	3,622,211	-	-	-	-	Zmw_sc01279.1	80,155	Zmw_sc02033.1	78,009	Zpz_sc00013.1	77,848	H	H	A	A	H	B	A	A	B	H	H	H	A	H	H	B	H	A	A	A	A	B	B	B	A	A	H	B	A	H	H	A	A
193	Tag_15389u	40	Zjn_sc00014.1	1,011,541	Zjn_chr02	3,674,291	-	-	-	-	Zmw_sc01279.1	28,178	Zmw_sc02033.1	27,989	Zpz_sc00013.1	27,747	H	H	A	A	H	B	A	A	B	H	H	H	A	H	H	B	H	A	A	A	A	B	B	B	A	A	H	B	A	H	H	A	A
194	Tag_15394	40	Zjn_sc00014.1	1,045,795	Zjn_chr02	3,640,037	3A	8,229,672	3B	7,391,804	Zmw_sc01279.1	61,520	Zmw_sc02033.1	60,636	Zpz_sc00013.1	60,422	H	H	A	A	H	B	A	A	B	H	H	H	A	H	H	B	H	A	A	A	A	B	B	B	A	A	H	B	A	H	H	A	A
195	Tag_15387	40.2	Zjn_sc00014.1	1,008,619	Zjn_chr02	3,677,213	3A	8,277,139	3B	7,439,550	Zmw_sc02033.1	25,178	Zmw_sc01279.1	25,256	Zpz_sc00013.1	24,940	H	H	A	A	H	B	A	A	B	H	H	H	A	H	H	B	H	A	A	A	A	B	B	B	A	A	H	B	A	H	H	A	A
196	Tag_15377	40.3	Zjn_sc00014.1	894,220	Zjn_chr02	3,791,612	-	-	-	-	Zmw_sc00790.1	79,018	Zmw_sc05704.1	12,380	Zpz_sc00150.1	182,321	H	H	A	A	H	B	A	A	B	H	H	H	A	H	H	B	H	A	H	A	A	B	B	B	A	A	H	B	A	H	H	A	A
197	Tag_15386	40.3	Zjn_sc00014.1	995,556	Zjn_chr02	3,690,276	3A	8,284,537	3B	7,447,536	Zmw_sc02033.1	12,071	Zmw_sc01279.1	12,019	Zpz_sc00013.1	11,984	H	H	A	A	H	B	A	A	B	H	H	H	A	H	H	B	H	A	H	A	A	B	B	B	A	A	H	B	A	H	H	A	A
198	Tag_15383	40.3	Zjn_sc00014.1	955,854	Zjn_chr02	3,729,978	3A	8,424,981	3B	8,033,567	Zmw_sc05595.1	23,650	Zmw_sc00790.1	137,764	Zpz_sc00926.1	43,947	H	H	A	A	H	B	A	A	B	H	H	H	A	H	H	B	H	A	H	A	A	B	B	B	A	A	H	B	A	H	H	A	A
199	Tag_15384	40.3	Zjn_sc00014.1	956,934	Zjn_chr02	3,728,898	3A	8,423,895	3B	8,032,481	Zmw_sc00790.1	138,901	-	-	Zpz_sc00150.1	244,979	H	H	A	A	H	B	A	A	B	H	H	H	-	H	H	B	H	A	H	-	A	B	B	B	A	A	H	B	A	C	H	A	A
200	Tag_15367	40.7	Zjn_sc00014.1	866,298	Zjn_chr02	3,819,534	3A	8,738,314	3B	8,166,605	Zmw_sc00790.1	60,669	Zmw_sc04952.1	4,266	Zpz_sc00150.1	164,186	H	H	A	A	H	B	A	A	B	H	H	H	A	H	H	B	H	A	H	A	A	B	B	B	A	A	H	B	A	H	H	A	A
201	Tag_15366u	40.7	Zjn_sc00014.1	865,388	Zjn_chr02	3,820,444	-	-	-	-	Zmw_sc00790.1	59,759	Zmw_sc04952.1	5,176	Zpz_sc00150.1	163,276	H	H	A	A	H	B	A	A	B	H	H	H	A	H	H	B	H	A	H	A	A	B	B	B	A	A	H	B	A	H	H	A	A
202	Tag_15359	40.9	Zjn_sc00014.1	776,125	Zjn_chr02	3,909,707	-	-	-	-	Zmw_sc03081.1	39,171	Zmw_sc01727.1	59,019	Zpz_sc00150.1	91,526	H	H	A	A	H	B	A	A	B	H	H	H	A	H	H	B	H	A	H	A	A	B	B	B	A	A	H	B	A	H	H	A	A
203	Tag_15353	41.1	Zjn_sc00014.1	760,107	Zjn_chr02	3,925,725	3A	8,882,858	3B	8,279,946	Zmw_sc03081.1	23,499	Zmw_sc01727.1	74,280	Zpz_sc01756.1	25,901	H	H	A	A	H	B	A	A	B	H	H	H	A	H	H	B	H	A	H	A	A	B	B	B	A	A	H	B	A	H	H	A	A
204	Tag_15351r	41.1	Zjn_sc00014.1	758,460	Zjn_chr02	3,927,372	-	-	-	-	Zmw_sc01727.1	75,927	Zmw_sc03081.1	21,852	Zpz_sc00150.1	74,382	H	H	A	A	H	B	A	A	B	H	H	H	A	H	H	B	H	A	H	A	A	B	B	B	A	A	H	B	A	H	H	A	A
205	Tag_15348r	41.3	Zjn_sc00014.1	743,494	Zjn_chr02	3,942,338	-	-	-	-	Zmw_sc01727.1	90,528	Zmw_sc03081.1	8,888	Zpz_sc00150.1	61,338	H	H	A	A	H	B	A	A	B	H	H	H	A	H	H	B	H	A	H	A	A	B	B	B	A	A	H	B	A	H	H	A	A
206	Tag_15346u	41.7	Zjn_sc00014.1	734,950	Zjn_chr02	3,950,882	3A	8,933,056	3B	8,306,752	Zmw_sc03081.1	1	Zmw_sc01225.1	7,409	Zpz_sc00150.1	52,316	H	H	A	A	H	H	A	A	B	H	H	H	A	H	H	B	H	A	H	A	A	B	B	B	A	A	H	B	A	H	H	A	A
207	Tag_15344	41.7	Zjn_sc00014.1	734,186	Zjn_chr02	3,951,646	3A	8,933,818	3B	8,307,520	Zmw_sc01225.1	6,379	Zmw_sc08068.1	1,010	Zpz_sc01756.1	63,967	H	H	A	A	H	H	A	A	B	H	H	H	A	H	H	B	H	A	H	A	A	B	B	B	A	A	H	B	A	H	H	A	A
208	Tag_15338ur	42	Zjn_sc00014.1	725,260	Zjn_chr02	3,960,572	-	-	-	-	Zmw_sc06497.1	9,960	-	-	Zpz_sc00150.1	42,661	H	H	A	A	H	H	A	A	B	H	H	H	A	H	H	B	H	A	H	A	A	B	B	B	A	A	H	B	A	H	H	A	A
209	Tag_15336	42.2	Zjn_sc00014.1	701,924	Zjn_chr02	3,983,908	3A	8,972,092	3B	8,347,560	Zmw_sc01474.1	9,618	Zmw_sc01875.1	15,738	Zpz_sc00150.1	19,120	H	H	A	A	H	H	A	A	B	H	H	H	A	H	H	B	H	A	H	A	A	B	B	B	A	A	H	B	A	H	H	A	A
210	Tag_15332	42.3	Zjn_sc00014.1	659,232	Zjn_chr02	4,026,600	-	-	-	-	Zmw_sc01875.1	55,852	Zmw_sc01474.1	49,256	Zpz_sc00419.1	144,048	H	H	A	A	H	H	A	A	B	H	H	H	A	H	H	B	H	A	H	A	A	B	B	B	A	A	H	B	A	H	H	A	A
211	Tag_14814h	42.9	Zjn_sc00014.1	545,958	Zjn_chr02	4,139,874	3A	9,390,666	3B	8,735,586	Zmw_sc00100.1	43,755	Zmw_sc01810.1	36,560	Zpz_sc00419.1	41,972	H	H	A	A	H	H	A	A	B	H	H	H	A	H	H	-	H	A	H	A	A	B	B	B	A	A	H	B	A	H	H	A	A
212	Tag_15297u	42.9	Zjn_sc00014.1	545,849	Zjn_chr02	4,139,983	3A	9,390,666	3B	8,735,586	Zmw_sc00100.1	43,864	Zmw_sc01810.1	36,665	Zpz_sc00419.1	41,867	H	H	A	A	H	H	A	A	B	H	H	H	A	H	H	B	H	A	H	A	A	B	B	B	A	A	H	B	A	H	H	A	A
213	Tag_14828h	43.2	Zjn_sc00014.1	575,699	Zjn_chr02	4,110,133	3A	9,329,018	3B	8,689,992	Zmw_sc01810.1	8,438	Zmw_sc00100.1	13,370	Zpz_sc00419.1	69,973	H	H	A	A	H	H	A	A	-	H	H	H	A	H	H	B	-	A	H	A	A	B	B	B	A	A	H	B	A	H	H	A	A
214	Tag_15328	43.3	Zjn_sc00014.1	638,348	Zjn_chr02	4,047,484	3A	9,130,460	3B	8,519,882	Zmw_sc01474.1	69,833	Zmw_sc01875.1	76,076	Zpz_sc00419.1	123,505	H	H	A	A	H	H	A	A	B	H	H	H	A	H	H	B	H	A	H	A	A	B	B	B	A	A	H	B	A	H	H	A	A
215	Tag_14829h	43.3	Zjn_sc00014.1	586,418	Zjn_chr02	4,099,414	-	-	-	-	Zmw_sc00100.1	3,329	Zmw_sc01810.1	3,167	Zpz_sc00419.1	75,379	H	H	A	A	H	H	A	A	B	H	H	H	A	-	H	B	H	A	H	A	A	B	B	B	A	A	H	B	A	H	H	A	A
216	Tag_15283	43.3	Zjn_sc00014.1	494,203	Zjn_chr02	4,191,629	3A	9,546,137	3B	8,785,987	Zmw_sc00100.1	94,228	Zmw_sc01810.1	87,876	Zpz_sc01453.1	50,786	H	H	A	A	H	H	A	A	B	H	H	H	A	H	H	B	H	A	H	A	A	B	B	B	A	A	H	B	A	H	H	A	A
217	Tag_15302	43.3	Zjn_sc00014.1	556,185	Zjn_chr02	4,129,647	-	-	-	-	Zmw_sc00100.1	33,704	Zmw_sc01810.1	26,347	Zpz_sc00419.1	52,135	H	H	A	A	H	H	A	A	B	H	H	H	A	H	H	B	H	A	H	A	A	B	B	B	A	A	H	B	A	H	H	A	A
218	Tag_15291	43.4	Zjn_sc00014.1	507,460	Zjn_chr02	4,178,372	3A	9,440,794	3B	8,765,361	Zmw_sc00100.1	81,004	Zmw_sc01810.1	74,665	Zpz_sc01453.1	37,395	H	H	A	A	H	H	A	A	B	H	H	H	A	H	H	B	H	A	H	A	A	B	B	B	A	A	H	B	A	H	H	A	A
219	Tag_15322	43.4	Zjn_sc00014.1	612,430	Zjn_chr02	4,073,402	3A	9,260,378	3B	8,643,051	Zmw_sc01474.1	95,518	-	-	Zpz_sc00419.1	96,982	H	H	A	A	H	H	A	A	B	H	H	H	A	H	H	B	H	A	H	A	A	B	B	B	A	A	H	B	A	H	H	A	A
220	Tag_15326u	43.4	Zjn_sc00014.1	633,539	Zjn_chr02	4,052,293	3A	9,163,627	3B	8,565,341	Zmw_sc01474.1	74,650	Zmw_sc01875.1	80,027	Zpz_sc00419.1	119,521	H	H	A	A	H	H	A	A	B	H	H	H	A	H	H	B	H	A	H	A	A	B	B	B	A	A	H	B	A	H	H	A	A
221	Tag_15316u	43.4	Zjn_sc00014.1	600,990	Zjn_chr02	4,084,842	3A	9,293,254	3B	8,655,455	Zmw_sc06721.1	11,133	Zmw_sc01474.1	102,794	Zpz_sc00419.1	89,702	H	H	A	A	H	H	A	A	B	H	H	H	A	H	H	B	H	A	H	A	A	B	B	B	A	A	H	B	A	H	H	A	A
222	Tag_14792h	43.5	Zjn_sc00014.1	486,600	Zjn_chr02	4,199,232	-	-	-	-	Zmw_sc00100.1	101,924	-	-	Zpz_sc01453.1	57,603	H	H	A	A	H	H	A	A	B	H	-	H	A	H	H	B	H	A	H	A	A	B	-	B	A	A	H	B	A	H	B	A	A
223	Tag_14790hr	43.6	Zjn_sc00014.1	484,544	Zjn_chr02	4,201,288	-	-	-	-	Zmw_sc00100.1	104,045	Zmw_sc05880.1	1,250	Zpz_sc01453.1	60,489	H	H	A	A	H	H	A	A	B	H	H	H	A	H	H	B	H	A	H	A	A	B	B	B	A	A	H	B	A	H	H	A	A
224	Tag_15274	43.6	Zjn_sc00014.1	483,305	Zjn_chr02	4,202,527	-	-	-	-	Zmw_sc05880.1	2,499	Zmw_sc00100.1	105,284	Zpz_sc01453.1	61,738	H	H	A	A	H	H	A	A	B	H	H	H	A	H	H	B	H	A	H	A	A	B	B	B	A	A	H	B	A	H	H	A	A
225	Tag_15272	43.7	Zjn_sc00014.1	477,463	Zjn_chr02	4,208,369	-	-	-	-	Zmw_sc00100.1	111,597	Zmw_sc05880.1	8,177	Zpz_sc01453.1	67,425	H	H	A	A	-	H	A	A	B	H	H	H	A	H	H	B	-	A	H	A	A	B	B	B	A	A	H	-	A	A	H	A	A
226	Tag_15263	43.9	Zjn_sc00014.1	439,647	Zjn_chr02	4,246,185	3A	9,620,845	3B	8,851,897	Zmw_sc00100.1	149,329	Zmw_sc00100.1	149,329	Zpz_sc00496.1	43,577	H	H	A	A	H	H	A	A	B	H	H	H	A	H	H	B	H	A	H	A	A	B	B	B	A	A	H	B	A	H	H	A	A
227	Tag_15260	44	Zjn_sc00014.1	436,125	Zjn_chr02	4,249,707	3A	9,696,943	3B	8,899,642	Zmw_sc00100.1	152,907	-	-	Zpz_sc00496.1	47,119	H	H	A	A	H	H	A	A	B	H	H	H	A	H	H	B	H	A	H	A	A	B	B	B	A	A	H	B	A	H	H	A	A
228	Tag_15257	44	Zjn_sc00014.1	397,952	Zjn_chr02	4,287,880	3A	9,886,044	3B	9,028,708	Zmw_sc00959.1	110,747	Zmw_sc00100.1	191,544	Zpz_sc00496.1	89,204	H	H	A	A	H	H	A	A	B	H	H	H	A	H	H	B	H	A	H	A	A	B	B	B	A	A	H	B	A	H	H	A	A
229	Tag_15248	44.2	Zjn_sc00014.1	303,857	Zjn_chr02	4,381,975	3A	10,159,803	3B	9,328,286	Zmw_sc00100.1	277,580	Zmw_sc00959.1	21,514	Zpz_sc04065.1	10,974	H	H	A	A	H	H	A	A	B	H	H	H	A	H	H	B	H	A	H	H	A	B	B	B	A	A	H	B	A	H	H	A	A
230	Tag_15240u	44.3	Zjn_sc00014.1	268,613	Zjn_chr02	4,417,219	-	-	-	-	Zmw_sc00100.1	310,504	Zmw_sc04998.1	1,968	Zpz_sc03970.1	11,714	H	H	A	A	H	H	A	A	B	H	H	H	D	H	H	B	H	A	H	H	A	B	B	B	A	A	H	B	A	H	H	A	A
231	Tag_15236	44.4	Zjn_sc00014.1	263,382	Zjn_chr02	4,422,450	3A	10,230,786	3B	9,391,592	Zmw_sc00100.1	315,636	Zmw_sc04998.1	6,814	Zpz_sc03970.1	16,701	H	H	A	-	-	-	-	-	B	H	-	-	-	H	H	B	-	A	H	H	A	-	B	-	-	A	H	-	A	H	H	A	-
232	Tag_15246ur	44.4	Zjn_sc00014.1	272,249	Zjn_chr02	4,413,583	3A	10,221,776	3B	9,382,006	Zmw_sc00100.1	306,866	-	-	Zpz_sc03970.1	8,072	H	H	A	A	H	H	A	A	B	H	H	H	A	H	H	B	H	A	H	H	A	B	B	B	A	A	H	B	A	H	H	A	A
233	Tag_15233u	44.7	Zjn_sc00014.1	234,820	Zjn_chr02	4,451,012	3A	10,268,362	3B	9,419,430	Zmw_sc03538.1	44,416	Zmw_sc03538.1	44,416	Zpz_sc02592.1	37,346	H	H	A	A	H	H	A	A	B	H	H	H	A	H	H	B	H	A	H	H	A	B	B	B	A	H	H	B	A	H	H	A	A
234	Tag_14735h	45.1	Zjn_sc00014.1	204,028	Zjn_chr02	4,481,804	-	-	-	-	Zmw_sc03538.1	13,471	-	-	Zpz_sc02592.1	6,445	H	H	A	A	H	H	A	A	B	H	H	H	A	H	H	B	H	A	-	H	A	B	B	B	A	H	H	B	A	H	H	A	A
235	Tag_15215	45.2	Zjn_sc00014.1	178,920	Zjn_chr02	4,506,912	3A	10,464,353	3B	9,605,438	Zmw_sc09048.1	1,954	-	-	Zpz_sc00629.1	15,803	H	H	A	-	H	H	A	-	B	H	H	H	A	H	H	C	H	A	H	H	A	-	B	B	A	H	H	B	A	H	H	A	A
236	Tag_15216r	45.2	Zjn_sc00014.1	179,250	Zjn_chr02	4,506,582	3A	10,463,586	3B	9,604,664	Zmw_sc09048.1	1,624	Zmw_sc09048.1	1,624	Zpz_sc00629.1	15,473	H	H	A	-	H	H	A	-	B	H	H	H	A	H	H	C	H	A	H	H	A	-	C	B	A	H	H	B	A	H	H	A	A
237	Tag_15210r	45.3	Zjn_sc00014.1	152,262	Zjn_chr02	4,533,570	3A	10,568,412	-	-	Zmw_sc03563.1	23,259	Zmw_sc03632.1	25,801	Zpz_sc00629.1	42,692	H	H	A	A	H	H	A	A	B	H	H	H	A	H	H	B	H	A	H	H	A	B	B	B	A	H	H	B	A	H	H	A	A
238	Tag_15211ur	45.3	Zjn_sc00014.1	155,741	Zjn_chr02	4,530,091	-	-	3B	9,695,469	Zmw_sc03563.1	19,782	Zmw_sc03632.1	29,160	Zpz_sc04059.1	20,852	H	H	A	A	H	H	A	A	B	H	H	H	A	H	H	B	H	A	H	H	A	B	B	B	A	H	H	B	A	H	H	A	A
239	Tag_15199r	45.7	Zjn_sc00014.1	76,492	Zjn_chr02	4,609,340	-	-	-	-	Zmw_sc02398.1	55,561	Zmw_sc00106.1	311,877	Zpz_sc00629.1	116,486	H	H	A	A	H	H	A	A	B	H	H	H	A	H	H	B	H	A	H	H	A	B	B	B	A	H	H	B	A	H	H	A	A
240	Tag_15194ur	45.8	Zjn_sc00014.1	62,797	Zjn_chr02	4,623,035	-	-	-	-	Zmw_sc00106.1	298,126	Zmw_sc02398.1	42,770	Zpz_sc02407.1	8,243	H	H	A	A	H	H	A	A	B	H	H	H	A	H	H	B	H	A	H	H	A	B	B	B	A	H	H	B	A	H	H	A	A
241	Tag_15189	46.6	Zjn_sc00014.1	15,240	Zjn_chr02	4,670,592	3A	11,291,185	3B	10,673,947	Zmw_sc00106.1	253,413	Zmw_sc00248.1	5,797	Zpz_sc02581.1	32,943	H	H	A	A	H	H	A	A	B	H	H	H	A	H	H	B	H	A	H	H	A	B	B	B	A	H	H	B	A	H	H	A	A
242	Tag_19871ur	46.9	Zjn_sc00019.1	3,558,255	Zjn_chr02	4,816,567	-	-	-	-	Zmw_sc00248.1	147,665	Zmw_sc00106.1	64,297	Zpz_sc01653.1	62,982	H	H	A	A	H	H	A	A	B	H	H	H	A	H	H	B	H	A	H	H	A	B	B	B	A	H	H	B	A	H	H	A	A
243	Tag_19858ur	47.8	Zjn_sc00019.1	3,503,092	Zjn_chr02	4,871,730	-	-	-	-	Zmw_sc00106.1	10,222	Zmw_sc00248.1	202,163	Zpz_sc01653.1	18,462	H	H	A	A	H	H	A	H	B	H	H	H	A	H	H	B	H	A	H	H	A	B	B	B	A	H	H	B	A	H	H	A	A
244	Tag_19846ur	48.7	Zjn_sc00019.1	3,457,853	Zjn_chr02	4,916,969	-	-	-	-	Zmw_sc06079.1	7,855	Zmw_sc00248.1	246,818	Zpz_sc02860.1	10,381	H	H	A	A	H	H	A	H	B	H	H	H	A	H	H	B	H	A	H	H	A	B	B	B	A	H	H	B	A	H	H	A	A
245	Tag_19209h	49	Zjn_sc00019.1	3,385,219	Zjn_chr02	4,989,603	-	-	-	-	Zmw_sc00583.1	45,259	Zmw_sc00011.1	68,532	Zpz_sc01683.1	58,120	H	H	A	A	H	H	A	H	B	H	H	H	A	H	H	B	H	A	H	H	A	B	B	B	A	H	H	B	A	H	H	A	A
246	Tag_19820	49.7	Zjn_sc00019.1	3,319,174	Zjn_chr02	5,055,648	3A	12,829,205	3B	11,600,477	Zmw_sc00583.1	120,485	Zmw_sc00011.1	137,640	Zpz_sc01105.1	16,233	H	H	A	A	H	H	A	H	B	H	H	H	A	H	H	B	H	A	H	H	A	B	B	B	A	H	H	B	A	H	H	A	A
247	Tag_19821	49.7	Zjn_sc00019.1	3,333,863	Zjn_chr02	5,040,959	-	-	-	-	Zmw_sc00583.1	106,538	Zmw_sc00011.1	122,928	Zpz_sc04975.1	2,029	H	H	A	-	H	H	A	H	B	H	H	H	H	H	H	B	H	A	H	H	A	B	B	B	A	H	H	B	A	H	H	A	A
248	Tag_19194hr	50.2	Zjn_sc00019.1	3,263,320	Zjn_chr02	5,111,502	3A	12,990,859	3B	11,940,914	Zmw_sc00583.1	169,871	Zmw_sc00011.1	172,875	Zpz_sc01105.1	51,874	H	H	A	A	H	H	A	H	B	H	H	H	A	H	B	B	H	A	H	H	A	B	B	B	A	H	H	B	A	H	H	A	A
249	Tag_19804	50.4	Zjn_sc00019.1	3,188,260	Zjn_chr02	5,186,562	3A	13,183,739	3B	12,087,406	Zmw_sc04889.1	24,861	Zmw_sc00011.1	236,471	Zpz_sc02635.1	45,341	H	H	A	A	H	H	A	H	B	H	H	H	A	H	B	B	H	A	H	H	A	B	B	B	A	H	H	B	A	H	H	A	A
250	Tag_19796r	50.7	Zjn_sc00019.1	3,169,832	Zjn_chr02	5,204,990	-	-	-	-	Zmw_sc00011.1	254,799	Zmw_sc01234.1	115,728	Zpz_sc02635.1	27,189	H	H	A	A	H	H	A	H	B	H	H	H	A	H	B	B	H	A	H	H	A	B	B	B	A	H	H	B	A	H	H	A	A
251	Tag_19787r	50.8	Zjn_sc00019.1	3,145,643	Zjn_chr02	5,229,179	3A	13,496,507	3B	12,339,161	Zmw_sc00011.1	291,031	Zmw_sc01234.1	93,363	Zpz_sc02750.1	24,387	H	H	D	A	H	H	A	H	B	H	D	H	A	H	B	B	H	A	H	H	A	B	B	B	A	H	H	B	A	H	H	A	A
252	Tag_19157hr	52.1	Zjn_sc00019.1	3,011,896	Zjn_chr02	5,362,926	-	-	-	-	Zmw_sc00011.1	413,585	Zmw_sc02732.1	32,698	Zpz_sc01711.1	61,114	H	H	A	A	H	H	H	H	B	H	H	H	A	H	B	B	H	A	H	H	A	B	B	B	A	H	B	B	A	H	H	A	A
253	Tag_19129hr	52.2	Zjn_sc00019.1	2,816,945	Zjn_chr02	5,557,877	-	-	-	-	Zmw_sc00877.1	90,551	Zmw_sc02587.1	13,953	Zpz_sc00018.1	137,076	H	H	A	A	H	H	H	H	B	H	H	H	A	H	B	B	H	A	H	H	A	B	B	B	A	H	B	B	A	H	H	A	A
254	Tag_19754	52.2	Zjn_sc00019.1	2,855,878	Zjn_chr02	5,518,944	-	-	-	-	Zmw_sc00877.1	71,764	Zmw_sc00011.1	539,324	Zpz_sc00018.1	118,187	H	H	A	A	H	H	H	H	B	H	H	H	A	H	B	B	H	A	H	H	A	B	B	B	A	H	B	B	A	H	H	A	A
255	Tag_19741ur	52.6	Zjn_sc00019.1	2,760,507	Zjn_chr02	5,614,315	-	-	-	-	Zmw_sc00877.1	145,398	Zmw_sc09331.1	2,308	Zpz_sc00018.1	201,045	H	H	A	A	H	H	H	H	B	H	H	H	A	H	B	B	H	A	H	H	A	B	B	B	A	H	C	B	A	H	H	A	A
256	Tag_19726	52.7	Zjn_sc00019.1	2,636,843	Zjn_chr02	5,737,979	-	-	-	-	Zmw_sc00804.1	101,472	Zmw_sc01739.1	68,037	Zpz_sc00018.1	316,259	H	H	A	A	H	H	H	H	B	H	H	H	A	H	B	B	H	A	H	H	A	B	B	B	A	H	B	B	A	H	H	A	A
257	Tag_19731ur	52.7	Zjn_sc00019.1	2,683,593	Zjn_chr02	5,691,229	-	-	-	-	Zmw_sc00804.1	70,674	Zmw_sc02178.1	63,716	Zpz_sc00018.1	282,754	H	H	A	A	H	H	H	H	B	H	H	H	A	-	B	B	H	A	H	H	-	B	B	B	A	H	B	B	A	H	H	A	A
258	Tag_19736	52.7	Zjn_sc00019.1	2,730,878	Zjn_chr02	5,643,944	3A	14,549,678	3B	14,314,459	Zmw_sc02178.1	27,835	Zmw_sc00804.1	24,126	Zpz_sc00018.1	236,834	H	H	A	A	H	H	H	H	B	H	H	H	A	H	B	B	H	A	H	H	A	B	B	B	A	H	B	B	A	H	H	A	A
259	Tag_19700ur	52.8	Zjn_sc00019.1	2,495,234	Zjn_chr02	5,879,588	-	-	-	-	Zmw_sc01059.1	106,772	Zmw_sc05414.1	26,646	Zpz_sc00018.1	476,645	H	H	A	A	H	H	H	H	B	H	H	H	A	H	B	B	H	A	H	H	A	B	B	B	A	H	B	B	A	H	H	A	A
260	Tag_19689ur	53.7	Zjn_sc00019.1	2,448,533	Zjn_chr02	5,926,289	-	-	-	-	Zmw_sc05042.1	10,002	Zmw_sc05042.1	10,002	Zpz_sc00018.1	509,414	H	H	A	A	A	H	H	H	B	H	H	H	A	H	B	B	H	A	H	H	A	B	B	B	A	D	B	B	A	H	H	A	A
261	Tag_19685u	53.7	Zjn_sc00019.1	2,446,794	Zjn_chr02	5,928,028	-	-	-	-	Zmw_sc05042.1	11,736	-	-	Zpz_sc00018.1	513,939	H	H	A	A	A	H	H	H	B	H	H	H	A	H	B	B	H	A	H	H	A	B	B	B	A	H	C	B	A	H	H	A	A
262	Tag_19667ur	54.1	Zjn_sc00019.1	2,314,881	Zjn_chr02	6,059,941	-	-	-	-	Zmw_sc03628.1	20,470	Zmw_sc03880.1	40,229	Zpz_sc01456.1	3,698	H	H	A	A	A	H	H	D	B	H	D	H	A	H	B	B	D	A	H	H	A	B	B	B	A	H	B	B	A	D	H	A	A
263	Tag_19669ur	54.1	Zjn_sc00019.1	2,363,891	Zjn_chr02	6,010,931	-	-	-	-	Zmw_sc06647.1	12,633	Zmw_sc02925.1	20,511	Zpz_sc03742.1	22,917	H	H	A	A	A	H	H	H	B	H	H	H	A	H	B	B	H	A	H	H	A	B	B	B	A	C	B	B	A	H	H	A	A
264	Tag_19662r	54.9	Zjn_sc00019.1	2,302,506	Zjn_chr02	6,072,316	3A	17,358,958	3B	16,915,904	Zmw_sc03628.1	32,623	Zmw_sc03880.1	27,427	Zpz_sc01456.1	16,563	H	H	A	A	A	H	H	H	B	-	H	H	H	H	B	B	H	A	H	H	A	B	B	-	A	H	B	B	A	H	H	A	A
265	Tag_19657ur	55.5	Zjn_sc00019.1	2,267,363	Zjn_chr02	6,107,459	-	-	-	-	Zmw_sc00743.1	20,677	-	-	Zpz_sc01456.1	43,769	H	H	A	A	A	H	H	H	B	H	H	H	A	H	B	B	H	A	H	H	A	B	B	B	A	H	B	B	A	H	H	A	A
266	Tag_19649r	55.6	Zjn_sc00019.1	2,243,673	Zjn_chr02	6,131,149	-	-	-	-	Zmw_sc00743.1	43,135	Zmw_sc00956.1	125,915	Zpz_sc01456.1	66,499	H	H	A	A	A	H	H	H	B	H	H	H	A	H	B	B	H	A	H	H	A	B	B	B	A	H	B	B	A	H	H	A	A
267	Tag_19634ur	55.8	Zjn_sc00019.1	2,160,092	Zjn_chr02	6,214,730	-	-	-	-	Zmw_sc00956.1	42,741	Zmw_sc00743.1	152,952	Zpz_sc00083.1	265,074	H	H	A	A	A	H	H	H	B	H	H	H	A	H	B	B	H	A	H	H	D	B	B	B	A	H	B	B	A	H	H	A	A
268	Tag_19609ur	55.8	Zjn_sc00019.1	1,935,722	Zjn_chr02	6,439,100	-	-	-	-	Zmw_sc01516.1	8,739	Zmw_sc00014.1	218,052	Zpz_sc01629.1	12,023	H	H	A	A	A	H	H	H	B	H	H	H	A	H	B	B	H	A	H	H	A	B	B	B	A	H	B	B	A	H	H	A	A
269	Tag_19589ur	55.8	Zjn_sc00019.1	1,812,160	Zjn_chr02	6,562,662	-	-	-	-	Zmw_sc00014.1	328,160	Zmw_sc00885.1	21,519	Zpz_sc00587.1	78,903	H	H	A	A	A	H	H	H	B	H	H	H	A	H	B	B	H	A	H	H	A	B	B	B	A	H	B	B	A	H	H	A	A
270	Tag_19633r	55.8	Zjn_sc00019.1	2,150,756	Zjn_chr02	6,224,066	3A	16,720,289	3B	17,732,305	Zmw_sc00743.1	160,162	Zmw_sc00956.1	34,020	Zpz_sc03216.1	17,200	H	H	A	A	A	H	H	-	-	-	H	H	H	H	B	B	H	A	-	H	A	B	B	B	A	H	B	B	A	H	H	A	A
271	Tag_19594ur	55.8	Zjn_sc00019.1	1,826,653	Zjn_chr02	6,548,169	-	-	-	-	Zmw_sc00014.1	309,994	Zmw_sc03451.1	45,590	Zpz_sc00587.1	44,991	H	D	A	A	-	-	H	-	B	H	H	H	A	H	B	C	H	A	H	H	A	-	B	-	-	H	B	B	A	H	H	A	A
272	Tag_19018hr	55.8	Zjn_sc00019.1	2,122,639	Zjn_chr02	6,252,183	-	-	-	-	Zmw_sc00014.1	13,009	Zmw_sc00956.1	5,950	Zpz_sc00083.1	238,556	H	H	A	A	A	H	H	H	B	-	H	H	A	H	B	B	H	A	H	H	A	B	B	B	-	H	B	B	A	-	H	A	A
273	Tag_39301hr	56.5	Zjn_sc00083.1	882,092	Zjn_chr02	9,265,915	-	-	-	-	Zmw_sc00019.1	236,948	Zmw_sc00114.1	67,216	Zpz_sc00133.1	80,507	H	H	A	A	A	H	H	H	B	H	H	H	A	H	B	B	B	A	H	H	B	B	B	B	A	H	B	H	A	H	H	A	A
274	Tag_40670	56.5	Zjn_sc00083.1	1,212,029	Zjn_chr02	9,595,852	3A	52,786,138	-	-	Zmw_sc04112.1	21,356	Zmw_sc04112.1	21,356	Zpz_sc01812.1	25,110	H	H	A	A	A	H	H	H	B	H	H	H	A	H	B	B	H	A	H	H	A	B	B	B	A	H	B	H	A	H	H	A	A
275	Tag_19453r	56.5	Zjn_sc00019.1	356,261	Zjn_chr02	8,018,561	-	-	-	-	Zmw_sc00037.1	79,165	Zmw_sc00023.1	376,309	Zpz_sc00144.1	14,464	H	H	A	A	A	H	H	H	B	H	H	H	A	H	B	B	H	A	H	H	A	B	B	B	A	H	B	H	A	H	H	A	A
276	Tag_19571r	56.5	Zjn_sc00019.1	1,625,410	Zjn_chr02	6,749,412	-	-	-	-	Zmw_sc04802.1	26,428	Zmw_sc02615.1	54,556	Zpz_sc05900.1	4,507	H	H	A	A	A	-	H	H	-	H	H	H	A	H	B	B	H	A	H	H	A	B	B	B	A	H	B	-	A	H	H	A	A
277	Tag_39306hr	56.5	Zjn_sc00083.1	936,220	Zjn_chr02	9,320,043	3A	52,224,806	3B	46,711,204	Zmw_sc00019.1	280,092	Zmw_sc00114.1	104,303	Zpz_sc00002.1	1,202,902	H	H	A	A	A	H	H	H	B	H	H	H	A	H	B	C	H	A	H	H	A	B	B	B	A	H	B	H	A	H	H	A	A
278	Tag_40621r	56.5	Zjn_sc00083.1	481,535	Zjn_chr02	8,865,358	3A	30,983,239	3B	34,195,832	Zmw_sc00724.1	58,173	Zmw_sc01532.1	26,031	Zpz_sc00910.1	96,797	H	H	A	A	A	H	H	H	B	H	H	H	D	H	B	B	H	A	H	H	A	B	B	B	A	H	B	H	A	H	H	A	A
279	Tag_19478u	56.7	Zjn_sc00019.1	555,013	Zjn_chr02	7,819,809	3A	23,264,898	3B	24,682,166	Zmw_sc03182.1	29,790	Zmw_sc00189.1	238,153	Zpz_sc00144.1	231,111	H	H	A	A	A	H	H	-	B	H	H	H	H	H	B	B	H	A	H	H	A	B	B	B	A	H	B	H	A	H	H	A	A
280	Tag_19443r	56.7	Zjn_sc00019.1	163,334	Zjn_chr02	8,211,488	3A	24,884,137	-	-	Zmw_sc00023.1	184,376	Zmw_sc00037.1	245,630	Zpz_sc02039.1	57,409	H	H	A	A	A	H	H	H	B	H	H	H	A	H	B	B	H	A	H	H	A	B	B	B	A	H	B	H	A	H	H	A	A
281	Tag_19495r	56.7	Zjn_sc00019.1	797,282	Zjn_chr02	7,577,540	3A	22,087,897	-	-	Zmw_sc00288.1	141,175	Zmw_sc01286.1	101,160	Zpz_sc01781.1	15,384	H	H	A	A	A	H	H	H	B	H	H	H	A	H	B	B	H	A	H	H	A	B	B	B	A	H	B	H	A	H	H	A	A
282	Tag_39294hr	56.7	Zjn_sc00083.1	774,794	Zjn_chr02	9,158,617	-	-	-	-	Zmw_sc00283.1	147,281	Zmw_sc00019.1	129,930	Zpz_sc00133.1	258,616	H	H	A	A	A	H	H	H	B	H	H	C	A	H	B	B	H	A	H	H	A	B	B	B	A	H	B	H	A	H	H	A	A
283	Tag_18944hr	56.7	Zjn_sc00019.1	1,355,945	Zjn_chr02	7,018,877	-	-	-	-	Zmw_sc00196.1	148,500	Zmw_sc00988.1	44,088	Zpz_sc00177.1	206,543	H	H	A	A	A	H	H	H	B	H	H	H	A	H	B	B	H	A	H	H	A	B	B	B	A	H	B	H	A	H	H	A	A
284	Tag_49529ur	56.7	Zjn_sc00248.1	3,153	Zjn_chr09	3,684,595	-	-	-	-	Zmw_sc00787.1	50,892	Zmw_sc00129.1	263,655	Zpz_sc00596.1	35,344	H	H	A	A	A	H	H	D	B	H	H	H	A	H	B	B	H	A	H	H	A	B	B	B	A	H	B	H	A	H	H	A	A
285	Tag_40613u	56.7	Zjn_sc00083.1	282,889	Zjn_chr02	8,666,712	-	-	-	-	Zmw_sc01337.1	87,757	Zmw_sc04786.1	27,778	Zpz_sc00770.1	124,314	H	H	A	-	A	-	-	-	B	-	-	H	D	H	-	B	C	A	H	H	A	-	B	B	-	H	B	H	-	H	H	A	-
286	Tag_19553ur	56.7	Zjn_sc00019.1	1,355,949	Zjn_chr02	7,018,873	-	-	-	-	Zmw_sc00988.1	44,084	Zmw_sc00196.1	148,504	Zpz_sc00177.1	206,539	H	H	A	A	A	H	H	H	B	H	H	H	A	H	B	B	H	A	H	H	A	B	B	B	A	H	B	H	A	H	H	A	A
287	Tag_40649u	56.7	Zjn_sc00083.1	943,464	Zjn_chr02	9,327,287	3A	52,232,686	3B	46,702,995	Zmw_sc00019.1	287,337	Zmw_sc00114.1	111,571	Zpz_sc00133.1	36,370	H	H	A	A	A	H	-	-	-	H	-	-	A	H	B	B	H	A	-	-	A	B	B	B	A	H	B	H	A	H	H	A	A
288	Tag_19461u	56.7	Zjn_sc00019.1	441,867	Zjn_chr02	7,932,955	-	-	-	-	Zmw_sc00189.1	59,699	Zmw_sc00023.1	460,470	Zpz_sc00144.1	138,994	H	H	A	A	A	H	H	H	B	H	H	H	A	H	B	C	H	A	H	H	A	B	B	B	A	H	B	H	A	H	H	A	A
289	Tag_42123hr	57	Zjn_sc00103.1	64,651	Zjn_chr02	10,200,056	-	-	-	-	Zmw_sc00096.1	229,397	Zmw_sc00504.1	48,041	Zpz_sc01090.1	23,541	H	H	A	A	A	H	H	H	B	H	H	H	A	H	B	B	H	A	H	H	A	B	B	B	A	H	B	H	A	H	H	A	A
290	Tag_43610r	57.2	Zjn_sc00103.1	321,549	Zjn_chr02	10,456,954	3A	53,391,213	3B	43,128,031	Zmw_sc00897.1	82,750	Zmw_sc06022.1	9,729	Zpz_sc00195.1	69,983	H	H	A	A	A	H	H	H	B	H	H	H	A	H	B	B	H	A	H	H	A	B	B	B	A	H	B	H	A	H	H	A	A
291	Tag_43602r	57.2	Zjn_sc00103.1	239,037	Zjn_chr02	10,374,442	-	-	-	-	Zmw_sc00897.1	926	Zmw_sc04883.1	1,437	Zpz_sc03123.1	31,637	H	H	A	A	A	H	H	H	B	H	H	H	A	H	B	B	H	A	H	H	A	B	B	B	A	H	B	H	A	H	H	A	A
292	Tag_43614	57.2	Zjn_sc00103.1	334,143	Zjn_chr02	10,469,548	-	-	-	-	Zmw_sc00897.1	94,836	-	-	Zpz_sc00195.1	81,965	H	H	A	A	A	H	H	H	B	H	H	H	A	H	B	B	H	A	H	H	A	B	B	B	A	H	B	H	A	H	H	A	A
293	Tag_42134hr	57.2	Zjn_sc00103.1	150,661	Zjn_chr02	10,286,066	-	-	-	-	Zmw_sc00096.1	303,371	Zmw_sc00504.1	121,783	Zpz_sc04583.1	11,391	H	H	A	A	A	H	H	H	B	H	H	H	A	H	B	B	H	A	H	H	A	B	B	B	A	H	B	H	A	H	H	A	A
294	Tag_42166h	57.7	Zjn_sc00103.1	484,997	Zjn_chr02	10,620,402	-	-	-	-	Zmw_sc00282.1	145,001	Zmw_sc01009.1	50,137	Zpz_sc01030.1	28,948	-	H	A	-	-	-	H	-	B	H	H	H	A	H	B	B	H	A	-	H	A	-	-	-	A	H	B	H	A	H	H	A	-
295	Tag_43652	57.7	Zjn_sc00103.1	685,576	Zjn_chr02	10,820,981	3A	34,441,259	3B	35,910,245	Zmw_sc07012.1	2,311	Zmw_sc03802.1	19,848	Zpz_sc00819.1	112,661	-	H	A	A	A	H	C	-	B	H	H	H	A	H	-	B	H	A	-	H	A	B	B	B	A	H	B	H	A	H	H	A	-
296	Tag_43646ur	57.7	Zjn_sc00103.1	672,563	Zjn_chr02	10,807,968	-	-	-	-	Zmw_sc07888.1	5,629	Zmw_sc07888.1	5,629	Zpz_sc00682.1	29,450	H	H	A	A	A	H	H	-	C	H	H	-	A	H	B	B	H	A	H	H	A	B	B	B	A	H	B	H	A	H	-	A	A
297	Tag_43644ur	57.7	Zjn_sc00103.1	655,674	Zjn_chr02	10,791,079	3A	33,651,749	3B	41,583,655	Zmw_sc01437.1	100,405	-	-	Zpz_sc00682.1	47,969	H	H	A	A	A	H	-	H	B	-	H	H	A	H	B	B	H	A	H	H	A	B	B	B	A	H	B	-	A	H	H	A	A
298	Tag_43664r	58.5	Zjn_sc00103.1	754,713	Zjn_chr02	10,890,118	-	-	-	-	Zmw_sc00673.1	9,948	Zmw_sc00200.1	9,942	Zpz_sc00819.1	45,642	H	H	A	A	A	H	H	-	B	H	H	H	A	H	B	B	H	A	H	H	A	B	B	B	A	H	B	H	A	H	C	A	A
299	Tag_43659r	58.5	Zjn_sc00103.1	737,537	Zjn_chr02	10,872,942	3A	29,009,748	3B	38,956,481	Zmw_sc07418.1	7,026	-	-	Zpz_sc00819.1	62,465	H	H	A	A	A	H	H	H	B	H	H	H	A	H	B	B	H	A	H	H	A	B	B	B	A	H	B	H	A	H	H	A	A
300	Tag_43668u	58.6	Zjn_sc00103.1	793,711	Zjn_chr02	10,929,116	-	-	-	-	Zmw_sc00673.1	48,478	Zmw_sc00200.1	63,984	Zpz_sc02310.1	40,063	H	H	A	A	A	H	H	H	B	H	H	H	A	H	B	B	H	A	H	H	A	B	B	B	A	H	B	H	A	H	H	A	A
301	Tag_47794u	58.9	Zjn_sc00153.1	397,425	Zjn_chr02	9,728,979	3A	52,027,557	3B	46,969,629	Zmw_sc01539.1	46,032	Zmw_sc01235.1	87,236	Zpz_sc00976.1	58,140	A	H	A	A	A	H	H	H	B	H	H	H	H	H	B	B	H	A	H	H	A	B	B	B	A	H	B	H	A	H	H	A	A
302	Tag_47777	60	Zjn_sc00153.1	217,049	Zjn_chr02	9,909,355	3A	51,318,229	3B	47,675,154	Zmw_sc01780.1	84,486	Zmw_sc00756.1	72,942	Zpz_sc00405.1	31,053	A	H	A	A	A	H	H	H	B	H	H	H	H	H	B	B	H	A	H	H	A	B	B	B	A	H	B	H	A	H	H	A	A
303	Tag_47761	60.1	Zjn_sc00153.1	127,579	Zjn_chr02	9,998,825	3A	51,092,234	3B	47,831,961	Zmw_sc08167.1	1,303	-	-	Zpz_sc04418.1	5,902	A	H	-	A	A	H	H	H	B	H	H	H	H	H	B	B	H	A	H	H	A	B	B	B	A	H	C	H	A	H	H	A	A
304	Tag_44315h	60.5	Zjn_sc00127.1	157,288	Zjn_chr01	11,067,303	3A	50,448,882	3B	48,375,263	Zmw_sc03634.1	33,442	Zmw_sc05615.1	19,067	Zpz_sc01932.1	48,446	A	H	A	A	A	B	H	H	B	H	H	H	H	H	B	B	H	A	H	H	-	B	B	B	A	H	B	H	A	H	H	A	A
305	Tag_45860ur	60.6	Zjn_sc00127.1	192,530	-	-	3A	50,405,824	3B	48,343,001	Zmw_sc00142.1	282,798	Zmw_sc05109.1	1,450	Zpz_sc02470.1	27,486	A	H	A	A	-	B	H	-	B	-	H	H	H	H	B	B	H	D	-	H	A	B	B	B	A	H	B	H	A	-	H	A	A
306	Tag_45866	60.7	Zjn_sc00127.1	235,775	-	-	-	-	-	-	Zmw_sc00142.1	246,041	Zmw_sc00148.1	11,102	Zpz_sc04122.1	12,635	A	H	A	A	A	B	H	-	B	H	H	H	H	H	B	B	H	A	H	C	A	B	B	B	A	H	B	H	A	H	H	A	A
307	Tag_45872ur	60.9	Zjn_sc00127.1	266,586	Zjn_chr13	4,067,285	-	-	-	-	Zmw_sc00148.1	44,187	Zmw_sc00142.1	212,224	Zpz_sc02758.1	18,274	A	H	A	A	A	B	H	H	B	H	H	H	H	H	B	B	H	A	H	H	A	B	B	B	A	H	B	H	A	H	H	A	A
308	Tag_45877	61.3	Zjn_sc00127.1	299,631	-	-	-	-	-	-	Zmw_sc00142.1	187,698	Zmw_sc00148.1	76,169	Zpz_sc04682.1	4,918	A	H	A	A	A	B	H	H	B	H	H	H	H	H	B	B	H	A	H	H	A	B	B	B	A	H	B	H	A	H	H	A	A
309	Tag_45887	61.6	Zjn_sc00127.1	321,027	-	-	3A	49,961,247	3B	49,098,914	Zmw_sc00148.1	103,590	Zmw_sc00142.1	166,353	Zpz_sc02352.1	40,411	A	H	A	A	A	B	H	H	B	H	H	H	H	H	B	B	H	A	H	H	A	B	B	B	A	H	B	H	A	H	H	A	A
310	Tag_45908	62	Zjn_sc00127.1	515,108	Zjn_chr01	11,286,440	3A	49,694,128	3B	49,389,828	Zmw_sc00148.1	243,886	Zmw_sc06668.1	13,673	Zpz_sc03672.1	12,508	A	-	A	-	-	-	-	-	-	H	-	-	B	H	B	-	H	A	H	C	A	B	B	B	A	H	B	-	-	H	H	A	A
311	Tag_45907ur	62	Zjn_sc00127.1	502,093	Zjn_chr01	11,264,439	3A	49,752,313	3B	49,320,857	Zmw_sc00148.1	230,517	-	-	Zpz_sc01135.1	91,091	A	H	A	A	A	B	H	H	B	H	H	H	H	H	B	B	H	A	H	H	A	B	B	B	A	H	C	H	A	H	H	A	A
312	Tag_45911r	62	Zjn_sc00127.1	556,172	-	-	-	-	-	-	Zmw_sc00148.1	281,642	Zmw_sc03064.1	32,314	Zpz_sc01421.1	14,899	A	H	A	A	-	B	H	H	B	H	H	H	-	H	B	B	H	A	H	H	A	B	B	B	A	H	B	H	A	C	H	A	-
313	Tag_45918	62.1	Zjn_sc00127.1	595,917	-	-	3A	49,325,680	3B	49,737,109	Zmw_sc03758.1	21,906	Zmw_sc06324.1	5,088	Zpz_sc01421.1	58,003	A	H	A	A	A	B	H	H	B	H	H	H	H	H	B	C	H	A	H	H	A	B	B	B	A	H	B	H	A	H	H	A	A
314	Tag_44385hr	62.4	Zjn_sc00127.1	619,874	Zjn_chr20	16,211,408	-	-	-	-	Zmw_sc03758.1	45,152	Zmw_sc06324.1	17,204	Zpz_sc06816.1	1,810	A	H	A	A	A	B	H	-	B	H	H	H	H	H	B	B	H	A	H	H	A	B	B	B	A	H	B	H	A	H	H	A	A
315	Tag_3275	62.9	Zjn_sc00003.1	59,899	Zjn_chr02	11,216,163	3A	49,174,149	3B	49,927,782	Zmw_sc00746.1	127,301	Zmw_sc02910.1	11,737	Zpz_sc00791.1	84,446	-	-	A	-	A	B	H	-	-	H	-	-	H	H	B	B	H	A	H	H	A	-	-	B	A	H	C	-	A	H	H	A	-
316	Tag_3276ur	62.9	Zjn_sc00003.1	86,961	Zjn_chr02	11,243,225	3A	49,052,680	3B	50,054,651	Zmw_sc02910.1	21,664	Zmw_sc02910.1	21,664	Zpz_sc03432.1	15,606	A	H	A	A	A	B	H	H	H	H	H	H	H	H	B	B	H	A	H	H	A	B	B	B	A	H	B	H	A	H	H	A	A
317	Tag_3278u	63	Zjn_sc00003.1	96,185	Zjn_chr02	11,252,449	3A	48,937,498	3B	50,177,370	Zmw_sc00746.1	98,692	Zmw_sc02910.1	57,775	Zpz_sc06145.1	5,333	A	H	A	A	A	B	H	H	H	H	H	H	H	H	B	B	H	A	H	H	A	B	B	B	A	H	B	H	A	H	H	A	A
318	Tag_3280	63.2	Zjn_sc00003.1	119,663	Zjn_chr02	11,275,927	3A	48,837,621	3B	50,323,680	Zmw_sc00746.1	77,284	-	-	Zpz_sc03992.1	6,903	A	H	A	A	A	B	H	H	H	H	H	H	H	H	B	B	H	A	H	H	A	B	B	B	A	H	B	H	A	H	H	A	A
319	Tag_3216h	63.3	Zjn_sc00003.1	172,283	Zjn_chr02	11,328,547	-	-	-	-	Zmw_sc00746.1	21,033	Zmw_sc02970.1	45,533	Zpz_sc00592.1	125,652	A	H	A	A	A	B	H	H	H	H	H	H	H	H	B	B	H	A	H	H	A	B	B	B	A	H	B	H	A	H	H	A	A
320	Tag_3301ur	63.3	Zjn_sc00003.1	185,370	Zjn_chr02	11,341,634	-	-	-	-	Zmw_sc02970.1	58,613	Zmw_sc00746.1	8,507	Zpz_sc05425.1	3,680	A	H	A	A	A	B	H	H	H	H	H	H	H	H	B	B	H	A	H	H	A	B	B	B	A	H	B	H	A	H	H	A	A
321	Tag_3304	63.4	Zjn_sc00003.1	231,784	Zjn_chr02	11,388,048	-	-	-	-	Zmw_sc07609.1	3,050	Zmw_sc02480.1	25,419	Zpz_sc00592.1	70,797	A	H	A	A	A	B	H	H	H	H	H	H	H	H	B	B	H	A	H	H	A	B	B	B	A	H	B	H	A	H	H	A	A
322	Tag_3305	63.4	Zjn_sc00003.1	247,192	Zjn_chr02	11,403,456	-	-	3B	50,956,314	Zmw_sc02480.1	40,790	Zmw_sc10873.1	574	Zpz_sc00592.1	57,608	A	H	A	A	A	B	H	H	H	H	H	H	H	H	B	B	H	A	H	H	A	B	B	B	A	H	B	H	A	H	H	A	A
323	Tag_3314r	63.7	Zjn_sc00003.1	300,862	Zjn_chr02	11,457,557	3A	48,067,424	3B	51,414,993	-	-	-	-	Zpz_sc00592.1	4,259	A	H	A	A	A	B	H	H	H	H	H	H	H	H	B	B	H	A	H	H	A	B	B	B	A	H	C	H	A	H	H	A	A
324	Tag_3339r	64.9	Zjn_sc00003.1	524,774	Zjn_chr02	11,681,038	-	-	-	-	Zmw_sc00997.1	114,597	Zmw_sc00412.1	183,889	Zpz_sc00004.1	209,078	A	H	A	A	A	B	H	H	H	H	H	H	H	H	H	B	H	A	H	H	A	B	B	B	A	H	B	H	A	H	H	A	A
325	Tag_3359	65.1	Zjn_sc00003.1	614,706	Zjn_chr02	11,770,970	-	-	-	-	Zmw_sc01928.1	50,771	Zmw_sc04830.1	32,832	Zpz_sc00004.1	291,138	A	H	A	A	A	B	H	H	H	H	H	H	H	H	H	B	H	A	H	H	A	B	B	B	A	H	B	H	A	H	H	A	A
326	Tag_3354	65.1	Zjn_sc00003.1	582,753	Zjn_chr02	11,739,017	3A	47,445,675	3B	51,997,254	Zmw_sc01928.1	18,844	Zmw_sc03535.1	14,467	Zpz_sc00004.1	259,443	A	H	A	A	A	B	H	H	H	H	H	H	H	-	H	B	H	A	H	H	-	B	B	B	A	H	C	H	A	H	H	A	A
327	Tag_3289hr	65.2	Zjn_sc00003.1	671,951	Zjn_chr02	11,828,215	-	-	3B	52,099,954	Zmw_sc07226.1	12,717	Zmw_sc07219.1	12,822	Zpz_sc00004.1	339,513	A	H	A	A	A	B	H	H	H	H	-	H	H	H	H	B	H	A	H	H	A	B	B	B	A	H	B	H	A	H	H	A	A
328	Tag_49710r	65.2	Zjn_sc00469.1	1,029	-	-	-	-	-	-	Zmw_sc04830.1	29,413	Zmw_sc01928.1	54,294	Zpz_sc00004.1	294,655	-	H	A	-	A	-	-	-	-	H	-	-	-	H	H	B	H	A	H	H	A	-	B	B	-	H	C	-	A	-	H	A	-
329	Tag_3368r	65.3	Zjn_sc00003.1	682,083	Zjn_chr02	11,838,347	3A	47,331,143	3B	52,110,870	Zmw_sc02706.1	5,711	-	-	Zpz_sc00004.1	346,452	A	H	A	A	A	B	H	H	H	H	H	H	H	H	H	B	H	A	H	H	A	B	B	B	A	H	B	H	A	H	H	A	A
330	Tag_3393ur	66.1	Zjn_sc00003.1	775,782	Zjn_chr02	11,932,046	-	-	-	-	Zmw_sc01718.1	74,573	-	-	Zpz_sc00004.1	429,335	A	H	A	A	A	B	B	H	H	H	H	H	H	H	H	B	H	A	H	H	A	B	B	B	A	H	B	H	A	H	B	A	A
331	Tag_3320h	66.3	Zjn_sc00003.1	792,038	Zjn_chr02	11,948,302	-	-	-	-	Zmw_sc01718.1	58,755	Zmw_sc00359.1	16,721	Zpz_sc00004.1	444,609	A	H	A	A	A	B	B	H	H	H	H	H	H	H	H	B	H	A	H	H	A	B	B	B	A	H	B	H	A	H	B	A	A
332	Tag_3402	66.5	Zjn_sc00003.1	805,879	Zjn_chr02	11,962,143	3A	47,024,184	-	-	Zmw_sc01718.1	44,304	Zmw_sc00359.1	44,164	Zpz_sc00004.1	472,289	A	H	A	A	A	B	B	H	H	H	H	H	H	H	H	B	H	A	H	H	A	B	B	B	A	H	B	A	A	H	B	A	A
333	Tag_3436ur	67.3	Zjn_sc00003.1	961,912	Zjn_chr02	12,118,176	-	-	-	-	Zmw_sc01621.1	39,629	Zmw_sc00359.1	189,288	Zpz_sc00004.1	628,589	A	H	A	A	A	B	B	H	H	H	H	H	H	H	H	B	H	A	H	H	A	B	B	B	A	H	B	A	A	H	B	A	A
334	Tag_3370hr	68.1	Zjn_sc00003.1	1,079,143	Zjn_chr02	12,235,407	-	-	-	-	Zmw_sc02040.1	72,285	Zmw_sc02300.1	13,871	Zpz_sc00004.1	739,747	A	H	A	A	A	B	B	H	H	H	H	H	H	H	H	B	H	D	H	C	A	B	B	B	A	H	B	A	A	H	B	A	A
335	Tag_3453	68.2	Zjn_sc00003.1	1,097,575	Zjn_chr02	12,253,839	-	-	-	-	Zmw_sc02446.1	73,023	Zmw_sc00912.1	143,305	Zpz_sc00004.1	756,862	A	H	A	A	A	B	B	H	H	H	H	H	H	H	H	B	H	A	H	H	A	B	B	B	A	H	B	A	A	H	B	A	A
336	Tag_3454u	68.2	Zjn_sc00003.1	1,101,616	Zjn_chr02	12,257,880	-	-	3B	52,829,385	Zmw_sc00912.1	139,282	Zmw_sc02446.1	69,005	Zpz_sc00004.1	760,890	A	H	A	A	A	B	B	H	H	H	H	H	H	H	H	B	H	A	H	H	A	B	B	B	A	H	B	A	A	H	B	A	A
337	Tag_50032u	68.3	Zjn_sc05251.1	109	-	-	-	-	-	-	-	-	-	-	-	-	A	H	A	A	A	B	B	H	H	H	H	H	H	H	H	B	H	D	H	H	A	B	B	B	A	H	B	A	A	H	B	A	A
338	Tag_3460	68.3	Zjn_sc00003.1	1,115,893	Zjn_chr02	12,272,157	3A	46,488,925	3B	52,851,150	Zmw_sc00912.1	126,000	Zmw_sc02446.1	48,835	Zpz_sc00004.1	781,231	A	H	A	A	A	B	-	-	H	H	C	H	H	H	H	C	H	A	-	H	A	B	B	B	A	H	B	-	A	-	B	A	A
339	Tag_3462r	68.8	Zjn_sc00003.1	1,144,466	Zjn_chr02	12,300,730	3A	46,423,549	3B	52,902,572	Zmw_sc00912.1	98,159	Zmw_sc02446.1	18,053	Zpz_sc00344.1	66,230	A	H	A	A	A	B	B	H	H	H	H	H	H	H	H	B	H	D	H	H	A	B	B	B	A	H	B	A	A	H	B	A	A
340	Tag_3467	69.3	Zjn_sc00003.1	1,177,313	Zjn_chr02	12,333,577	-	-	-	-	Zmw_sc02216.1	10,351	Zmw_sc00912.1	65,256	Zpz_sc00004.1	848,820	A	H	A	A	A	B	B	H	H	H	H	H	H	H	H	B	H	A	H	H	A	B	B	B	A	C	B	A	A	H	B	A	A
341	Tag_3469u	69.3	Zjn_sc00003.1	1,185,343	Zjn_chr02	12,341,607	-	-	-	-	Zmw_sc02216.1	18,381	Zmw_sc00912.1	57,818	Zpz_sc00004.1	856,251	A	H	A	A	A	B	B	H	H	H	H	H	H	H	H	B	H	A	H	H	A	B	B	B	A	H	B	A	A	H	B	A	A
342	Tag_3471r	69.4	Zjn_sc00003.1	1,203,395	Zjn_chr02	12,359,659	-	-	-	-	Zmw_sc00912.1	39,546	Zmw_sc02216.1	36,384	Zpz_sc00004.1	874,543	A	H	A	A	A	B	-	H	H	H	H	H	H	H	H	B	D	A	D	H	A	B	B	B	A	H	C	A	A	H	B	A	A
343	Tag_3473	69.6	Zjn_sc00003.1	1,237,203	Zjn_chr02	12,393,467	-	-	-	-	Zmw_sc00912.1	5,983	Zmw_sc02216.1	73,108	Zpz_sc02567.1	20,319	A	H	A	A	A	B	B	H	H	H	H	H	H	H	H	B	H	A	H	H	A	B	B	B	A	H	B	A	A	H	B	A	A
344	Tag_3474	69.7	Zjn_sc00003.1	1,243,003	Zjn_chr02	12,399,267	-	-	-	-	Zmw_sc00912.1	1,024	Zmw_sc02216.1	78,937	Zpz_sc02567.1	15,352	A	H	A	A	A	B	B	H	H	H	H	H	H	H	H	B	H	A	H	H	A	B	B	B	A	H	B	A	A	H	B	A	A
345	Tag_3481	69.8	Zjn_sc00003.1	1,265,425	Zjn_chr02	12,421,689	3A	46,074,341	3B	53,141,001	Zmw_sc07606.1	2,891	Zmw_sc07606.1	2,891	Zpz_sc03834.1	20,835	A	H	A	A	A	B	B	C	H	H	H	H	H	H	-	C	H	A	-	H	A	B	B	B	A	H	B	A	A	H	B	A	A
346	Tag_3478u	69.8	Zjn_sc00003.1	1,256,087	Zjn_chr02	12,412,351	-	-	-	-	Zmw_sc06950.1	6,978	Zmw_sc07017.1	6,930	Zpz_sc02567.1	3,009	A	H	A	A	A	B	B	H	H	H	H	H	H	H	H	B	H	A	H	H	A	B	B	B	A	H	B	A	A	H	B	A	A
347	Tag_3403h	69.8	Zjn_sc00003.1	1,293,636	Zjn_chr02	12,449,900	-	-	-	-	Zmw_sc03360.1	33,941	Zmw_sc01182.1	19,766	Zpz_sc00665.1	49,276	A	H	A	A	A	B	B	H	H	H	H	H	H	H	H	B	H	A	H	H	A	B	B	B	A	H	B	A	A	H	B	A	A
348	Tag_3477	69.9	Zjn_sc00003.1	1,254,032	Zjn_chr02	12,410,296	-	-	-	-	Zmw_sc07017.1	8,986	Zmw_sc06950.1	8,994	Zpz_sc02567.1	5,029	A	H	A	A	A	B	B	H	H	H	H	H	H	H	H	B	H	A	H	H	A	B	B	B	A	H	C	A	A	H	B	A	A
349	Tag_3488	70	Zjn_sc00003.1	1,305,356	Zjn_chr02	12,461,620	-	-	-	-	Zmw_sc01182.1	31,442	Zmw_sc03360.1	22,188	Zpz_sc00665.1	60,927	A	H	A	A	A	B	B	H	H	H	H	H	H	H	H	B	H	A	H	H	A	B	B	B	A	H	B	A	A	H	B	A	A
350	Tag_3508	70.4	Zjn_sc00003.1	1,440,472	Zjn_chr02	12,596,736	-	-	-	-	Zmw_sc06282.1	3,307	Zmw_sc03852.1	2,910	Zpz_sc00820.1	31,764	A	H	A	A	A	B	B	H	H	H	H	H	H	H	H	B	H	A	H	H	A	B	B	B	A	H	B	A	A	H	B	A	A
351	Tag_3505	70.4	Zjn_sc00003.1	1,437,156	Zjn_chr02	12,593,420	-	-	-	-	Zmw_sc03852.1	13,215	Zmw_sc06282.1	6,746	Zpz_sc00820.1	22,839	A	H	A	A	A	B	B	H	-	H	H	H	H	H	H	B	H	D	-	H	A	B	B	B	A	H	B	A	A	H	B	A	A
352	Tag_3501	70.4	Zjn_sc00003.1	1,406,301	Zjn_chr02	12,562,565	3A	45,552,917	3B	53,476,720	Zmw_sc02213.1	65,358	Zmw_sc03852.1	41,834	Zpz_sc02636.1	38,318	A	H	A	A	A	B	B	H	H	H	H	H	H	H	H	B	H	A	H	H	A	B	B	B	A	H	C	A	A	H	B	A	A
353	Tag_3521	70.6	Zjn_sc00003.1	1,488,108	Zjn_chr02	12,644,372	-	-	-	-	Zmw_sc02222.1	29,400	Zmw_sc01972.1	26,546	Zpz_sc00820.1	75,613	A	H	A	-	A	B	B	H	-	H	H	H	H	H	H	B	H	A	H	H	A	B	B	B	A	H	C	A	A	H	B	A	A
354	Tag_3518u	70.6	Zjn_sc00003.1	1,487,052	Zjn_chr02	12,643,316	-	-	-	-	Zmw_sc02222.1	28,362	Zmw_sc01972.1	25,540	Zpz_sc00820.1	74,589	A	H	A	A	A	B	B	H	H	H	H	H	H	H	H	B	H	A	H	H	A	B	B	B	A	H	B	A	A	H	B	A	A
355	Tag_3529u	70.6	Zjn_sc00003.1	1,500,542	Zjn_chr02	12,656,806	-	-	-	-	Zmw_sc01972.1	38,572	Zmw_sc02222.1	41,610	Zpz_sc00820.1	87,683	A	H	A	A	A	B	B	H	H	H	H	H	H	H	H	B	H	A	H	H	A	B	B	B	A	H	B	A	A	H	B	A	A
356	Tag_3523u	70.6	Zjn_sc00003.1	1,495,344	Zjn_chr02	12,651,608	-	-	3B	53,639,560	Zmw_sc02222.1	36,225	Zmw_sc01972.1	33,404	Zpz_sc00820.1	82,474	A	H	-	A	A	B	B	H	H	H	H	H	H	H	H	B	H	A	H	H	A	B	B	B	A	H	B	A	A	H	B	A	A
357	Tag_3534u	70.7	Zjn_sc00003.1	1,521,078	Zjn_chr02	12,677,342	3A	45,370,413	3B	53,659,355	Zmw_sc01972.1	58,587	Zmw_sc02222.1	61,705	Zpz_sc00820.1	107,709	A	H	A	A	A	B	B	H	H	H	D	H	H	H	H	B	H	A	H	H	A	B	B	B	A	H	B	A	A	H	B	A	A
358	Tag_3536	70.8	Zjn_sc00003.1	1,528,762	Zjn_chr02	12,685,026	-	-	3B	53,670,942	Zmw_sc02222.1	69,343	Zmw_sc01972.1	66,192	Zpz_sc00820.1	115,296	A	H	A	A	A	B	B	H	H	H	H	H	H	H	H	B	H	A	H	H	A	B	B	B	A	H	B	A	A	H	B	A	A
359	Tag_3547r	71.2	Zjn_sc00003.1	1,537,858	Zjn_chr02	12,694,122	-	-	3B	53,689,727	Zmw_sc01972.1	75,917	Zmw_sc02222.1	78,457	Zpz_sc02240.1	902	A	H	A	A	A	B	B	H	H	H	H	H	H	H	H	B	H	A	H	H	A	B	B	B	A	H	B	A	A	H	B	A	A
360	Tag_3543	71.2	Zjn_sc00003.1	1,535,545	Zjn_chr02	12,691,809	3A	45,345,100	3B	53,680,023	Zmw_sc01972.1	73,647	Zmw_sc02222.1	76,141	Zpz_sc00050.1	353,312	A	H	A	A	A	B	B	H	H	H	H	H	H	H	H	B	H	A	H	H	A	B	B	B	A	H	C	A	A	H	B	A	A
361	Tag_3453hr	71.2	Zjn_sc00003.1	1,534,020	Zjn_chr02	12,690,284	-	-	-	-	Zmw_sc02222.1	74,607	Zmw_sc01972.1	71,905	Zpz_sc00820.1	121,011	A	H	A	A	A	B	B	H	H	H	H	H	H	-	H	B	H	D	H	H	A	B	B	B	A	H	B	A	A	H	B	A	A
362	Tag_3559	71.8	Zjn_sc00003.1	1,586,246	Zjn_chr02	12,742,510	-	-	-	-	Zmw_sc03236.1	46,446	-	-	Zpz_sc03708.1	17,414	A	H	A	A	A	B	B	H	H	H	H	H	H	H	H	B	H	A	H	H	A	B	B	B	A	H	H	-	A	H	B	A	A
363	Tag_3569u	72	Zjn_sc00003.1	1,603,349	Zjn_chr02	12,759,613	-	-	-	-	Zmw_sc01209.1	108,865	Zmw_sc03236.1	22,887	Zpz_sc01394.1	71,380	A	H	A	A	A	B	B	H	H	H	H	H	H	H	H	B	H	A	H	H	A	B	B	B	A	H	H	A	A	H	B	A	A
364	Tag_3568u	72	Zjn_sc00003.1	1,602,710	Zjn_chr02	12,758,974	-	-	-	-	Zmw_sc01209.1	109,503	Zmw_sc03236.1	23,526	Zpz_sc01394.1	72,478	A	H	-	A	A	B	B	H	H	H	H	H	H	H	H	B	H	A	H	H	A	B	B	B	A	-	H	A	A	H	B	A	A
365	Tag_3574r	72.1	Zjn_sc00003.1	1,607,329	Zjn_chr02	12,763,593	-	-	-	-	Zmw_sc03236.1	18,702	Zmw_sc01209.1	104,655	Zpz_sc01394.1	67,816	A	H	A	A	A	B	B	-	H	-	-	H	H	H	H	B	H	A	-	H	A	B	B	B	A	H	H	A	A	H	B	A	A
366	Tag_3578ur	72.3	Zjn_sc00003.1	1,641,139	Zjn_chr02	12,797,403	-	-	-	-	Zmw_sc01209.1	70,548	Zmw_sc01209.1	70,548	Zpz_sc02466.1	47,290	A	H	A	A	A	B	B	H	H	H	H	H	H	H	H	B	H	A	H	H	A	B	B	B	A	H	H	A	A	H	B	A	A
367	Tag_3579	72.4	Zjn_sc00003.1	1,648,898	Zjn_chr02	12,805,162	-	-	-	-	Zmw_sc01209.1	62,766	Zmw_sc01209.1	62,766	Zpz_sc01394.1	11,710	A	H	A	A	A	B	B	H	H	H	H	H	H	H	H	C	H	A	H	H	A	B	B	B	A	H	H	A	A	H	B	A	A
368	Tag_3591u	73.4	Zjn_sc00003.1	1,726,888	Zjn_chr02	12,883,152	3A	44,941,123	3B	54,099,834	Zmw_sc04917.1	28,915	Zmw_sc04514.1	29,059	Zpz_sc05228.1	5,665	A	H	A	A	A	B	B	H	H	H	H	H	H	H	H	B	H	A	H	H	A	B	B	B	A	H	H	A	A	H	B	A	A
369	Tag_3593	73.6	Zjn_sc00003.1	1,746,788	Zjn_chr02	12,903,052	-	-	-	-	Zmw_sc04514.1	9,109	Zmw_sc04917.1	8,961	Zpz_sc00897.1	72,804	A	H	A	A	A	B	B	H	H	H	H	H	H	H	H	B	H	A	H	H	A	B	B	B	A	H	H	A	A	H	B	A	A
370	Tag_3608u	73.8	Zjn_sc00003.1	1,797,241	Zjn_chr02	12,953,505	3A	44,767,118	3B	54,756,198	Zmw_sc08408.1	6,045	-	-	Zpz_sc00897.1	24,124	A	H	A	A	A	B	B	H	H	H	H	H	H	H	H	B	H	D	H	H	A	B	B	B	A	H	H	A	A	H	B	A	A
371	Tag_3625	74.6	Zjn_sc00003.1	1,854,066	Zjn_chr02	13,010,330	3A	44,567,970	3B	54,842,081	Zmw_sc09424.1	3,192	Zmw_sc02075.1	80,649	Zpz_sc01562.1	49,488	A	H	A	A	A	B	B	H	H	H	H	H	H	H	H	B	H	A	B	H	A	B	B	B	A	H	H	A	A	H	B	A	A
372	Tag_3627u	75	Zjn_sc00003.1	1,894,905	Zjn_chr02	13,051,169	3A	44,501,564	3B	54,907,599	Zmw_sc02075.1	40,016	-	-	Zpz_sc02958.1	26,515	A	H	A	A	A	B	B	H	H	H	H	H	H	H	H	B	H	A	B	H	A	B	B	B	A	H	H	A	A	H	B	A	A
373	Tag_3645	75.4	Zjn_sc00003.1	1,989,163	Zjn_chr02	13,145,427	3A	44,301,124	3B	55,139,000	Zmw_sc00899.1	72,263	Zmw_sc01069.1	87,298	Zpz_sc00031.1	62,800	A	C	D	A	A	B	B	A	H	H	H	-	H	H	H	B	H	A	B	H	A	B	B	B	A	H	H	A	A	H	B	A	A
374	Tag_3644u	75.4	Zjn_sc00003.1	1,979,057	Zjn_chr02	13,135,321	3A	44,314,560	3B	55,131,974	Zmw_sc01069.1	96,744	Zmw_sc00899.1	81,848	Zpz_sc00031.1	53,289	A	H	A	A	A	B	B	A	H	H	H	H	H	H	H	B	H	A	B	H	A	B	B	B	A	H	H	A	A	H	B	A	A
375	Tag_3647	75.6	Zjn_sc00003.1	1,998,823	Zjn_chr02	13,155,087	3A	44,294,920	3B	55,145,248	Zmw_sc00899.1	62,499	Zmw_sc01069.1	78,531	Zpz_sc00001.1	1,058,256	A	H	A	A	A	B	B	A	H	H	H	H	H	H	H	B	H	A	B	H	A	B	B	B	A	H	H	A	A	H	B	A	A
376	Tag_3560hr	75.7	Zjn_sc00003.1	2,083,483	Zjn_chr02	13,239,747	3A	44,186,668	-	-	Zmw_sc05122.1	26,315	-	-	Zpz_sc00031.1	146,141	A	H	A	A	A	B	B	A	H	H	H	H	H	H	H	B	H	D	B	H	A	B	B	B	A	H	H	A	A	H	B	A	A
377	Tag_3650	75.7	Zjn_sc00003.1	2,052,233	Zjn_chr02	13,208,497	-	-	-	-	Zmw_sc00899.1	9,623	Zmw_sc01069.1	36,753	Zpz_sc00031.1	113,571	A	H	A	A	A	B	B	A	H	H	H	H	H	H	H	B	H	A	B	H	A	B	B	B	A	H	H	A	A	H	B	A	A
378	Tag_3654r	75.7	Zjn_sc00003.1	2,074,470	Zjn_chr02	13,230,734	-	-	-	-	Zmw_sc06735.1	4,662	Zmw_sc01069.1	5,027	Zpz_sc00031.1	137,167	A	H	A	A	A	B	B	A	H	H	H	H	H	H	H	B	H	A	B	H	A	B	B	B	A	H	H	A	A	H	B	A	A
379	Tag_3655r	75.7	Zjn_sc00003.1	2,075,943	Zjn_chr02	13,232,207	3A	44,208,723	3B	55,232,218	Zmw_sc01069.1	3,790	Zmw_sc06735.1	3,200	Zpz_sc00031.1	138,641	A	H	A	A	A	B	B	A	H	H	H	H	H	H	H	B	H	A	B	H	A	B	B	B	A	H	H	A	A	H	B	A	A
380	Tag_3668r	75.8	Zjn_sc00003.1	2,107,717	Zjn_chr02	13,263,981	3A	44,144,313	3B	55,283,468	Zmw_sc05122.1	2,322	-	-	Zpz_sc00031.1	172,714	A	H	A	A	A	B	B	A	H	H	H	H	H	H	H	B	H	A	B	H	A	B	B	B	A	H	H	A	A	H	B	A	A
381	Tag_3670r	75.8	Zjn_sc00003.1	2,114,150	Zjn_chr02	13,270,414	-	-	-	-	Zmw_sc07677.1	8,407	Zmw_sc06976.1	10,768	Zpz_sc00031.1	183,994	A	H	A	A	A	B	B	A	H	H	H	H	H	H	H	B	H	A	B	H	A	B	B	B	A	H	H	A	A	H	B	A	A
382	Tag_3660r	75.8	Zjn_sc00003.1	2,094,414	Zjn_chr02	13,250,678	-	-	-	-	Zmw_sc05122.1	15,563	-	-	Zpz_sc00031.1	159,321	A	-	A	-	-	-	-	-	H	H	-	-	H	H	H	B	-	A	-	H	A	-	B	-	A	H	H	-	A	-	B	A	A
383	Tag_3674r	76.2	Zjn_sc00003.1	2,130,770	Zjn_chr02	13,287,034	-	-	-	-	Zmw_sc00281.1	1,101	Zmw_sc01247.1	123,617	Zpz_sc00031.1	205,523	A	H	A	A	A	B	B	A	H	H	H	H	H	H	H	B	H	A	B	H	A	B	B	B	A	H	H	A	A	H	B	A	A
384	Tag_3677ur	76.3	Zjn_sc00003.1	2,135,416	Zjn_chr02	13,291,680	3A	44,062,962	3B	55,350,836	Zmw_sc01247.1	112,976	Zmw_sc00281.1	5,775	Zpz_sc00031.1	215,912	A	H	A	A	A	B	B	A	H	H	H	H	H	H	H	B	H	A	B	H	A	B	B	B	A	H	H	A	A	H	B	A	A
385	Tag_3687	76.7	Zjn_sc00003.1	2,164,094	Zjn_chr02	13,320,358	-	-	-	-	Zmw_sc01247.1	70,606	Zmw_sc00281.1	35,297	Zpz_sc00031.1	258,006	A	H	A	A	A	B	B	A	H	H	H	H	H	H	H	B	H	A	B	H	A	B	B	B	A	H	H	A	A	H	H	A	A
386	Tag_3694	76.9	Zjn_sc00003.1	2,191,255	Zjn_chr02	13,347,519	3A	43,975,994	3B	55,427,336	Zmw_sc00281.1	61,850	Zmw_sc01247.1	43,800	Zpz_sc00031.1	284,733	A	H	A	A	A	B	B	A	H	H	H	H	H	H	H	B	H	A	B	H	A	B	B	B	A	H	H	A	A	H	H	A	A
387	Tag_3697u	77.3	Zjn_sc00003.1	2,217,276	Zjn_chr02	13,373,540	3A	43,911,491	3B	55,492,384	Zmw_sc00281.1	87,699	Zmw_sc01247.1	15,290	Zpz_sc00031.1	313,346	A	H	A	A	A	B	B	A	H	C	H	H	H	H	H	B	H	A	B	H	A	B	B	B	A	H	H	A	A	H	H	A	A
388	Tag_3700u	77.3	Zjn_sc00003.1	2,230,286	Zjn_chr02	13,386,550	-	-	-	-	Zmw_sc00281.1	100,857	Zmw_sc01247.1	1,343	Zpz_sc00031.1	327,327	A	H	A	A	A	B	B	A	H	H	H	H	H	H	H	B	H	A	B	H	A	B	B	B	A	H	H	A	A	H	H	A	A
389	Tag_3701u	77.4	Zjn_sc00003.1	2,235,351	Zjn_chr02	13,391,615	3A	43,889,619	3B	55,514,553	Zmw_sc00281.1	105,925	Zmw_sc00867.1	2,339	Zpz_sc00031.1	332,580	A	H	A	A	A	B	B	A	H	H	H	H	H	H	H	B	H	A	C	H	A	B	B	B	A	H	H	A	A	H	H	A	A
390	Tag_3702	77.6	Zjn_sc00003.1	2,239,598	Zjn_chr02	13,395,862	3A	43,880,154	3B	55,521,210	Zmw_sc00867.1	6,753	Zmw_sc00281.1	110,718	Zpz_sc00031.1	337,373	A	H	A	A	A	B	B	A	H	H	H	H	H	H	H	B	H	D	B	H	A	B	B	B	A	H	H	A	A	H	H	A	A
391	Tag_3703r	77.8	Zjn_sc00003.1	2,247,952	Zjn_chr02	13,404,216	3A	43,863,991	3B	55,529,840	Zmw_sc00281.1	118,971	Zmw_sc00867.1	15,104	Zpz_sc00031.1	345,741	A	H	A	A	A	B	B	A	H	H	H	H	H	H	H	B	H	A	B	H	A	B	B	B	A	H	H	A	A	H	H	A	A
392	Tag_3710r	78.1	Zjn_sc00003.1	2,275,227	Zjn_chr02	13,431,491	-	-	-	-	Zmw_sc00281.1	152,773	Zmw_sc00867.1	42,232	Zpz_sc00031.1	379,881	A	H	A	A	-	B	B	-	H	D	H	H	C	H	H	B	H	A	B	H	A	B	B	B	A	H	H	A	A	H	H	A	A
393	Tag_3721u	78.8	Zjn_sc00003.1	2,332,937	Zjn_chr02	13,489,201	3A	43,568,022	3B	55,738,771	Zmw_sc00867.1	98,769	Zmw_sc00281.1	214,382	Zpz_sc00031.1	441,124	-	H	A	A	A	B	B	-	-	-	H	-	H	H	H	B	H	A	B	H	A	-	B	B	A	H	H	A	A	H	H	A	-
394	Tag_3730	79.1	Zjn_sc00003.1	2,360,383	Zjn_chr02	13,516,647	-	-	-	-	Zmw_sc00867.1	125,416	Zmw_sc00867.1	125,416	Zpz_sc00031.1	468,775	A	H	A	A	A	B	B	A	H	C	H	H	H	H	H	B	H	A	B	H	A	B	B	B	A	H	H	A	A	H	H	A	A
395	Tag_3632h	79.3	Zjn_sc00003.1	2,386,113	Zjn_chr02	13,542,377	-	-	-	-	Zmw_sc02113.1	9,704	Zmw_sc00867.1	146,436	Zpz_sc00031.1	491,407	A	H	A	A	-	B	B	A	H	H	H	H	H	H	H	B	H	A	B	H	A	B	B	B	A	H	H	A	A	H	H	A	A
396	Tag_3747	79.7	Zjn_sc00003.1	2,466,594	Zjn_chr02	13,622,858	-	-	3B	55,862,178	Zmw_sc02137.1	3,193	Zmw_sc05199.1	2,158	Zpz_sc02996.1	33,694	A	H	A	A	A	B	B	A	H	H	H	H	H	H	H	B	H	A	B	H	A	B	B	B	A	H	H	A	A	A	H	A	A
397	Tag_3766r	80.4	Zjn_sc00003.1	2,534,184	Zjn_chr02	13,690,609	-	-	3B	56,000,005	Zmw_sc01244.1	37,915	Zmw_sc02137.1	74,597	Zpz_sc00358.1	44,298	A	H	A	A	A	B	B	A	H	H	H	H	H	-	H	B	H	A	B	H	A	B	B	B	A	H	H	A	A	A	H	A	A
398	Tag_3761r	80.4	Zjn_sc00003.1	2,515,675	Zjn_chr02	13,671,939	-	-	-	-	Zmw_sc01244.1	19,410	Zmw_sc01244.1	19,410	Zpz_sc00358.1	25,667	A	H	A	A	A	B	B	A	H	H	H	H	H	H	H	B	H	A	B	H	A	B	B	B	A	H	H	A	A	A	H	A	A
399	Tag_3770	80.5	Zjn_sc00003.1	2,549,419	Zjn_chr02	13,705,683	-	-	-	-	Zmw_sc01244.1	53,044	-	-	Zpz_sc00358.1	55,446	A	H	A	A	A	B	B	A	H	H	H	D	H	H	H	B	H	A	B	H	A	B	B	B	A	H	H	A	A	A	H	A	A
400	Tag_3775	80.6	Zjn_sc00003.1	2,561,963	Zjn_chr02	13,718,227	-	-	-	-	Zmw_sc05185.1	4,324	Zmw_sc01244.1	72,969	Zpz_sc00358.1	68,025	A	H	A	A	A	B	B	A	H	H	H	H	H	H	H	B	H	A	B	H	A	B	B	B	A	H	H	A	A	A	H	A	A
401	Tag_3776	80.6	Zjn_sc00003.1	2,567,607	Zjn_chr02	13,723,871	3A	43,229,864	3B	56,043,531	Zmw_sc01244.1	78,604	Zmw_sc05185.1	9,967	Zpz_sc00358.1	73,672	A	H	A	A	A	B	B	A	H	H	H	H	H	H	H	B	H	A	B	H	A	B	B	B	A	H	H	A	A	A	H	A	A
402	Tag_3793r	80.8	Zjn_sc00003.1	2,633,570	Zjn_chr02	13,789,834	-	-	-	-	Zmw_sc02164.1	80,658	Zmw_sc01431.1	2,000	Zpz_sc00358.1	141,924	A	H	A	A	A	B	B	A	H	H	H	H	H	H	H	B	H	A	B	H	A	B	B	B	A	H	H	A	A	A	H	H	A
403	Tag_3800	80.9	Zjn_sc00003.1	2,690,290	Zjn_chr02	13,846,554	3A	43,054,690	3B	56,223,940	Zmw_sc01431.1	54,450	Zmw_sc01284.1	85,105	Zpz_sc00264.1	206,718	A	H	A	A	A	B	B	A	H	H	H	H	H	H	H	B	H	A	B	H	A	B	B	B	A	H	H	A	A	A	H	H	A
404	Tag_3700h	80.9	Zjn_sc00003.1	2,680,359	Zjn_chr02	13,836,623	3A	43,061,945	3B	56,216,234	Zmw_sc01431.1	48,226	Zmw_sc02164.1	34,185	Zpz_sc00358.1	185,706	A	H	A	A	A	B	B	A	H	H	-	H	H	H	H	B	H	A	B	H	A	B	B	-	A	H	H	A	A	A	H	H	A
405	Tag_3797u	80.9	Zjn_sc00003.1	2,668,414	Zjn_chr02	13,824,678	3A	43,087,792	3B	56,192,251	Zmw_sc02164.1	45,892	Zmw_sc01431.1	36,430	Zpz_sc00358.1	173,915	A	H	A	A	-	-	B	-	H	H	H	H	H	H	H	B	H	A	B	H	A	B	B	B	A	H	H	A	A	A	H	H	A
406	Tag_3709h	81	Zjn_sc00003.1	2,738,794	Zjn_chr02	13,895,058	3A	42,916,540	3B	56,295,728	Zmw_sc07056.1	13,952	-	-	Zpz_sc00264.1	157,304	A	H	A	A	A	B	B	A	H	H	H	H	H	H	H	B	H	A	B	H	A	B	B	B	A	H	H	A	A	A	H	H	A
407	Tag_3809	81.1	Zjn_sc00003.1	2,756,183	Zjn_chr02	13,912,447	-	-	-	-	-	-	-	-	Zpz_sc00264.1	139,798	A	H	A	A	A	B	B	A	H	H	H	H	H	H	H	B	H	A	B	H	A	H	B	B	A	H	H	A	A	A	H	H	A
408	Tag_3814r	81.4	Zjn_sc00003.1	2,794,769	Zjn_chr02	13,951,033	3A	42,792,177	3B	56,392,926	Zmw_sc02244.1	40,765	Zmw_sc02677.1	24,152	Zpz_sc00264.1	104,771	A	H	A	A	A	B	B	A	H	H	H	H	H	H	H	B	D	A	C	H	A	A	B	B	A	H	D	A	A	A	H	H	A
409	Tag_3824r	81.7	Zjn_sc00003.1	2,885,045	Zjn_chr02	14,041,309	-	-	-	-	Zmw_sc04090.1	30,933	Zmw_sc01766.1	84,208	Zpz_sc00264.1	10,995	-	H	A	-	-	B	B	A	H	H	H	B	H	H	H	B	H	A	B	H	A	H	B	B	A	H	H	-	A	A	C	H	A
410	Tag_3834ur	81.8	Zjn_sc00003.1	2,930,197	Zjn_chr02	14,086,461	3A	42,521,802	3B	56,671,195	Zmw_sc01766.1	44,892	Zmw_sc00437.1	10,428	Zpz_sc02510.1	41,512	A	H	A	A	A	B	B	A	H	H	H	B	H	H	H	B	H	A	B	H	A	H	B	B	A	H	H	A	A	A	H	H	A
411	Tag_3844r	81.9	Zjn_sc00003.1	2,969,384	Zjn_chr02	14,125,648	-	-	-	-	Zmw_sc00437.1	50,224	Zmw_sc01766.1	6,147	Zpz_sc02712.1	23,247	A	H	A	A	A	B	B	A	D	H	H	B	H	H	H	B	H	A	C	H	A	H	B	B	A	H	H	A	A	A	H	H	A
412	Tag_3838u	81.9	Zjn_sc00003.1	2,944,944	Zjn_chr02	14,101,208	-	-	-	-	Zmw_sc01766.1	30,371	Zmw_sc00437.1	26,112	Zpz_sc04349.1	12,802	A	H	A	A	A	B	B	A	H	H	H	B	H	H	H	B	H	D	B	H	A	H	B	B	A	H	H	A	A	A	H	H	A
413	Tag_3846	82.2	Zjn_sc00003.1	2,987,126	Zjn_chr02	14,143,390	-	-	-	-	Zmw_sc00437.1	67,634	Zmw_sc04168.1	34,154	Zpz_sc02712.1	40,281	A	H	A	A	A	B	B	A	H	H	H	B	H	H	H	B	H	A	B	H	A	H	B	B	A	H	H	A	A	A	H	H	A
414	Tag_3850r	82.3	Zjn_sc00003.1	2,996,935	Zjn_chr02	14,153,199	-	-	-	-	Zmw_sc00437.1	76,949	Zmw_sc04168.1	24,669	Zpz_sc02125.1	7,874	A	H	A	A	-	B	B	-	H	-	H	B	-	H	H	B	H	A	-	H	A	H	B	B	A	H	H	-	A	A	H	H	A
415	Tag_3755h	82.7	Zjn_sc00003.1	3,029,149	Zjn_chr02	14,185,413	3A	42,090,751	3B	56,966,456	Zmw_sc00437.1	109,509	-	-	Zpz_sc01504.1	24,655	A	H	A	A	A	B	B	A	H	H	H	B	H	H	H	B	H	A	B	H	A	H	B	B	A	H	H	A	A	A	H	H	A
416	Tag_3859	82.7	Zjn_sc00003.1	3,052,429	Zjn_chr02	14,208,693	-	-	-	-	Zmw_sc00437.1	136,503	-	-	Zpz_sc01504.1	54,154	A	H	A	A	A	B	B	A	H	H	H	B	H	H	H	B	H	A	B	H	A	H	B	B	A	H	H	A	A	A	H	H	A
417	Tag_3858	82.7	Zjn_sc00003.1	3,047,623	Zjn_chr02	14,203,887	3A	42,044,631	3B	57,003,643	Zmw_sc00437.1	131,705	-	-	Zpz_sc05140.1	7,696	A	H	A	A	A	B	B	A	H	H	H	B	H	H	H	B	H	A	B	H	A	H	B	B	A	H	H	A	A	A	H	H	A
418	Tag_3861	83	Zjn_sc00003.1	3,085,650	Zjn_chr02	14,241,914	-	-	-	-	Zmw_sc00437.1	173,050	Zmw_sc04780.1	18,883	Zpz_sc00816.1	102,193	A	H	A	A	A	B	B	A	H	H	H	B	H	H	H	B	H	A	B	H	A	H	B	B	A	H	H	A	A	A	H	H	A
419	Tag_3867	83	Zjn_sc00003.1	3,096,849	Zjn_chr02	14,253,113	-	-	-	-	Zmw_sc00437.1	184,262	Zmw_sc04780.1	7,548	Zpz_sc00816.1	90,908	A	H	A	A	A	B	B	A	H	H	H	B	H	H	H	B	H	A	B	H	A	H	B	B	A	H	H	A	A	A	H	H	A
420	Tag_3894r	84.5	Zjn_sc00003.1	3,206,039	Zjn_chr02	14,362,303	-	-	-	-	Zmw_sc02324.1	74,428	Zmw_sc07972.1	2,195	Zpz_sc01553.1	14,637	A	H	H	A	A	B	B	A	H	-	H	B	H	H	H	B	H	H	B	H	A	-	B	B	H	H	A	A	A	A	H	H	A
421	Tag_3795h	84.7	Zjn_sc00003.1	3,222,321	Zjn_chr02	14,378,585	3A	41,675,911	3B	57,305,936	Zmw_sc02324.1	59,107	Zmw_sc02576.1	59,880	Zpz_sc01553.1	29,962	A	H	H	A	A	B	B	A	H	H	H	B	H	H	H	B	H	H	B	H	A	H	B	B	H	H	A	A	A	A	H	H	A
422	Tag_3900	85.4	Zjn_sc00003.1	3,281,380	Zjn_chr02	14,437,644	-	-	-	-	Zmw_sc02576.1	4,980	Zmw_sc02324.1	5,002	Zpz_sc03823.1	15,253	A	H	H	A	A	B	B	-	-	H	H	B	H	H	H	B	H	H	-	H	A	H	B	B	H	H	A	A	A	A	H	H	A
423	Tag_3905	85.4	Zjn_sc00003.1	3,298,096	Zjn_chr02	14,454,360	-	-	3B	57,425,317	Zmw_sc01218.1	117,324	Zmw_sc08681.1	4,488	Zpz_sc02379.1	46,308	A	H	H	A	A	B	B	A	H	D	H	B	H	H	-	B	H	H	-	H	A	H	B	B	H	H	D	A	A	A	H	H	A
424	Tag_3915u	86.3	Zjn_sc00003.1	3,379,965	Zjn_chr02	14,536,229	-	-	-	-	Zmw_sc01368.1	77,202	Zmw_sc01218.1	33,155	Zpz_sc01733.1	44,225	A	H	H	A	A	B	B	A	H	H	H	B	H	H	H	B	H	H	B	H	A	H	B	B	H	H	A	A	A	A	H	H	A
425	Tag_3916	86.4	Zjn_sc00003.1	3,390,543	Zjn_chr02	14,546,807	-	-	-	-	Zmw_sc01368.1	67,005	Zmw_sc01218.1	23,048	Zpz_sc01733.1	54,333	A	H	H	A	A	B	B	A	H	H	H	B	H	H	H	B	H	H	B	H	A	H	B	B	H	H	A	A	A	A	H	H	A
426	Tag_3923r	87.2	Zjn_sc00003.1	3,448,542	Zjn_chr02	14,604,806	-	-	-	-	Zmw_sc01368.1	12,561	Zmw_sc01070.1	22,367	Zpz_sc00236.1	162,949	A	-	H	A	-	B	-	A	-	-	-	B	-	H	H	H	-	H	-	H	A	-	B	B	H	H	D	A	-	A	H	H	-
427	Tag_3932	87.8	Zjn_sc00003.1	3,507,182	Zjn_chr02	14,663,446	3A	41,130,950	3B	57,833,390	Zmw_sc01070.1	80,087	Zmw_sc01070.1	80,087	Zpz_sc00236.1	104,720	A	H	H	A	A	B	H	-	H	H	H	B	H	A	H	H	H	H	-	H	H	H	B	B	C	H	A	A	A	A	-	H	A
428	Tag_3938r	87.8	Zjn_sc00003.1	3,524,782	Zjn_chr02	14,681,046	-	-	-	-	-	-	-	-	Zpz_sc00236.1	89,656	A	H	H	A	A	B	H	A	H	H	H	B	H	A	H	H	H	H	B	H	H	H	B	B	H	H	D	A	A	A	H	H	A
429	Tag_3940	87.9	Zjn_sc00003.1	3,535,182	Zjn_chr02	14,691,446	-	-	-	-	Zmw_sc01070.1	104,336	-	-	Zpz_sc00236.1	75,353	A	H	H	A	A	B	H	A	H	H	H	B	H	A	H	H	H	H	B	H	H	H	B	B	H	H	A	A	A	A	H	H	A
430	Tag_3943u	88	Zjn_sc00003.1	3,541,475	Zjn_chr02	14,697,739	-	-	-	-	Zmw_sc01070.1	110,586	-	-	Zpz_sc00236.1	69,161	A	H	H	A	-	B	H	-	H	H	H	-	H	A	H	-	H	H	-	H	H	H	B	B	H	H	A	-	A	A	H	H	A
431	Tag_3946	88.5	Zjn_sc00003.1	3,578,559	Zjn_chr02	14,734,823	3A	40,999,943	3B	57,906,896	Zmw_sc06409.1	13,657	Zmw_sc06409.1	13,657	Zpz_sc05309.1	4,759	A	H	H	A	A	B	H	A	H	H	H	B	H	A	H	H	H	H	B	H	H	H	B	B	H	H	D	A	A	A	H	H	A
432	Tag_3960ur	88.6	Zjn_sc00003.1	3,617,664	Zjn_chr02	14,773,928	-	-	-	-	Zmw_sc03450.1	28,321	Zmw_sc03357.1	25,234	Zpz_sc00236.1	2,341	A	H	H	A	A	B	H	A	H	H	H	B	H	A	H	H	H	H	B	H	H	H	B	B	H	H	A	A	A	A	H	H	A
433	Tag_3965r	88.8	Zjn_sc00003.1	3,654,058	Zjn_chr02	14,810,322	3A	40,793,071	3B	58,155,594	Zmw_sc07318.1	3,864	-	-	Zpz_sc00220.1	35,550	A	H	H	A	A	B	H	A	H	H	H	B	H	A	H	H	H	H	B	H	H	H	B	B	H	H	A	A	A	A	H	H	A
434	Tag_3977u	89.5	Zjn_sc00003.1	3,739,807	Zjn_chr02	14,896,071	-	-	-	-	Zmw_sc04636.1	20,943	Zmw_sc04636.1	20,943	Zpz_sc00220.1	126,396	A	H	H	A	A	B	H	A	H	H	H	B	H	A	H	H	H	H	B	H	H	H	B	B	H	H	D	A	A	A	H	H	A
435	Tag_3971r	89.5	Zjn_sc00003.1	3,685,418	Zjn_chr02	14,841,682	-	-	-	-	Zmw_sc04266.1	26,917	-	-	Zpz_sc00263.1	8,737	A	H	H	A	A	B	H	A	H	H	H	B	H	A	H	H	H	H	B	H	H	H	B	B	H	H	D	A	A	A	H	H	A
436	Tag_3877h	90	Zjn_sc00003.1	3,778,159	Zjn_chr02	14,934,423	-	-	-	-	Zmw_sc02545.1	46,822	Zmw_sc02545.1	46,822	Zpz_sc00220.1	164,395	A	H	H	A	A	B	H	A	H	H	H	B	H	A	H	H	H	H	B	H	H	H	B	B	H	H	A	A	A	A	H	H	H
437	Tag_3993	90.5	Zjn_sc00003.1	3,813,297	Zjn_chr02	14,969,561	3A	40,500,962	3B	58,430,262	Zmw_sc02545.1	10,984	-	-	Zpz_sc00220.1	203,425	A	H	H	A	A	B	H	A	H	H	H	B	H	A	H	H	H	H	B	H	H	H	B	B	H	H	D	A	A	A	H	H	H
438	Tag_4008u	90.6	Zjn_sc00003.1	3,886,031	Zjn_chr02	15,042,295	-	-	-	-	Zmw_sc01856.1	52,573	Zmw_sc03978.1	25,349	Zpz_sc01856.1	35,304	A	H	H	A	A	B	H	A	H	H	H	B	H	A	H	H	H	H	B	H	H	H	B	B	H	H	A	A	A	A	H	H	H
439	Tag_3914h	90.6	Zjn_sc00003.1	3,971,446	Zjn_chr02	15,127,710	-	-	-	-	Zmw_sc05054.1	2,538	-	-	Zpz_sc00712.1	76,083	A	H	H	A	A	B	H	A	H	H	H	B	H	A	H	H	H	H	B	H	H	H	B	B	H	H	A	A	A	A	H	H	H
440	Tag_4020	90.6	Zjn_sc00003.1	3,932,757	Zjn_chr02	15,089,021	-	-	-	-	Zmw_sc04155.1	33,489	-	-	Zpz_sc00712.1	115,814	A	H	H	A	A	B	H	A	H	H	H	B	H	A	H	H	H	H	B	H	H	H	B	B	H	H	D	A	A	A	H	H	H
441	Tag_4034r	90.6	Zjn_sc00003.1	4,015,343	Zjn_chr02	15,171,607	-	-	-	-	Zmw_sc02404.1	57,031	Zmw_sc03425.1	31,843	Zpz_sc00712.1	29,196	A	H	H	A	A	B	H	A	H	H	H	B	H	A	H	H	H	H	B	H	H	H	B	B	H	H	D	A	A	A	H	H	H
442	Tag_4048	90.9	Zjn_sc00003.1	4,096,888	Zjn_chr02	15,253,152	-	-	-	-	Zmw_sc02936.1	38,027	Zmw_sc05503.1	2,559	Zpz_sc00495.1	63,825	A	H	H	A	A	B	H	A	A	H	H	B	H	A	H	H	H	H	B	H	H	H	B	B	H	H	D	A	A	A	H	H	H
443	Tag_4049r	90.9	Zjn_sc00003.1	4,101,898	Zjn_chr02	15,258,162	-	-	-	-	Zmw_sc02936.1	43,019	Zmw_sc05503.1	7,542	Zpz_sc00495.1	68,836	A	H	H	A	A	B	H	A	A	H	H	B	H	A	H	H	H	H	B	H	H	H	B	B	H	H	A	A	A	A	H	H	H
444	Tag_4060ur	90.9	Zjn_sc00003.1	4,133,552	Zjn_chr02	15,289,816	-	-	-	-	Zmw_sc05275.1	10,605	Zmw_sc02801.1	53,581	Zpz_sc00495.1	100,042	A	H	H	A	A	B	H	A	A	H	H	B	H	A	H	H	H	H	B	H	H	C	B	B	H	H	A	A	A	A	H	H	H
445	Tag_4052u	90.9	Zjn_sc00003.1	4,106,955	Zjn_chr02	15,263,219	3A	39,859,613	3B	59,010,625	Zmw_sc02936.1	48,020	Zmw_sc05503.1	12,553	Zpz_sc00495.1	73,862	A	H	H	A	A	B	H	A	A	H	H	B	H	A	H	H	H	H	-	H	H	H	B	B	H	H	A	A	A	A	H	H	H
446	Tag_4068ur	91.2	Zjn_sc00003.1	4,179,891	Zjn_chr02	15,336,155	3A	39,696,476	3B	59,137,786	Zmw_sc02801.1	8,765	Zmw_sc01604.1	2,161	Zpz_sc00495.1	144,455	A	H	H	A	A	B	H	A	A	H	H	B	H	A	H	H	H	H	B	H	H	H	B	B	H	H	D	A	A	A	H	H	H
447	Tag_3962h	91.3	Zjn_sc00003.1	4,191,480	Zjn_chr02	15,347,968	3A	39,685,012	3B	59,150,005	Zmw_sc00120.1	309,671	Zmw_sc02801.1	844	Zpz_sc00495.1	152,164	A	H	H	A	A	B	H	A	A	H	H	B	H	A	H	H	H	H	B	H	H	H	B	B	H	H	D	A	A	A	H	H	H
448	Tag_4091u	91.8	Zjn_sc00003.1	4,262,121	Zjn_chr02	15,418,385	-	-	-	-	Zmw_sc01805.1	61,939	Zmw_sc00423.1	25,162	Zpz_sc01657.1	12,376	A	H	-	A	A	B	H	A	A	H	H	B	H	A	H	H	H	H	B	H	H	H	B	B	H	H	A	A	A	A	H	H	H
449	Tag_4092u	91.9	Zjn_sc00003.1	4,279,058	Zjn_chr02	15,435,322	3A	39,519,388	3B	59,614,036	Zmw_sc01805.1	78,458	Zmw_sc01805.1	78,458	Zpz_sc04267.1	12,724	A	H	H	A	A	B	H	-	A	H	H	B	H	A	H	H	H	H	B	H	H	H	B	B	H	H	A	A	A	A	H	H	H
450	Tag_4110r	92.6	Zjn_sc00003.1	4,352,290	Zjn_chr02	15,508,554	-	-	-	-	Zmw_sc03612.1	30,634	-	-	Zpz_sc01381.1	13,024	A	H	H	A	A	B	H	A	A	H	H	B	H	A	H	H	H	H	B	H	H	H	B	H	H	H	D	A	A	A	H	H	H
451	Tag_4124r	92.7	Zjn_sc00003.1	4,385,058	Zjn_chr02	15,541,322	-	-	-	-	Zmw_sc04293.1	3,063	Zmw_sc00423.1	144,771	Zpz_sc01381.1	45,203	A	H	H	A	A	B	H	A	A	H	H	B	H	A	H	H	H	H	B	H	H	H	B	H	H	H	A	A	A	A	H	H	H
452	Tag_4135ur	93.2	Zjn_sc00003.1	4,417,787	Zjn_chr02	15,574,051	3A	39,292,087	3B	59,851,044	Zmw_sc04293.1	35,847	Zmw_sc00423.1	177,350	Zpz_sc02577.1	45,476	A	H	H	A	H	B	H	A	A	H	H	B	H	A	H	H	H	H	B	H	H	H	B	H	H	H	A	A	A	A	H	H	H
453	Tag_4163ur	94.1	Zjn_sc00003.1	4,550,978	Zjn_chr02	15,707,242	-	-	3B	60,117,790	Zmw_sc00389.1	34,068	Zmw_sc03530.1	17,081	Zpz_sc00259.1	130,066	A	H	H	A	H	B	H	A	A	H	H	B	H	A	H	H	H	H	B	H	H	H	B	A	H	H	A	A	A	A	H	H	H
454	Tag_4195u	95	Zjn_sc00003.1	4,731,943	Zjn_chr02	15,888,207	-	-	-	-	Zmw_sc05457.1	10,910	Zmw_sc05451.1	14,879	Zpz_sc02690.1	18,554	A	H	H	A	H	B	H	A	A	H	H	B	H	A	H	H	H	H	B	H	H	H	B	A	H	H	D	A	A	A	H	H	H
455	Tag_4202r	96	Zjn_sc00003.1	4,786,675	Zjn_chr02	15,942,939	3A	38,587,623	3B	60,504,815	Zmw_sc01688.1	23,953	Zmw_sc01905.1	37,686	Zpz_sc00237.1	32,537	A	H	H	A	H	B	H	A	A	H	H	B	H	A	H	H	H	H	B	H	H	H	B	A	H	H	D	A	A	A	H	H	H
456	Tag_4209u	96.4	Zjn_sc00003.1	4,833,323	Zjn_chr02	15,989,587	3A	38,538,345	3B	60,560,608	Zmw_sc01688.1	69,772	Zmw_sc01905.1	82,583	Zpz_sc00237.1	77,157	A	H	H	A	H	B	H	A	A	H	H	B	H	A	H	H	H	H	B	H	H	H	B	A	H	H	D	A	A	A	H	H	H
457	Tag_4213ur	96.4	Zjn_sc00003.1	4,845,253	Zjn_chr02	16,001,517	-	-	3B	60,581,058	Zmw_sc01688.1	81,304	Zmw_sc02871.1	23,625	Zpz_sc00237.1	88,897	A	H	H	A	H	B	H	A	A	D	H	B	H	A	H	H	H	H	B	H	H	H	B	A	H	H	A	A	A	A	H	H	H
458	Tag_4215ur	96.5	Zjn_sc00003.1	4,848,307	Zjn_chr02	16,004,571	-	-	-	-	Zmw_sc01688.1	84,356	-	-	Zpz_sc04176.1	9,063	A	H	H	A	H	B	H	A	A	H	H	B	H	A	H	H	H	H	B	H	H	H	B	A	H	H	D	A	A	A	H	H	H
459	Tag_4221u	96.5	Zjn_sc00003.1	4,872,653	Zjn_chr02	16,028,917	3A	38,487,516	3B	60,619,175	Zmw_sc05111.1	18,288	Zmw_sc00096.1	49,707	Zpz_sc00237.1	117,435	A	H	H	-	-	-	H	-	A	-	-	B	-	A	H	H	-	H	B	H	H	H	B	A	H	H	D	-	-	A	H	H	-
460	Tag_4242ur	97.5	Zjn_sc00003.1	4,936,401	Zjn_chr02	16,092,665	-	-	-	-	Zmw_sc00508.1	161,342	Zmw_sc00911.1	128,417	Zpz_sc00237.1	180,557	A	H	H	A	H	B	H	A	A	H	H	B	H	A	H	H	H	H	-	H	H	H	B	A	H	H	D	A	A	A	H	H	H
461	Tag_4253r	98	Zjn_sc00003.1	4,987,216	Zjn_chr02	16,143,480	-	-	-	-	Zmw_sc00508.1	103,750	Zmw_sc00911.1	71,326	Zpz_sc03306.1	12,071	A	H	H	A	H	B	H	A	A	H	H	B	H	A	H	H	H	H	B	B	H	H	B	A	H	H	D	A	A	A	H	H	H
462	Tag_4261ur	98.2	Zjn_sc00003.1	5,004,712	Zjn_chr02	16,160,976	3A	38,186,180	3B	60,908,649	Zmw_sc00508.1	86,353	Zmw_sc00911.1	54,044	Zpz_sc03112.1	5,224	A	H	H	A	H	B	H	A	A	H	H	B	H	A	H	H	H	H	B	B	H	H	B	A	H	H	A	A	A	A	H	H	D
463	Tag_4273u	98.9	Zjn_sc00003.1	5,032,058	Zjn_chr02	16,188,322	-	-	-	-	Zmw_sc00508.1	59,040	Zmw_sc00911.1	27,136	Zpz_sc03112.1	32,196	A	H	H	A	H	B	H	-	-	H	H	B	H	A	H	H	H	H	-	B	H	H	B	A	H	A	A	D	A	A	H	H	H
464	Tag_4279ur	99.1	Zjn_sc00003.1	5,040,032	Zjn_chr02	16,196,296	3A	38,126,946	3B	60,972,197	Zmw_sc00911.1	20,656	Zmw_sc00508.1	51,047	Zpz_sc05580.1	1,651	A	H	H	A	H	B	H	A	A	H	H	B	H	A	H	H	H	H	B	B	H	H	B	A	H	A	D	A	A	A	H	H	H
465	Tag_4302r	100.3	Zjn_sc00003.1	5,111,785	Zjn_chr02	16,268,049	3A	38,026,833	3B	61,101,935	Zmw_sc08285.1	1,410	Zmw_sc05254.1	24,827	Zpz_sc03111.1	3,346	A	H	H	A	H	B	H	A	A	H	H	B	H	A	H	H	H	H	B	B	H	H	B	A	H	A	D	A	A	A	H	H	H
466	Tag_4309uN	100.6	Zjn_sc00003.1	5,134,445	Zjn_chr02	16,290,709	3A	37,966,876	3B	61,167,213	Zmw_sc05563.1	11,751	Zmw_sc04665.1	13,620	Zpz_sc01312.1	69,550	A	A	H	A	H	B	H	A	A	H	H	B	H	A	H	H	H	H	B	B	H	H	B	A	H	A	A	A	A	A	H	H	H
467	Tag_4310ur	100.6	Zjn_sc00003.1	5,134,472	Zjn_chr02	16,290,736	3A	37,966,876	3B	61,167,213	Zmw_sc05563.1	11,778	Zmw_sc04665.1	13,580	Zpz_sc01312.1	69,523	A	A	H	A	H	B	H	A	A	H	H	B	H	A	H	H	H	H	B	B	H	H	B	A	H	A	A	A	A	A	H	H	H
468	Tag_4305ur	100.8	Zjn_sc00003.1	5,118,803	Zjn_chr02	16,275,067	-	-	-	-	Zmw_sc08782.1	3,907	-	-	Zpz_sc01312.1	85,008	A	A	H	A	H	B	H	A	A	H	H	B	H	A	H	H	C	H	B	B	H	H	B	A	H	A	A	A	A	A	H	H	H
469	Tag_4312uNr	101	Zjn_sc00003.1	5,188,671	Zjn_chr02	16,344,935	-	-	-	-	Zmw_sc04057.1	34,247	-	-	Zpz_sc01312.1	21,072	A	A	H	A	H	B	H	A	A	H	H	B	H	A	H	H	H	H	B	B	H	H	B	A	H	A	A	A	A	A	H	H	H
470	Tag_4199hN	101.3	Zjn_sc00003.1	5,221,695	Zjn_chr02	16,377,959	3A	37,771,504	3B	61,310,611	Zmw_sc01308.1	94,934	Zmw_sc00703.1	126,765	Zpz_sc00338.1	170,445	A	A	H	A	H	B	H	A	A	H	H	B	H	A	H	H	H	H	B	B	H	H	B	A	H	A	D	A	A	A	H	H	H
471	Tag_4319uN	101.4	Zjn_sc00003.1	5,241,564	Zjn_chr02	16,397,828	-	-	-	-	Zmw_sc01308.1	75,672	Zmw_sc05455.1	10,141	Zpz_sc00338.1	151,160	A	A	H	A	H	B	H	A	A	H	H	B	H	A	H	H	H	H	B	B	H	H	B	A	H	A	A	A	A	A	H	H	H
472	Tag_4328uN	101.5	Zjn_sc00003.1	5,269,022	Zjn_chr02	16,425,286	3A	37,675,528	3B	61,396,809	Zmw_sc01308.1	48,387	Zmw_sc02869.1	9,073	Zpz_sc00338.1	124,240	A	A	H	-	-	B	H	-	A	H	H	B	C	A	H	C	H	H	-	B	H	-	B	A	H	A	H	A	A	A	H	H	H
473	Tag_4212hNr	101.6	Zjn_sc00003.1	5,274,729	Zjn_chr02	16,430,993	-	-	-	-	Zmw_sc02869.1	14,775	Zmw_sc01308.1	42,678	Zpz_sc00338.1	118,538	A	A	H	A	H	B	H	A	A	H	H	B	H	A	A	H	H	H	B	B	H	H	B	A	H	A	A	A	A	A	H	H	H
474	Tag_4219hN	102.2	Zjn_sc00003.1	5,309,272	Zjn_chr02	16,465,536	3A	37,446,571	3B	61,520,670	Zmw_sc02869.1	56,930	Zmw_sc01308.1	8,176	Zpz_sc00338.1	83,278	A	A	H	A	H	B	H	A	A	H	H	B	H	A	A	H	H	H	B	B	H	H	B	A	H	A	A	A	A	A	H	H	H
475	Tag_4345N	102.4	Zjn_sc00003.1	5,354,266	Zjn_chr02	16,510,530	1A	41,933,487	-	-	Zmw_sc02508.1	50,845	Zmw_sc06630.1	15,633	Zpz_sc00338.1	42,918	A	A	H	A	H	B	H	A	A	H	H	B	H	A	A	H	H	H	B	B	H	H	B	A	H	A	D	A	A	A	H	H	H
476	Tag_4235hN	102.7	Zjn_sc00003.1	5,381,830	Zjn_chr02	16,538,094	-	-	-	-	Zmw_sc02508.1	23,073	Zmw_sc03786.1	22,850	Zpz_sc00338.1	16,460	A	A	H	A	H	B	H	A	A	H	H	B	H	A	A	H	H	H	B	B	H	H	B	A	H	A	A	A	A	A	H	H	H
477	Tag_4362N	102.9	Zjn_sc00003.1	5,417,092	Zjn_chr02	16,573,356	3A	37,285,660	3B	61,691,536	Zmw_sc07044.1	3,438	-	-	Zpz_sc02291.1	20,623	A	A	H	A	H	B	H	A	A	H	H	B	H	A	A	H	H	H	B	B	H	H	B	A	H	A	D	A	A	A	H	H	H
478	Tag_4384uN	103.7	Zjn_sc00003.1	5,496,463	Zjn_chr02	16,652,727	3A	37,182,132	3B	61,784,703	Zmw_sc04926.1	2,028	Zmw_sc00602.1	147,551	Zpz_sc00998.1	67,584	A	A	H	A	H	B	H	A	A	H	H	B	H	A	A	H	H	H	B	B	H	H	B	A	H	A	A	A	A	A	H	H	H
479	Tag_4275hN	104.1	Zjn_sc00003.1	5,551,842	Zjn_chr02	16,708,106	-	-	-	-	Zmw_sc00602.1	92,432	Zmw_sc01527.1	21,495	Zpz_sc00998.1	21,130	A	A	H	A	H	B	H	A	A	H	H	B	H	A	A	H	H	H	B	B	H	H	B	A	H	A	D	A	A	A	H	H	H
480	Tag_4401N	104.3	Zjn_sc00003.1	5,565,743	Zjn_chr02	16,722,007	3A	37,053,027	3B	61,846,500	Zmw_sc00602.1	77,997	Zmw_sc01527.1	7,806	Zpz_sc00998.1	7,248	A	A	H	A	H	B	H	A	A	H	H	B	H	A	A	H	H	H	B	B	H	H	B	A	H	A	D	A	A	A	H	H	H
481	Tag_4402uN	104.3	Zjn_sc00003.1	5,566,798	Zjn_chr02	16,723,062	3A	37,052,517	3B	61,847,016	Zmw_sc00602.1	76,942	Zmw_sc01527.1	6,751	Zpz_sc00998.1	6,193	A	A	H	A	H	B	H	A	A	H	H	B	H	A	A	H	H	H	B	B	C	H	B	A	H	A	D	A	A	A	H	H	H
482	Tag_4407N	104.6	Zjn_sc00003.1	5,582,009	Zjn_chr02	16,738,273	3A	36,965,961	3B	61,905,673	Zmw_sc00602.1	62,408	Zmw_sc01125.1	47,146	Zpz_sc03927.1	12,756	A	A	H	A	H	B	H	A	A	H	H	B	H	A	A	H	H	H	B	B	H	H	B	A	H	A	A	A	A	A	H	H	H
483	Tag_4417Nr	104.8	Zjn_sc00003.1	5,618,231	Zjn_chr02	16,774,495	3A	36,890,326	3B	62,035,991	Zmw_sc00602.1	26,397	Zmw_sc03715.1	25,453	Zpz_sc03163.1	17,485	A	A	H	A	-	B	H	-	A	H	-	-	B	H	-	H	H	H	B	B	H	H	B	A	H	A	D	A	A	A	H	H	-
484	Tag_4418N	104.8	Zjn_sc00003.1	5,618,843	Zjn_chr02	16,775,107	-	-	-	-	Zmw_sc00602.1	25,785	Zmw_sc03715.1	24,575	Zpz_sc03163.1	16,873	A	A	H	A	H	B	H	A	A	H	H	B	B	H	A	H	H	H	B	B	H	H	B	A	H	A	A	A	A	A	H	H	H
485	Tag_4310hN	105.2	Zjn_sc00003.1	5,653,841	Zjn_chr02	16,810,105	3A	36,807,780	3B	62,119,754	Zmw_sc06611.1	5,342	-	-	Zpz_sc02012.1	45,455	A	A	H	A	H	B	H	A	A	H	H	B	B	H	A	H	H	H	B	B	H	H	B	A	H	A	A	A	A	A	H	H	H
486	Tag_4431N	105.2	Zjn_sc00003.1	5,663,845	Zjn_chr02	16,820,109	3A	36,790,235	3B	62,166,709	Zmw_sc06611.1	15,164	Zmw_sc09188.1	3,237	Zpz_sc02012.1	35,632	A	A	H	A	H	B	H	A	A	H	H	B	B	H	A	H	H	H	B	B	H	H	B	A	H	A	D	A	A	A	H	H	H
487	Tag_4453N	107.8	Zjn_sc00003.1	5,779,357	Zjn_chr02	16,935,621	3A	36,592,243	3B	62,346,710	Zmw_sc05349.1	18,294	Zmw_sc00105.1	232,984	Zpz_sc00120.1	203,455	A	A	H	A	H	B	H	A	A	H	A	B	B	H	A	H	H	H	B	H	H	H	B	A	H	A	A	H	A	A	H	H	H
488	Tag_4335hN	107.8	Zjn_sc00003.1	5,782,884	Zjn_chr02	16,939,148	-	-	-	-	Zmw_sc05349.1	21,096	Zmw_sc00105.1	230,050	Zpz_sc00120.1	200,545	A	A	H	A	-	B	H	A	A	H	A	B	C	H	A	H	H	H	B	H	B	H	B	A	H	A	H	H	A	A	H	H	H
489	Tag_4461N	107.8	Zjn_sc00003.1	5,794,265	Zjn_chr02	16,950,529	3A	36,564,061	3B	62,374,180	Zmw_sc03184.1	2,923	Zmw_sc00105.1	218,118	Zpz_sc00120.1	188,577	A	A	H	A	H	B	H	A	A	H	A	B	B	H	A	H	H	H	B	H	H	H	B	A	H	A	A	H	A	A	H	H	H
490	Tag_4464uNr	108.1	Zjn_sc00003.1	5,806,411	Zjn_chr02	16,962,675	3A	36,539,757	3B	62,392,742	Zmw_sc00105.1	206,083	Zmw_sc03184.1	14,797	Zpz_sc00120.1	176,520	A	A	H	A	H	B	H	A	A	H	A	B	H	H	A	H	H	H	B	H	H	H	B	A	H	A	A	H	A	A	H	H	H
491	Tag_4468N	108.3	Zjn_sc00003.1	5,826,895	Zjn_chr02	16,983,159	-	-	-	-	Zmw_sc03184.1	36,524	Zmw_sc00105.1	185,741	Zpz_sc00120.1	153,839	A	A	H	-	-	B	H	-	A	H	A	B	-	H	A	-	H	H	-	H	H	H	B	A	H	A	A	-	A	A	-	H	-
492	Tag_4474uNr	108.5	Zjn_sc00003.1	5,843,475	Zjn_chr02	16,999,739	3A	36,473,803	3B	62,460,605	Zmw_sc00105.1	162,800	Zmw_sc03184.1	52,967	Zpz_sc03355.1	22,843	A	A	H	A	H	B	H	A	A	H	A	B	B	H	A	H	H	H	B	H	H	H	B	A	H	A	D	H	A	A	H	H	H
493	Tag_4477N	108.6	Zjn_sc00003.1	5,847,269	Zjn_chr02	17,009,498	2A	681,358	-	-	Zmw_sc00105.1	153,158	Zmw_sc00763.1	149,700	Zpz_sc03355.1	8,656	A	A	H	A	H	B	H	A	A	H	A	B	B	H	A	H	H	H	B	H	H	H	B	A	H	A	A	H	A	A	H	H	H
494	Tag_4478Nr	108.6	Zjn_sc00003.1	5,860,820	Zjn_chr02	17,017,084	-	-	-	-	Zmw_sc00105.1	145,629	Zmw_sc00763.1	141,680	Zpz_sc03355.1	1,073	A	A	H	A	H	B	H	A	A	H	A	B	B	H	A	H	H	H	B	H	H	H	B	A	H	A	A	H	A	A	H	H	H
495	Tag_4481N	108.8	Zjn_sc00003.1	5,887,873	Zjn_chr02	17,044,137	3A	36,404,837	3B	62,537,638	Zmw_sc00105.1	118,410	Zmw_sc00763.1	119,958	Zpz_sc00120.1	97,066	A	A	H	A	H	B	H	A	A	H	A	B	B	H	A	H	H	H	B	H	H	H	B	A	H	A	D	H	A	A	H	H	H
496	Tag_4368hN	109	Zjn_sc00003.1	5,909,974	Zjn_chr02	17,066,238	-	-	-	-	Zmw_sc00763.1	93,666	Zmw_sc00105.1	96,000	Zpz_sc00120.1	75,835	A	A	H	A	H	B	H	A	A	H	A	B	B	H	A	H	H	H	B	H	H	H	B	A	H	A	A	H	A	A	H	H	H
497	Tag_4489uNr	109	Zjn_sc00003.1	5,914,127	Zjn_chr02	17,070,391	-	-	-	-	Zmw_sc00763.1	87,422	Zmw_sc00105.1	89,543	Zpz_sc00120.1	71,275	A	A	H	A	H	B	H	A	A	H	A	B	B	H	A	H	H	H	B	H	H	H	B	A	H	A	A	H	A	A	H	H	H
498	Tag_4492uNr	109.3	Zjn_sc00003.1	5,915,536	Zjn_chr02	17,071,800	3A	36,343,162	3B	62,595,273	Zmw_sc03936.1	19,189	Zmw_sc00763.1	86,017	Zpz_sc00385.1	121,692	A	A	H	A	H	B	H	A	A	H	A	B	B	H	A	H	H	H	B	H	H	H	B	A	H	A	D	H	A	A	H	H	H
499	Tag_4496N	109.3	Zjn_sc00003.1	5,930,629	Zjn_chr02	17,086,893	3A	36,323,344	3B	62,616,073	Zmw_sc00105.1	73,065	Zmw_sc00763.1	71,254	Zpz_sc00120.1	55,306	A	A	H	A	H	B	H	A	A	H	A	B	B	H	A	H	H	H	B	H	H	A	B	A	H	A	A	H	A	A	H	H	H
500	Tag_4510N	109.3	Zjn_sc00003.1	5,971,418	Zjn_chr02	17,127,682	-	-	-	-	Zmw_sc00105.1	28,561	Zmw_sc00763.1	31,002	Zpz_sc00120.1	15,478	A	A	H	A	H	B	H	A	A	H	A	B	B	H	A	H	H	H	B	H	H	A	B	A	H	A	D	H	A	A	H	H	H
501	Tag_4524uN	109.5	Zjn_sc00003.1	6,018,727	Zjn_chr02	17,174,991	-	-	-	-	Zmw_sc05762.1	18,297	Zmw_sc06275.1	17,575	Zpz_sc01907.1	15,284	A	A	H	A	H	B	H	A	A	H	A	B	B	H	A	H	H	H	B	H	H	A	B	A	H	A	A	H	A	A	H	H	H
502	Tag_4525N	109.9	Zjn_sc00003.1	6,059,290	Zjn_chr02	17,215,554	3A	36,132,483	3B	62,819,733	Zmw_sc08373.1	5,029	Zmw_sc04949.1	28,259	Zpz_sc01907.1	48,076	A	A	H	A	H	B	H	A	A	H	A	B	B	H	A	H	H	H	B	H	H	A	B	A	H	A	D	H	A	A	H	H	H
503	Tag_4526N	109.9	Zjn_sc00003.1	6,066,308	Zjn_chr02	17,222,572	3A	36,122,884	3B	62,836,014	Zmw_sc07345.1	8,140	Zmw_sc04299.1	17,513	Zpz_sc01907.1	55,340	A	A	H	A	H	B	H	A	A	H	A	B	B	H	A	H	H	H	B	H	H	A	B	A	H	A	A	H	A	A	H	H	H
504	Tag_4529N	110	Zjn_sc00003.1	6,067,556	Zjn_chr02	17,223,820	3A	36,101,955	3B	62,866,447	Zmw_sc07345.1	6,836	Zmw_sc01798.1	2,332	Zpz_sc01907.1	56,649	A	A	H	A	H	B	H	A	A	H	A	B	B	H	A	H	H	H	B	H	H	A	B	A	H	A	A	H	A	A	H	H	H
505	Tag_4411hNr	110.4	Zjn_sc00003.1	6,086,756	Zjn_chr01	18,271,595	3A	36,075,603	3B	62,891,714	Zmw_sc06220.1	19,140	Zmw_sc01917.1	77,849	Zpz_sc00365.1	137,623	A	A	H	A	H	B	H	A	A	H	A	B	B	H	A	H	H	H	B	H	H	A	B	A	H	A	A	H	A	A	H	H	H
506	Tag_4551Nr	110.4	Zjn_sc00003.1	6,116,128	Zjn_chr02	17,272,392	-	-	-	-	Zmw_sc01917.1	48,646	Zmw_sc02285.1	36,175	Zpz_sc02100.1	39,769	A	A	H	A	H	B	H	A	A	H	A	B	B	H	A	H	H	H	B	H	H	A	B	A	H	A	D	H	A	A	H	H	H
507	Tag_4553N	110.6	Zjn_sc00003.1	6,146,750	Zjn_chr02	17,303,014	-	-	-	-	Zmw_sc02285.1	61,183	Zmw_sc01917.1	18,904	Zpz_sc02100.1	19,465	A	A	H	A	H	B	H	A	A	H	A	B	B	H	A	H	H	H	B	H	H	A	B	A	H	A	D	H	A	A	H	H	H
508	Tag_4560N	110.7	Zjn_sc00003.1	6,162,061	Zjn_chr02	17,318,325	3A	36,002,321	3B	62,957,222	Zmw_sc01653.1	2,553	Zmw_sc01917.1	4,252	Zpz_sc02569.1	38,115	A	A	H	A	H	B	H	A	A	H	A	B	B	H	A	H	H	H	B	H	H	A	B	A	H	A	A	H	A	A	H	H	H
509	Tag_4561N	110.7	Zjn_sc00003.1	6,169,558	Zjn_chr02	17,325,822	3A	35,995,121	3B	62,964,330	Zmw_sc01653.1	9,970	Zmw_sc01269.1	100,780	Zpz_sc02569.1	30,826	A	A	H	A	H	B	H	A	A	H	A	B	B	H	A	H	H	H	B	H	H	A	B	A	H	A	D	A	A	A	H	H	-
510	Tag_4563N	110.7	Zjn_sc00003.1	6,172,898	Zjn_chr02	17,329,162	3A	35,991,414	3B	62,968,423	Zmw_sc01653.1	13,384	Zmw_sc02250.1	80,361	Zpz_sc02569.1	27,387	A	A	H	A	H	B	H	A	A	H	A	B	B	H	A	H	H	H	B	H	H	A	B	A	H	A	A	H	A	A	H	H	H
511	Tag_4574N	111.5	Zjn_sc00003.1	6,229,274	Zjn_chr02	17,385,538	-	-	-	-	Zmw_sc02250.1	24,486	Zmw_sc01653.1	69,667	Zpz_sc01559.1	33,645	A	A	H	A	H	B	H	A	A	H	A	B	B	-	A	H	H	H	B	H	D	A	B	A	H	A	D	H	A	A	H	H	H
512	Tag_4572N	111.5	Zjn_sc00003.1	6,223,872	Zjn_chr02	17,380,136	3A	35,811,113	3B	63,056,944	Zmw_sc01653.1	64,265	Zmw_sc02250.1	29,824	Zpz_sc01559.1	28,306	A	A	H	A	H	B	H	A	A	H	A	B	B	H	A	H	H	H	B	H	H	A	B	A	H	A	A	H	A	A	H	H	H
513	Tag_4584N	112.2	Zjn_sc00003.1	6,282,718	Zjn_chr02	17,438,982	3A	35,724,158	3B	63,133,874	Zmw_sc06352.1	2,119	Zmw_sc05144.1	24,640	Zpz_sc00818.1	10,963	A	A	H	A	H	B	H	A	A	H	A	B	B	H	A	H	H	H	B	H	H	A	B	A	H	A	A	H	A	A	H	H	H
514	Tag_4590N	112.2	Zjn_sc00003.1	6,301,808	Zjn_chr02	17,458,248	3A	35,708,266	3B	63,155,466	Zmw_sc00566.1	178,808	Zmw_sc04986.1	6	Zpz_sc00591.1	138,326	A	A	H	A	H	B	H	A	A	H	A	B	B	H	A	H	H	H	B	H	H	A	B	A	H	A	D	H	A	A	H	H	H
515	Tag_4596N	112.4	Zjn_sc00003.1	6,321,788	Zjn_chr02	17,478,052	-	-	-	-	Zmw_sc00566.1	158,934	Zmw_sc03597.1	33,604	Zpz_sc00818.1	52,147	A	A	H	A	H	B	H	A	A	H	A	B	B	H	A	H	H	H	B	H	H	A	B	A	H	A	A	H	A	A	H	H	H
516	Tag_4468hN	112.6	Zjn_sc00003.1	6,334,801	Zjn_chr02	17,491,065	-	-	-	-	Zmw_sc00566.1	139,154	Zmw_sc03597.1	46,874	Zpz_sc00818.1	65,340	A	A	H	A	H	B	H	A	A	H	A	B	B	H	A	H	H	H	B	H	H	A	B	A	H	A	A	H	A	A	H	H	H
517	Tag_4606N	112.7	Zjn_sc00003.1	6,347,203	Zjn_chr01	18,497,037	3A	35,568,110	3B	63,248,303	Zmw_sc02594.1	27,081	Zmw_sc00566.1	126,691	Zpz_sc00818.1	77,575	A	A	H	A	H	B	H	A	A	H	A	B	B	H	A	H	H	H	B	H	H	A	B	A	H	A	D	H	A	A	H	H	H
518	Tag_4479hN	112.7	Zjn_sc00003.1	6,350,232	Zjn_chr02	17,506,496	3A	35,564,848	3B	63,251,575	Zmw_sc00566.1	123,660	Zmw_sc03251.1	17,223	Zpz_sc00818.1	80,603	A	A	H	A	H	B	H	A	A	H	A	B	B	H	A	H	H	H	B	H	H	A	B	A	H	A	A	H	A	A	H	H	H
519	Tag_4616N	112.9	Zjn_sc00003.1	6,378,972	Zjn_chr02	17,535,236	-	-	-	-	Zmw_sc00566.1	95,327	Zmw_sc02631.1	14,962	Zpz_sc00818.1	108,967	A	A	H	A	H	B	H	A	A	H	A	B	B	H	A	H	H	H	B	H	H	A	B	A	H	A	A	H	A	A	H	H	H
520	Tag_4622uN	113	Zjn_sc00003.1	6,384,144	Zjn_chr02	17,540,408	3A	35,455,619	3B	63,335,182	Zmw_sc02631.1	20,375	Zmw_sc00566.1	90,117	Zpz_sc00818.1	114,537	A	A	H	A	H	B	H	A	A	H	A	B	B	H	A	H	H	H	B	H	H	A	B	A	H	A	A	H	A	A	H	H	H
521	Tag_4487hN	113	Zjn_sc00003.1	6,384,404	Zjn_chr02	17,540,668	3A	35,455,619	3B	63,335,182	Zmw_sc00566.1	89,857	Zmw_sc02631.1	20,640	Zpz_sc00818.1	114,798	A	A	H	A	H	B	H	A	A	H	A	B	B	H	A	H	H	H	B	H	H	A	B	A	H	A	A	H	A	A	H	H	H
522	Tag_4630N	113.3	Zjn_sc00003.1	6,414,454	Zjn_chr02	17,570,718	-	-	-	-	Zmw_sc02631.1	50,345	Zmw_sc00566.1	60,827	Zpz_sc02174.1	26,495	A	A	H	A	H	B	H	A	A	H	A	B	B	H	A	H	H	H	B	H	H	A	B	A	H	A	A	H	A	A	H	H	H
523	Tag_4639uN	113.9	Zjn_sc00003.1	6,452,226	Zjn_chr02	17,608,490	-	-	-	-	Zmw_sc01547.1	90,065	Zmw_sc00566.1	23,688	Zpz_sc02686.1	28,599	A	A	H	A	H	B	H	-	A	H	A	B	B	H	A	H	H	H	B	H	H	A	B	A	H	A	A	H	A	A	H	H	H
524	Tag_4653Nr	113.9	Zjn_sc00003.1	6,479,772	Zjn_chr02	17,636,036	3A	35,292,008	3B	63,475,741	Zmw_sc01547.1	62,735	-	-	Zpz_sc02686.1	1,292	A	A	H	A	H	B	H	-	A	H	A	B	B	H	A	H	H	H	-	H	H	A	B	A	H	A	D	H	A	A	H	H	H
525	Tag_4658N	113.9	Zjn_sc00003.1	6,485,525	Zjn_chr02	17,641,789	3A	35,284,137	3B	63,483,796	Zmw_sc01547.1	57,663	Zmw_sc01684.1	64,775	Zpz_sc02344.1	5,459	A	A	H	A	H	B	H	A	A	H	A	B	B	H	A	H	H	H	B	H	H	A	B	A	H	A	A	H	A	A	H	H	H
526	Tag_4661uN	113.9	Zjn_sc00003.1	6,488,033	Zjn_chr02	17,644,297	3A	35,281,753	3B	63,486,215	Zmw_sc01547.1	55,167	Zmw_sc00155.1	53,659	Zpz_sc02344.1	7,965	A	A	C	A	H	B	H	A	A	H	A	B	B	D	A	H	H	H	B	H	H	A	B	A	H	A	A	H	A	A	H	H	H
527	Tag_4668N	114.2	Zjn_sc00003.1	6,512,360	Zjn_chr02	17,668,624	-	-	-	-	Zmw_sc01547.1	31,185	-	-	Zpz_sc02344.1	31,786	A	A	H	A	H	B	H	A	A	H	A	B	B	H	A	H	H	H	B	H	H	A	B	A	H	A	A	H	A	A	H	H	H
528	Tag_4669N	114.4	Zjn_sc00003.1	6,518,174	Zjn_chr02	17,674,438	3A	35,228,930	3B	63,547,404	Zmw_sc01547.1	25,404	Zmw_sc01684.1	37,257	Zpz_sc02344.1	37,498	A	A	H	A	H	B	H	A	A	H	A	B	B	H	A	H	H	H	B	H	H	A	B	A	H	A	A	H	A	A	H	H	H
529	Tag_4670uN	114.4	Zjn_sc00003.1	6,519,071	Zjn_chr02	17,675,335	3A	35,228,077	3B	63,548,306	Zmw_sc01547.1	24,507	Zmw_sc01684.1	36,310	Zpz_sc02344.1	38,382	A	A	H	-	-	B	H	A	A	H	A	B	B	H	A	A	H	H	-	H	H	-	B	A	H	A	A	-	A	A	H	H	H
530	Tag_4687uN	114.6	Zjn_sc00003.1	6,566,750	Zjn_chr02	17,723,014	-	-	-	-	Zmw_sc04726.1	1,897	Zmw_sc04871.1	1,941	Zpz_sc00278.1	169,347	A	A	H	A	H	B	H	A	A	H	A	B	B	H	A	H	H	H	B	H	H	A	B	A	H	A	A	H	A	A	H	H	H
531	Tag_4672N	114.6	Zjn_sc00003.1	6,523,683	Zjn_chr02	17,679,947	3A	35,223,270	3B	63,552,748	Zmw_sc01547.1	21,296	Zmw_sc00155.1	5,542	Zpz_sc02344.1	41,589	A	A	H	A	H	B	H	A	A	H	A	B	B	H	A	H	H	H	B	H	H	A	B	A	H	A	A	H	A	A	H	H	H
532	Tag_4688N	114.6	Zjn_sc00003.1	6,570,107	Zjn_chr02	17,726,371	3A	35,114,688	3B	63,637,624	Zmw_sc04726.1	5,254	Zmw_sc04871.1	5,286	Zpz_sc00278.1	166,042	A	A	H	A	H	B	H	A	A	H	A	B	B	H	A	H	H	H	B	H	H	A	B	A	H	A	A	D	A	A	H	H	H
533	Tag_4692uN	114.6	Zjn_sc00003.1	6,582,111	Zjn_chr02	17,738,375	3A	35,073,350	3B	63,668,198	Zmw_sc04726.1	17,305	Zmw_sc04871.1	16,319	Zpz_sc00278.1	155,086	A	A	H	A	H	B	H	A	A	H	A	B	C	H	A	H	H	H	B	H	H	A	B	A	H	A	A	H	A	A	H	H	H
534	Tag_4554hN	114.8	Zjn_sc00003.1	6,590,376	Zjn_chr02	17,746,640	-	-	-	-	Zmw_sc04726.1	25,530	Zmw_sc04871.1	23,741	Zpz_sc00278.1	147,504	A	A	H	A	H	B	H	A	A	H	A	B	B	H	A	H	H	H	B	H	H	A	B	A	H	A	D	H	A	A	H	H	H
535	Tag_4720uN	114.8	Zjn_sc00003.1	6,689,885	Zjn_chr02	17,846,149	3A	34,759,004	3B	64,210,913	Zmw_sc06667.1	1,809	Zmw_sc00467.1	191,162	Zpz_sc00278.1	48,969	A	A	H	A	H	B	H	A	A	H	A	B	B	H	A	H	H	H	B	H	H	A	B	A	H	A	D	H	A	A	H	H	H
536	Tag_4727uN	114.8	Zjn_sc00003.1	6,737,206	Zjn_chr02	17,893,470	-	-	-	-	Zmw_sc07287.1	1,282	Zmw_sc01927.1	30,388	Zpz_sc02378.1	29,873	A	A	-	A	H	B	H	A	A	H	A	B	B	H	A	H	H	H	B	H	-	A	B	A	H	A	A	H	A	A	H	H	H
537	Tag_4734N	114.8	Zjn_sc00003.1	6,756,365	Zjn_chr02	17,912,629	-	-	-	-	Zmw_sc05771.1	5,942	Zmw_sc05642.1	5,973	Zpz_sc02378.1	5,597	A	A	H	A	H	B	H	A	A	H	A	B	B	H	A	H	H	H	B	H	H	A	B	A	H	A	A	H	A	A	H	H	H
1	Tag_48118ur	0	Zjn_sc00162.1	27,392	-	-	-	-	-	-	Zmw_sc04672.1	23,637	Zmw_sc03097.1	28,766	Zpz_sc02259.1	29,962	H	H	B	A	A	A	B	B	A	A	H	A	H	B	H	B	B	A	A	H	B	H	B	H	A	B	H	H	H	H	H	A	H
2	Tag_48126	0	Zjn_sc00162.1	70,145	-	-	7A	461,920	7B	602,121	Zmw_sc03477.1	21,277	-	-	Zpz_sc00481.1	149,616	H	H	B	A	A	A	B	B	A	A	H	A	H	B	H	B	B	A	A	H	B	H	B	H	A	B	H	H	H	H	H	A	H
3	Tag_48134r	0	Zjn_sc00162.1	89,405	-	-	7A	437,968	7B	583,339	Zmw_sc03477.1	2,913	Zmw_sc04899.1	26,018	Zpz_sc00481.1	131,433	H	H	B	A	A	A	B	B	A	A	H	A	H	B	H	B	B	D	A	H	B	H	B	H	A	B	H	H	H	H	H	A	H
4	Tag_48139	0.1	Zjn_sc00162.1	112,576	-	-	-	-	7B	526,984	Zmw_sc04776.1	2,771	-	-	Zpz_sc00481.1	97,939	H	H	B	A	A	A	B	B	A	A	H	A	H	B	H	B	B	H	A	H	B	H	B	H	A	B	H	H	H	H	H	A	H
5	Tag_48141	0.1	Zjn_sc00162.1	115,551	-	-	7A	388,744	7B	522,780	Zmw_sc04776.1	5,735	Zmw_sc04776.1	5,735	Zpz_sc00481.1	94,930	H	H	B	A	A	A	B	B	A	A	H	A	H	B	H	B	B	A	A	H	B	H	B	H	A	B	H	H	H	H	H	A	H
6	Tag_48143	0.2	Zjn_sc00162.1	127,695	-	-	7A	371,588	7B	502,514	Zmw_sc04776.1	17,860	Zmw_sc04776.1	17,860	Zpz_sc00481.1	83,658	H	H	B	A	A	A	B	B	A	A	H	A	H	B	H	B	B	A	A	H	B	H	B	H	A	B	H	H	H	H	H	A	H
7	Tag_46522h	0.3	Zjn_sc00162.1	138,154	Zjn_chr08	19,741,015	-	-	-	-	Zmw_sc04776.1	28,277	Zmw_sc04776.1	28,277	Zpz_sc00481.1	73,209	H	H	B	A	A	A	B	B	A	A	H	A	H	B	H	B	B	A	A	H	B	H	B	H	A	B	H	H	H	H	H	A	H
8	Tag_48148	0.3	Zjn_sc00162.1	139,393	-	-	-	-	-	-	Zmw_sc04776.1	29,510	Zmw_sc04776.1	29,510	Zpz_sc00481.1	71,953	H	H	B	A	A	A	B	B	A	A	H	A	H	B	H	B	B	A	A	H	B	H	B	H	A	B	H	H	H	H	H	A	H
9	Tag_48149u	0.3	Zjn_sc00162.1	155,293	-	-	-	-	-	-	Zmw_sc05126.1	11,968	Zmw_sc05126.1	11,968	Zpz_sc00481.1	56,180	H	H	B	A	A	A	B	B	A	A	H	A	H	B	H	B	B	A	A	H	B	H	B	H	A	B	H	H	H	H	H	A	H
10	Tag_48157u	0.4	Zjn_sc00162.1	184,588	-	-	-	-	-	-	Zmw_sc03305.1	43,969	Zmw_sc06112.1	8,796	Zpz_sc00481.1	27,573	H	H	B	A	A	A	B	B	A	A	H	A	H	B	H	B	B	A	A	H	B	H	B	H	A	B	H	H	H	H	H	A	H
11	Tag_46540hr	0.6	Zjn_sc00162.1	219,673	-	-	-	-	-	-	Zmw_sc08182.1	8,635	Zmw_sc03305.1	9,149	Zpz_sc00481.1	8,698	H	H	-	A	A	A	B	B	A	A	H	A	H	B	H	B	B	A	A	H	B	H	B	H	A	B	H	H	H	H	H	A	-
12	Tag_48165r	0.9	Zjn_sc00162.1	228,445	-	-	-	-	-	-	Zmw_sc05250.1	27,953	-	-	Zpz_sc01033.1	100,701	H	H	B	-	A	A	B	B	A	A	H	A	H	B	H	B	B	A	-	H	B	H	B	H	A	B	H	H	H	-	H	A	H
13	Tag_46545h	1	Zjn_sc00162.1	234,426	-	-	7A	36,361,464	-	-	Zmw_sc05250.1	22,226	-	-	Zpz_sc01033.1	94,571	H	H	B	A	A	A	B	B	A	A	H	A	H	B	H	B	B	A	A	H	B	H	B	H	A	B	H	H	H	H	H	A	H
14	Tag_48170	1	Zjn_sc00162.1	249,866	Zjn_chr01	839,081	-	-	-	-	Zmw_sc05250.1	7,656	Zmw_sc05250.1	7,656	Zpz_sc01033.1	86,084	H	H	B	A	A	A	B	B	A	A	H	A	H	B	A	B	B	A	A	H	B	H	B	H	A	B	H	H	H	H	H	A	D
15	Tag_33694	1.5	Zjn_sc00051.1	1,884,521	-	-	7A	1,355,835	7B	1,256,059	Zmw_sc03639.1	9,455	Zmw_sc02622.1	9,289	Zpz_sc01142.1	82,821	H	H	B	A	A	A	B	B	A	A	H	A	H	B	H	B	B	A	A	H	B	H	B	H	A	B	H	H	H	H	H	A	H
16	Tag_33692	1.7	Zjn_sc00051.1	1,880,219	Zjn_chr06	11,288,611	7A	1,425,668	7B	1,350,112	Zmw_sc03639.1	5,558	-	-	Zpz_sc01142.1	86,687	H	H	B	A	A	A	B	B	A	A	H	A	H	B	H	B	B	A	A	H	B	H	B	H	A	B	H	H	H	H	H	A	H
17	Tag_33691u	1.7	Zjn_sc00051.1	1,877,553	Zjn_chr06	11,288,635	7A	1,425,648	7B	1,345,821	Zmw_sc03639.1	2,399	Zmw_sc03639.1	5,631	Zpz_sc01142.1	91,087	H	H	B	A	A	A	B	B	A	A	H	A	H	B	H	B	B	A	A	H	B	H	B	H	A	B	H	H	H	H	H	A	H
18	Tag_33689r	1.7	Zjn_sc00051.1	1,876,209	-	-	-	-	-	-	Zmw_sc02622.1	1,119	Zmw_sc03639.1	1,117	Zpz_sc01142.1	92,435	H	H	B	A	A	A	B	B	A	A	H	A	H	B	H	B	B	A	A	H	B	H	B	H	A	B	H	H	H	H	H	A	H
19	Tag_33686	2.3	Zjn_sc00051.1	1,859,340	-	-	-	-	-	-	Zmw_sc00807.1	146,797	Zmw_sc02274.1	63,075	Zpz_sc04442.1	1,418	H	H	B	A	A	A	B	B	A	A	H	A	H	B	H	B	B	A	A	H	B	H	B	H	A	B	H	H	H	H	H	A	H
20	Tag_33684	2.5	Zjn_sc00051.1	1,855,379	Zjn_chr15	3,360,325	-	-	-	-	Zmw_sc00807.1	142,836	Zmw_sc02274.1	59,121	Zpz_sc00357.1	190,088	H	H	B	A	A	A	B	-	A	A	H	A	H	B	H	B	B	A	A	H	B	H	B	H	A	B	H	H	H	H	H	A	H
21	Tag_33679	2.6	Zjn_sc00051.1	1,843,771	-	-	7A	2,104,756	7B	1,922,543	Zmw_sc00807.1	131,704	Zmw_sc02274.1	47,915	Zpz_sc00357.1	178,898	H	H	B	A	A	A	B	B	A	A	H	A	H	B	H	B	B	A	A	H	B	H	B	H	A	B	H	H	H	H	H	A	H
22	Tag_33674ur	3.5	Zjn_sc00051.1	1,811,833	-	-	-	-	-	-	Zmw_sc02274.1	15,673	Zmw_sc00807.1	88,154	Zpz_sc00357.1	141,618	-	H	B	A	A	A	B	-	A	A	H	A	H	B	H	B	B	A	-	H	B	-	B	H	A	B	H	-	H	H	H	A	H
23	Tag_32665h	3.5	Zjn_sc00051.1	1,801,449	-	-	-	-	-	-	Zmw_sc02209.1	5,487	Zmw_sc00807.1	77,797	Zpz_sc00691.1	81,369	H	H	B	A	A	A	-	-	A	-	-	A	H	B	H	B	-	A	-	H	B	H	B	H	A	B	H	H	-	H	H	A	-
24	Tag_33669	3.5	Zjn_sc00051.1	1,789,526	-	-	-	-	-	-	Zmw_sc02209.1	17,242	Zmw_sc00807.1	65,859	Zpz_sc00357.1	111,010	H	H	B	A	A	A	B	B	A	A	H	A	H	B	H	B	B	A	A	H	B	H	B	H	A	B	H	H	H	H	H	A	H
25	Tag_33667u	3.5	Zjn_sc00051.1	1,788,059	-	-	-	-	-	-	Zmw_sc00807.1	64,400	-	-	Zpz_sc00357.1	109,966	H	H	B	A	A	A	B	B	A	A	H	A	H	B	H	B	B	D	A	H	B	H	B	H	A	B	H	H	H	H	H	A	H
26	Tag_33659	3.6	Zjn_sc00051.1	1,737,095	-	-	-	-	-	-	Zmw_sc00807.1	19,668	Zmw_sc02209.1	61,276	Zpz_sc03357.1	11,458	H	H	B	A	A	A	B	B	A	A	H	A	H	B	H	B	B	A	A	H	B	H	B	H	A	B	H	H	H	H	H	A	H
27	Tag_33653	3.9	Zjn_sc00051.1	1,670,617	-	-	-	-	-	-	Zmw_sc01192.1	85,529	Zmw_sc02601.1	4,268	Zpz_sc00141.1	41,850	H	H	B	A	A	A	B	B	A	A	H	A	H	B	H	B	B	A	A	H	B	H	B	H	A	B	H	H	H	H	H	A	H
28	Tag_33648u	4	Zjn_sc00051.1	1,663,219	-	-	-	-	-	-	Zmw_sc01192.1	78,625	-	-	Zpz_sc00141.1	48,788	C	H	B	A	A	A	B	B	A	A	H	A	H	B	H	B	B	A	A	C	B	H	B	H	A	B	H	-	-	H	H	A	H
29	Tag_32641h	4	Zjn_sc00051.1	1,651,343	-	-	-	-	-	-	Zmw_sc01192.1	71,790	Zmw_sc01192.1	71,790	Zpz_sc00141.1	62,696	H	H	B	A	A	A	B	B	A	A	H	A	H	B	H	B	B	A	A	H	B	H	B	H	A	B	H	H	H	H	H	A	H
30	Tag_33645ur	4.2	Zjn_sc00051.1	1,628,485	-	-	7A	3,103,203	7B	2,661,065	Zmw_sc02468.1	4,612	Zmw_sc02356.1	63,417	Zpz_sc00141.1	78,946	-	H	-	-	A	A	-	-	-	A	-	A	-	B	H	C	B	A	-	-	B	H	B	H	A	B	H	-	H	-	H	-	H
31	Tag_33643	4.2	Zjn_sc00051.1	1,622,432	-	-	7A	3,131,695	7B	2,690,486	Zmw_sc01192.1	42,849	Zmw_sc02468.1	10,667	Zpz_sc00141.1	84,976	H	H	B	A	A	A	B	B	A	A	H	A	H	B	H	B	B	A	A	H	B	H	B	H	A	B	H	H	H	H	H	A	H
32	Tag_33640	4.2	Zjn_sc00051.1	1,589,047	-	-	-	-	-	-	Zmw_sc01192.1	9,681	Zmw_sc02468.1	43,779	Zpz_sc00141.1	118,312	H	H	B	A	A	A	B	B	A	A	H	A	H	B	H	B	B	A	A	H	B	H	B	H	A	B	H	H	H	H	H	A	H
33	Tag_33637	4.4	Zjn_sc00051.1	1,581,098	-	-	-	-	-	-	Zmw_sc02468.1	56,874	Zmw_sc02468.1	56,874	Zpz_sc00141.1	131,247	H	H	B	A	A	A	B	B	A	A	H	A	H	B	H	B	B	A	A	H	B	H	H	H	A	B	H	H	H	H	H	A	H
34	Tag_33630u	5.6	Zjn_sc00051.1	1,534,034	-	-	-	-	-	-	Zmw_sc03725.1	19,127	-	-	Zpz_sc00141.1	179,989	H	H	B	A	A	A	B	B	A	A	B	A	H	B	H	B	B	A	A	H	B	H	H	H	A	B	H	H	H	H	H	A	H
35	Tag_33622	6	Zjn_sc00051.1	1,472,855	-	-	-	-	-	-	Zmw_sc00390.1	188,779	Zmw_sc00477.1	31,228	Zpz_sc00141.1	239,245	H	H	B	A	A	A	B	B	A	A	B	A	H	B	H	B	B	A	A	H	B	H	H	H	A	B	H	H	H	H	H	A	H
36	Tag_33619r	6.9	Zjn_sc00051.1	1,414,362	-	-	-	-	-	-	Zmw_sc00390.1	136,521	Zmw_sc00477.1	100,438	Zpz_sc01700.1	11,462	H	H	B	A	A	A	B	B	A	A	B	A	H	B	H	B	B	D	A	H	B	H	H	H	A	B	H	H	H	H	H	A	H
37	Tag_33618u	6.9	Zjn_sc00051.1	1,375,867	-	-	7A	4,061,416	7B	3,378,998	Zmw_sc00390.1	101,905	Zmw_sc00477.1	139,059	Zpz_sc01700.1	49,520	H	H	B	A	A	A	B	B	A	A	B	A	H	B	H	B	B	A	A	H	B	H	H	H	A	B	H	H	H	H	H	A	H
38	Tag_33616u	7.2	Zjn_sc00051.1	1,332,324	-	-	-	-	-	-	Zmw_sc00390.1	58,184	-	-	Zpz_sc04622.1	12,461	-	H	B	-	A	-	-	-	A	-	-	-	H	B	H	B	B	A	A	-	B	-	C	H	A	B	H	H	H	H	H	A	-
39	Tag_33612	7.3	Zjn_sc00051.1	1,330,767	-	-	-	-	-	-	Zmw_sc00390.1	56,764	Zmw_sc00477.1	182,709	Zpz_sc04622.1	13,891	H	H	B	A	A	A	B	B	A	A	B	A	H	B	H	B	B	A	A	H	B	H	H	H	A	B	H	H	H	H	H	A	H
40	Tag_33609	7.3	Zjn_sc00051.1	1,312,441	-	-	7A	4,194,812	7B	3,510,728	Zmw_sc00390.1	36,449	Zmw_sc05502.1	20,244	Zpz_sc02066.1	44,558	H	H	B	A	A	A	B	B	A	A	B	A	H	B	H	B	B	A	A	H	B	H	H	H	A	B	H	H	H	H	H	A	H
41	Tag_33603u	8.2	Zjn_sc00051.1	1,275,410	-	-	-	-	-	-	Zmw_sc08231.1	1	Zmw_sc00390.1	1	Zpz_sc01536.1	37,434	H	H	B	A	A	A	B	B	A	A	B	H	H	B	H	B	B	A	A	H	B	H	H	H	A	B	H	H	H	H	H	A	H
42	Tag_33597	8.3	Zjn_sc00051.1	1,263,887	-	-	-	-	-	-	Zmw_sc08136.1	6,996	Zmw_sc05328.1	19,750	Zpz_sc01536.1	48,726	H	H	B	A	A	A	B	B	A	A	B	H	H	B	H	B	B	A	A	H	B	H	H	H	A	B	H	H	H	-	H	A	H
43	Tag_33596	8.9	Zjn_sc00051.1	1,246,398	-	-	7A	4,313,746	7B	3,608,814	Zmw_sc05328.1	3,417	Zmw_sc04157.1	37,575	Zpz_sc01536.1	65,840	H	H	B	A	A	A	B	B	A	A	B	H	H	B	H	B	B	A	A	H	B	H	H	H	A	B	H	H	H	H	H	A	H
44	Tag_33593	8.9	Zjn_sc00051.1	1,245,285	-	-	-	-	-	-	Zmw_sc04157.1	35,384	Zmw_sc05328.1	2,190	Zpz_sc01536.1	68,033	H	H	B	A	A	A	B	B	A	A	B	H	H	B	H	B	B	A	A	H	B	H	H	H	A	B	H	H	H	H	H	A	H
45	Tag_33583	9.5	Zjn_sc00051.1	1,165,465	-	-	7A	4,935,494	7B	4,031,784	Zmw_sc00434.1	36,555	Zmw_sc05507.1	25,568	Zpz_sc00339.1	49,428	H	H	B	A	A	A	B	B	A	A	B	H	H	B	H	B	B	D	A	H	B	H	H	H	A	B	H	H	H	H	H	A	H
46	Tag_33578r	9.5	Zjn_sc00051.1	1,147,528	Zjn_chr04	142,237	7A	5,065,473	7B	4,174,101	Zmw_sc00434.1	54,617	Zmw_sc00629.1	1,974	Zpz_sc00339.1	66,092	H	H	B	A	A	A	B	B	A	A	B	H	H	B	H	B	B	A	A	H	B	H	H	H	A	B	H	H	H	H	H	A	H
47	Tag_33575r	9.5	Zjn_sc00051.1	1,132,295	-	-	-	-	7B	4,500,974	Zmw_sc00629.1	17,160	Zmw_sc00434.1	73,879	Zpz_sc00339.1	80,780	H	H	B	A	A	A	B	-	A	A	B	H	H	B	H	B	B	A	A	H	B	H	H	H	A	B	H	H	H	H	H	A	H
48	Tag_32567h	10.1	Zjn_sc00051.1	1,086,821	-	-	-	-	-	-	Zmw_sc00629.1	61,394	Zmw_sc00434.1	117,263	Zpz_sc02822.1	34,921	H	H	B	A	A	A	B	B	A	A	B	H	H	B	H	B	B	A	A	H	H	H	H	H	A	B	H	H	H	H	H	A	H
49	Tag_33559u	10.2	Zjn_sc00051.1	1,062,758	Zjn_chr04	253,279	7A	5,262,196	7B	4,761,892	Zmw_sc00629.1	75,039	Zmw_sc00434.1	127,289	Zpz_sc00339.1	135,834	H	H	B	A	A	A	B	B	A	A	B	H	H	B	H	B	B	A	A	H	H	H	H	H	A	B	H	H	H	H	H	A	H
50	Tag_33558	10.2	Zjn_sc00051.1	1,054,533	Zjn_chr06	16,793,654	-	-	-	-	Zmw_sc00434.1	132,883	Zmw_sc00629.1	83,251	Zpz_sc00339.1	141,453	H	H	B	A	A	A	B	B	A	A	B	H	H	B	H	B	B	A	A	H	H	H	H	H	A	B	H	H	H	H	H	A	H
51	Tag_33551	10.6	Zjn_sc00051.1	1,035,747	Zjn_chr02	10,222,933	-	-	-	-	Zmw_sc00629.1	101,929	Zmw_sc00434.1	146,536	Zpz_sc00339.1	154,621	H	H	B	A	A	A	B	B	A	A	B	H	H	B	H	B	B	A	A	H	H	H	H	H	A	B	H	H	H	H	H	A	H
52	Tag_33548	10.6	Zjn_sc00051.1	1,017,118	-	-	7A	5,371,540	7B	4,813,387	Zmw_sc00434.1	151,977	Zmw_sc00629.1	120,489	Zpz_sc00339.1	160,065	H	H	B	A	A	A	B	B	A	A	B	H	H	B	H	B	B	A	A	H	H	H	H	H	A	B	H	H	H	H	H	A	H
53	Tag_33547	10.7	Zjn_sc00051.1	1,005,512	-	-	7A	5,446,944	7B	4,897,971	Zmw_sc00629.1	131,784	Zmw_sc00434.1	162,638	Zpz_sc00555.1	81,732	H	H	B	A	A	A	B	B	A	A	B	H	H	B	H	B	B	A	A	H	H	H	H	H	A	B	H	H	H	H	H	A	H
54	Tag_33545r	10.8	Zjn_sc00051.1	983,983	-	-	-	-	-	-	Zmw_sc00434.1	184,034	Zmw_sc00629.1	152,543	Zpz_sc03343.1	28,471	H	H	B	A	A	A	B	-	-	A	B	H	H	B	H	B	B	A	A	H	H	H	H	H	A	B	H	-	H	H	H	A	H
55	Tag_33539	11	Zjn_sc00051.1	911,986	Zjn_chr04	456,445	7A	5,929,759	7B	5,456,509	Zmw_sc04650.1	23,480	Zmw_sc00596.1	133,995	Zpz_sc02848.1	40,291	H	H	B	-	A	A	B	B	A	A	B	H	H	B	H	B	B	A	A	H	H	-	H	H	A	B	H	-	H	H	H	A	H
56	Tag_33537	11.2	Zjn_sc00051.1	894,076	Zjn_chr01	16,518,032	-	-	-	-	Zmw_sc04650.1	33,026	Zmw_sc00596.1	117,899	Zpz_sc01156.1	39,013	H	H	B	A	A	A	B	B	A	A	B	H	H	B	H	B	B	A	A	A	H	H	H	H	A	B	H	H	H	H	H	A	H
57	Tag_33529u	11.6	Zjn_sc00051.1	772,654	-	-	7A	6,825,409	-	-	Zmw_sc00596.1	10,869	Zmw_sc01790.1	9,821	Zpz_sc04188.1	2,283	H	H	C	A	A	A	-	-	-	-	B	H	H	B	-	H	B	A	A	A	H	-	H	D	A	B	H	H	H	H	H	A	H
58	Tag_33525	12.7	Zjn_sc00051.1	668,994	Zjn_chr04	806,460	7A	7,388,794	7B	7,193,170	Zmw_sc00492.1	168,588	Zmw_sc00492.1	168,588	Zpz_sc02108.1	35,947	B	H	B	A	A	A	B	B	A	A	B	H	H	B	H	H	B	A	D	A	H	H	H	H	A	B	H	H	H	H	A	A	H
59	Tag_33522	12.7	Zjn_sc00051.1	658,947	Zjn_chr04	844,806	7A	7,414,991	7B	7,217,316	Zmw_sc00492.1	160,297	Zmw_sc00492.1	160,297	Zpz_sc03794.1	4,527	B	H	B	A	A	A	B	B	A	A	B	H	H	B	H	H	B	A	A	A	H	H	H	H	A	B	H	H	H	H	A	A	H
60	Tag_33521u	12.7	Zjn_sc00051.1	656,201	-	-	-	-	-	-	Zmw_sc00492.1	157,803	Zmw_sc00492.1	157,803	Zpz_sc03794.1	7,026	B	H	B	A	A	A	B	B	A	A	B	H	H	B	H	H	B	A	D	A	H	H	H	H	A	B	H	H	H	H	A	A	H
61	Tag_33519	12.7	Zjn_sc00051.1	655,594	Zjn_chr04	856,809	-	-	-	-	Zmw_sc00492.1	156,953	Zmw_sc00492.1	156,953	Zpz_sc02108.1	48,764	B	H	B	A	A	A	B	B	A	A	B	H	H	B	H	H	B	A	A	A	H	H	H	H	A	B	H	H	H	H	A	A	H
62	Tag_33518u	12.7	Zjn_sc00051.1	650,293	Zjn_chr04	864,376	7A	7,459,827	7B	7,277,615	Zmw_sc00492.1	151,548	Zmw_sc00492.1	151,548	Zpz_sc05163.1	3,774	B	H	B	A	A	A	-	-	A	A	B	H	H	B	H	H	B	A	A	A	H	H	H	H	A	B	H	H	H	H	A	A	H
63	Tag_33516ur	12.8	Zjn_sc00051.1	621,180	-	-	-	-	-	-	Zmw_sc00492.1	123,475	-	-	Zpz_sc02706.1	10,427	B	H	-	A	A	A	B	B	A	A	B	H	H	B	H	H	B	A	A	A	H	D	H	H	A	B	H	H	H	H	A	A	H
64	Tag_33515	12.8	Zjn_sc00051.1	579,991	Zjn_chr07	12,696,566	-	-	-	-	Zmw_sc00492.1	73,659	Zmw_sc00451.1	190,701	Zpz_sc04049.1	4,006	B	H	B	A	A	A	B	B	A	A	B	H	H	B	H	H	B	A	A	A	H	H	H	H	A	B	H	H	H	H	A	A	H
65	Tag_33512u	12.8	Zjn_sc00051.1	524,769	-	-	-	-	-	-	Zmw_sc00451.1	139,272	Zmw_sc01327.1	6,300	Zpz_sc01014.1	83,189	B	H	B	A	A	A	B	B	A	A	B	H	H	B	H	H	B	A	A	A	H	H	H	H	A	B	H	H	H	H	A	A	H
66	Tag_33509	13.3	Zjn_sc00051.1	516,472	Zjn_chr01	12,276,622	-	-	-	-	Zmw_sc00451.1	116,556	Zmw_sc01327.1	14,582	Zpz_sc02789.1	20,919	B	-	B	A	-	A	B	-	-	-	-	H	H	B	H	H	B	A	-	A	H	-	-	H	A	B	H	-	H	-	A	A	H
67	Tag_33507	13.3	Zjn_sc00051.1	433,374	-	-	-	-	-	-	Zmw_sc01327.1	102,959	Zmw_sc00451.1	14,187	Zpz_sc01902.1	25,897	B	H	B	A	A	A	B	B	A	A	B	H	H	B	H	H	B	A	A	A	H	H	H	H	A	B	H	H	H	H	A	A	H
68	Tag_33505	13.3	Zjn_sc00051.1	414,990	Zjn_chr04	1,171,725	7A	8,761,801	-	-	Zmw_sc09637.1	2,236	-	-	Zpz_sc01902.1	13,041	B	H	B	A	A	A	B	B	A	A	B	H	H	B	H	H	B	A	A	A	H	H	H	H	A	B	H	H	H	H	A	A	H
69	Tag_33503	13.4	Zjn_sc00051.1	406,941	-	-	7A	8,787,389	7B	8,741,854	Zmw_sc02717.1	62,622	Zmw_sc00376.1	206,475	Zpz_sc01902.1	5,352	B	H	B	H	A	A	B	B	A	A	B	H	H	B	H	H	B	A	A	A	H	H	H	H	A	B	H	D	H	H	A	A	H
70	Tag_33495	13.6	Zjn_sc00051.1	274,385	-	-	-	-	-	-	Zmw_sc00376.1	59,367	Zmw_sc01410.1	40,831	Zpz_sc00213.1	192,096	B	H	B	H	A	A	B	B	A	A	B	H	H	B	H	H	B	A	A	A	H	H	H	H	A	B	H	H	H	H	A	A	H
71	Tag_33487	13.6	Zjn_sc00051.1	237,549	-	-	-	-	-	-	Zmw_sc00376.1	22,569	Zmw_sc00793.1	85,543	Zpz_sc02665.1	13,320	B	H	B	H	A	A	B	B	A	A	B	H	H	B	H	H	B	A	A	A	H	H	H	H	A	B	H	H	H	H	A	A	H
72	Tag_33485u	13.8	Zjn_sc00051.1	225,326	Zjn_chr04	1,301,669	-	-	-	-	Zmw_sc00376.1	14,828	Zmw_sc00793.1	72,502	Zpz_sc02665.1	3,719	B	H	B	H	A	A	B	B	A	A	B	H	H	B	H	H	B	A	A	A	H	H	H	H	A	B	H	H	H	H	A	A	H
73	Tag_33482r	13.9	Zjn_sc00051.1	200,594	Zjn_chr01	11,034,402	-	-	-	-	Zmw_sc00793.1	50,272	Zmw_sc06139.1	19,605	Zpz_sc01002.1	10,147	B	H	B	H	A	A	B	B	-	A	B	C	H	B	H	H	B	A	-	A	H	H	-	H	A	B	H	H	H	H	A	A	H
74	Tag_33480u	13.9	Zjn_sc00051.1	196,198	-	-	-	-	-	-	Zmw_sc00793.1	42,227	Zmw_sc01525.1	4,717	Zpz_sc01002.1	14,921	B	H	B	H	A	A	B	B	A	A	B	H	H	B	H	H	B	A	A	A	H	H	H	H	A	B	H	H	H	H	A	A	H
75	Tag_49626ur	15.5	Zjn_sc00311.1	21,110	-	-	-	-	-	-	Zmw_sc00930.1	89,910	-	-	Zpz_sc02503.1	47,222	B	H	B	H	A	A	B	-	A	A	B	H	H	B	H	H	B	A	H	A	H	H	H	H	A	B	H	H	H	H	A	A	H
76	Tag_49521	15.5	Zjn_sc00247.1	32,118	-	-	7A	10,811,769	7B	11,295,152	Zmw_sc00930.1	36,502	Zmw_sc01829.1	46,302	Zpz_sc02609.1	10,384	B	H	B	H	A	A	B	B	A	A	B	H	H	B	H	H	B	A	H	A	H	H	H	H	A	B	H	H	H	H	A	A	H
77	Tag_49519u	15.5	Zjn_sc00247.1	27,907	-	-	-	-	-	-	Zmw_sc01829.1	51,121	Zmw_sc00930.1	42,413	Zpz_sc02675.1	17,012	B	C	C	H	A	A	B	B	A	A	B	-	H	B	C	H	B	D	-	A	H	H	H	H	A	B	H	-	H	H	A	A	C
78	Tag_49515	15.5	Zjn_sc00247.1	1,007	-	-	7A	10,642,306	7B	10,746,038	Zmw_sc01829.1	78,010	Zmw_sc00930.1	77,010	Zpz_sc04321.1	18,202	B	H	B	H	A	A	B	B	A	A	B	H	H	B	H	H	B	A	H	A	H	H	H	H	A	B	H	H	H	H	A	A	H
79	Tag_49840ur	15.6	Zjn_sc01236.1	2,001	-	-	-	-	-	-	Zmw_sc06822.1	5,299	Zmw_sc09057.1	4,951	Zpz_sc01345.1	15,263	B	H	B	H	A	A	B	B	A	A	B	H	H	B	H	H	B	D	H	A	H	H	H	H	A	B	H	H	H	H	A	A	H
80	Tag_45438	15.6	Zjn_sc00120.1	75,545	Zjn_chr20	7,331,557	-	-	-	-	Zmw_sc09786.1	3,315	Zmw_sc05096.1	1	Zpz_sc01345.1	1,654	B	H	B	H	A	A	B	B	A	A	B	H	H	B	H	H	B	A	H	A	H	H	H	H	A	B	H	H	H	H	A	A	H
81	Tag_43929h	15.6	Zjn_sc00120.1	136,450	-	-	7A	11,121,608	7B	12,028,880	Zmw_sc02163.1	25,232	Zmw_sc02371.1	2,168	Zpz_sc01643.1	49,002	-	H	B	H	-	A	B	-	-	A	-	-	H	B	H	H	B	A	-	A	H	-	-	H	A	B	H	H	H	-	A	A	H
82	Tag_45444	15.6	Zjn_sc00120.1	162,458	-	-	7A	11,179,843	7B	12,164,909	Zmw_sc05236.1	13,510	Zmw_sc02163.1	51,613	Zpz_sc03599.1	15,660	B	H	B	H	A	A	B	B	A	A	B	H	H	B	H	H	B	A	H	A	H	H	H	H	A	B	H	H	H	H	A	A	H
83	Tag_45448	15.8	Zjn_sc00120.1	179,754	-	-	-	-	-	-	Zmw_sc02163.1	68,630	-	-	Zpz_sc00834.1	57,829	B	D	B	H	A	A	B	B	A	A	B	H	H	B	H	H	B	A	H	A	H	H	H	H	A	B	H	H	H	H	A	A	H
84	Tag_45450u	15.9	Zjn_sc00120.1	203,558	-	-	7A	11,345,864	-	-	Zmw_sc05218.1	12,299	Zmw_sc00469.1	14,939	Zpz_sc00834.1	81,767	B	H	B	H	A	A	B	B	A	A	B	H	H	B	H	H	B	A	H	A	H	H	H	H	A	B	H	H	H	H	A	A	H
85	Tag_45451	15.9	Zjn_sc00120.1	207,659	-	-	7A	11,414,764	7B	12,768,839	Zmw_sc05218.1	16,365	Zmw_sc00469.1	24,206	Zpz_sc00834.1	85,871	B	H	B	H	A	A	B	B	A	A	B	H	H	B	H	H	B	A	H	A	H	H	H	H	A	B	H	H	H	H	A	A	H
86	Tag_45452	15.9	Zjn_sc00120.1	209,383	-	-	-	-	-	-	Zmw_sc00469.1	25,803	Zmw_sc05218.1	18,089	Zpz_sc00834.1	87,594	B	H	B	H	A	A	B	B	A	A	B	H	H	B	H	H	B	A	H	A	H	H	H	H	A	B	H	H	H	H	A	A	H
87	Tag_45456	16	Zjn_sc00120.1	237,861	Zjn_chr04	1,683,901	-	-	7B	25,558,124	Zmw_sc00469.1	53,011	Zmw_sc07240.1	5,789	Zpz_sc04373.1	13,443	B	H	B	-	A	-	-	-	-	A	B	-	H	B	H	H	-	A	H	A	H	H	H	H	A	B	H	-	D	H	A	A	H
88	Tag_45458	16	Zjn_sc00120.1	242,308	Zjn_chr04	1,695,649	7A	11,538,793	7B	25,754,699	Zmw_sc00469.1	57,860	Zmw_sc07240.1	1,038	Zpz_sc00834.1	119,029	B	H	B	H	A	A	B	-	A	A	B	H	H	B	H	H	B	D	H	A	H	H	H	H	A	B	H	H	H	H	A	A	H
89	Tag_45461	16	Zjn_sc00120.1	244,799	Zjn_chr02	1,064,227	7A	11,541,344	7B	25,757,283	Zmw_sc00469.1	60,093	-	-	Zpz_sc00834.1	121,265	B	H	B	H	A	A	B	B	A	A	B	H	H	B	H	H	B	A	H	A	-	H	H	H	A	B	H	H	H	H	A	A	H
90	Tag_45464	16.4	Zjn_sc00120.1	331,799	-	-	-	-	-	-	Zmw_sc01546.1	13,265	Zmw_sc00469.1	145,146	Zpz_sc00680.1	42,528	B	H	B	A	A	A	B	B	A	A	B	H	D	B	H	H	B	A	H	A	H	H	H	H	A	B	H	H	H	D	A	A	C
91	Tag_45470	16.4	Zjn_sc00120.1	354,730	-	-	-	-	-	-	Zmw_sc07082.1	9,544	Zmw_sc00469.1	173,906	Zpz_sc00680.1	17,883	B	H	B	H	A	A	B	B	A	A	B	H	H	B	H	H	B	A	H	A	H	H	H	H	A	B	H	H	H	H	A	A	B
92	Tag_45478	17.3	Zjn_sc00120.1	382,456	-	-	-	-	-	-	Zmw_sc06028.1	15,781	Zmw_sc06895.1	2,978	Zpz_sc02754.1	5,213	B	H	B	H	A	A	B	B	A	A	B	H	H	B	H	H	B	A	C	A	H	H	H	H	A	B	H	H	B	H	A	A	B
93	Tag_45490r	17.5	Zjn_sc00120.1	519,204	-	-	-	-	-	-	Zmw_sc03557.1	47,004	Zmw_sc03963.1	3,561	Zpz_sc00437.1	42,453	B	H	B	H	A	A	B	B	A	A	B	H	H	B	H	H	B	A	H	A	H	H	H	H	A	B	H	H	B	H	A	A	B
94	Tag_45486u	17.5	Zjn_sc00120.1	506,130	Zjn_chr09	3,983,534	-	-	-	-	Zmw_sc04278.1	9,993	Zmw_sc04278.1	9,993	Zpz_sc00437.1	29,107	B	H	-	H	A	A	B	B	A	A	B	H	H	C	H	H	B	A	H	A	H	H	H	H	A	B	H	H	B	H	A	A	B
95	Tag_45487	17.5	Zjn_sc00120.1	509,946	-	-	7A	13,476,971	7B	22,409,874	Zmw_sc04278.1	6,134	Zmw_sc02914.1	26,368	Zpz_sc00437.1	32,964	B	H	B	H	A	A	B	B	A	A	B	H	H	B	H	H	B	A	H	A	H	H	H	H	A	B	H	H	B	H	A	A	B
96	Tag_45492	17.5	Zjn_sc00120.1	607,110	-	-	-	-	7B	26,605,719	Zmw_sc00257.1	38,205	Zmw_sc04637.1	32,602	Zpz_sc00605.1	97,714	B	H	B	H	A	A	B	B	A	A	B	H	H	B	H	H	B	A	H	A	H	H	H	H	A	B	H	H	B	H	A	A	B
97	Tag_45495u	17.5	Zjn_sc00120.1	612,735	Zjn_chr09	5,634,749	-	-	-	-	Zmw_sc00257.1	49,772	Zmw_sc00257.1	44,043	Zpz_sc00605.1	103,199	B	H	B	H	A	A	B	B	A	A	B	H	H	B	H	H	B	A	C	A	H	H	H	H	A	B	H	H	B	H	A	A	B
98	Tag_45499u	17.6	Zjn_sc00120.1	739,704	Zjn_chr19	6,580,651	-	-	-	-	Zmw_sc00521.1	29,966	Zmw_sc00257.1	174,518	Zpz_sc00626.1	67,274	B	H	B	H	-	A	B	B	A	A	B	H	D	B	H	H	B	A	H	A	H	H	H	H	A	B	H	H	B	H	A	A	B
99	Tag_47491	17.7	Zjn_sc00149.1	394,956	Zjn_chr03	365,488	-	-	-	-	Zmw_sc02045.1	60,333	Zmw_sc01941.1	33,063	Zpz_sc05312.1	6,194	B	H	B	H	A	A	B	B	A	A	B	H	H	B	H	H	B	A	H	A	H	H	H	H	A	B	H	H	B	H	A	A	B
100	Tag_47480	18.2	Zjn_sc00149.1	297,562	Zjn_chr03	462,882	7A	14,899,541	7B	27,465,552	Zmw_sc01188.1	107,455	Zmw_sc01340.1	99,054	Zpz_sc00190.1	104,875	B	H	B	H	A	A	B	B	A	A	B	H	H	B	H	H	B	A	H	A	H	H	H	H	A	B	H	H	B	H	A	A	B
101	Tag_45881h	18.3	Zjn_sc00149.1	239,200	Zjn_chr03	521,244	-	-	-	-	Zmw_sc01340.1	42,565	Zmw_sc01188.1	50,275	Zpz_sc00190.1	166,489	B	H	B	H	A	A	B	C	A	A	B	H	H	B	H	H	B	A	H	A	H	H	H	H	A	B	H	H	B	H	A	A	B
102	Tag_47470	18.4	Zjn_sc00149.1	210,653	Zjn_chr03	549,791	7A	36,236,457	7B	49,339,490	Zmw_sc01340.1	15,084	Zmw_sc01188.1	11,413	Zpz_sc00190.1	205,363	B	H	B	H	A	A	B	B	A	A	B	H	H	B	H	H	B	A	H	A	H	H	H	H	A	B	H	H	B	H	A	A	B
103	Tag_47458r	18.5	Zjn_sc00149.1	156,532	Zjn_chr03	603,912	7A	43,034,680	7B	54,179,138	Zmw_sc01531.1	35,697	Zmw_sc00110.1	280,481	Zpz_sc02749.1	13,047	B	H	B	H	A	A	B	B	A	A	B	H	H	B	H	H	B	A	H	A	H	H	H	H	A	B	H	H	B	H	A	A	B
104	Tag_47457	18.5	Zjn_sc00149.1	147,518	Zjn_chr03	612,926	7A	19,007,410	-	-	Zmw_sc01531.1	44,043	Zmw_sc00110.1	272,107	Zpz_sc01407.1	8,894	B	H	B	H	A	A	B	B	A	A	B	H	H	B	H	H	B	A	H	A	H	H	H	H	A	B	H	H	B	H	A	A	B
105	Tag_47456	18.5	Zjn_sc00149.1	145,263	Zjn_chr03	615,181	-	-	-	-	Zmw_sc01531.1	46,297	Zmw_sc00110.1	270,201	Zpz_sc01407.1	10,801	B	H	B	-	A	A	B	-	A	A	B	H	H	B	H	H	B	A	H	A	H	-	H	-	A	B	H	H	B	-	A	-	B
106	Tag_47449u	18.8	Zjn_sc00149.1	24,543	Zjn_chr03	735,901	-	-	-	-	Zmw_sc00052.1	3,795	Zmw_sc00110.1	125,812	Zpz_sc01286.1	59,246	B	H	B	H	A	A	B	B	A	A	B	H	H	B	H	H	B	A	H	A	H	H	H	H	A	B	H	H	B	H	A	A	B
107	Tag_48223	18.8	Zjn_sc00164.1	263,865	Zjn_chr03	53,699	-	-	-	-	Zmw_sc00052.1	74,207	Zmw_sc00110.1	57,985	Zpz_sc02910.1	6,958	B	H	B	H	A	A	B	B	A	A	B	H	H	B	H	H	B	A	H	A	H	H	H	H	A	B	H	H	B	H	A	A	B
108	Tag_48220	18.8	Zjn_sc00164.1	239,320	Zjn_chr03	78,244	-	-	-	-	Zmw_sc00052.1	97,964	Zmw_sc00110.1	28,551	Zpz_sc02910.1	27,970	B	H	B	H	A	A	B	B	A	A	B	H	H	B	H	H	B	A	H	A	H	H	H	H	A	B	H	H	B	H	A	A	B
109	Tag_46581h	19	Zjn_sc00164.1	162,708	Zjn_chr03	154,856	-	-	-	-	Zmw_sc00052.1	180,749	Zmw_sc00704.1	84,192	Zpz_sc01695.1	6,327	B	H	B	H	A	A	B	B	A	A	B	H	H	B	H	H	B	A	H	A	H	H	H	H	A	B	H	H	B	H	A	H	B
110	Tag_46578h	19	Zjn_sc00164.1	148,653	Zjn_chr03	168,911	-	-	-	-	Zmw_sc00704.1	70,905	Zmw_sc00052.1	194,614	Zpz_sc00231.1	10,108	B	H	B	A	A	A	B	-	-	A	-	H	H	B	H	H	B	A	H	A	H	H	H	H	A	B	H	H	-	-	A	H	-
112	Tag_38388h	19.1	Zjn_sc00077.1	595,122	Zjn_chr03	1,660,144	-	-	-	-	Zmw_sc00185.1	95,069	Zmw_sc00316.1	197,180	Zpz_sc00185.1	69,622	B	H	B	H	A	A	B	B	A	A	B	H	H	B	H	H	B	A	H	A	H	H	H	H	A	B	H	H	B	H	A	H	B
113	Tag_39694	19.1	Zjn_sc00077.1	649,502	Zjn_chr03	1,605,764	-	-	-	-	Zmw_sc00185.1	146,422	Zmw_sc01813.1	19,932	Zpz_sc00185.1	122,249	B	H	B	H	A	A	B	B	A	A	B	H	H	B	H	H	B	A	H	A	H	H	H	H	A	B	H	H	B	H	A	H	B
114	Tag_39698	19.1	Zjn_sc00077.1	668,822	Zjn_chr03	1,586,444	7A	20,131,067	7B	18,350,351	Zmw_sc01813.1	39,241	Zmw_sc00185.1	179,022	Zpz_sc00185.1	154,873	-	H	B	-	A	A	-	-	A	-	B	H	-	B	H	H	B	A	D	A	H	-	H	-	A	B	H	H	B	H	-	H	-
115	Tag_39702	19.1	Zjn_sc00077.1	685,483	Zjn_chr03	1,569,783	-	-	-	-	Zmw_sc01813.1	55,844	Zmw_sc00185.1	195,799	Zpz_sc00185.1	171,660	B	H	B	H	A	A	B	B	A	A	B	H	H	B	H	H	B	A	H	A	H	H	H	H	A	B	H	H	B	H	A	H	B
116	Tag_39705	19.1	Zjn_sc00077.1	687,233	Zjn_chr03	1,568,033	-	-	-	-	Zmw_sc02401.1	60,647	Zmw_sc00953.1	32,699	Zpz_sc01449.1	58,179	B	H	B	H	A	A	B	B	A	A	B	H	H	B	H	H	B	A	H	A	H	H	H	H	A	B	H	H	B	H	A	H	B
117	Tag_39706	19.1	Zjn_sc00077.1	704,891	Zjn_chr03	1,550,375	7A	19,919,349	-	-	Zmw_sc00185.1	216,247	-	-	Zpz_sc00185.1	192,022	B	H	B	H	A	A	B	B	A	A	B	H	H	B	H	H	B	A	H	A	H	H	H	H	A	B	H	H	B	H	A	H	B
118	Tag_39717u	19.1	Zjn_sc00077.1	849,506	Zjn_chr03	1,405,760	-	-	-	-	Zmw_sc01526.1	43,255	Zmw_sc00345.1	137,368	Zpz_sc01495.1	26,728	B	D	B	H	A	A	B	B	A	A	B	H	D	B	H	H	B	A	D	A	H	D	D	D	A	B	H	D	B	D	A	H	B
111	Tag_38378h	19.1	Zjn_sc00077.1	100,167	Zjn_chr03	2,155,099	-	-	-	-	Zmw_sc00697.1	22,267	Zmw_sc00439.1	137,017	Zpz_sc02536.1	9,882	B	H	B	H	A	A	B	B	A	A	B	H	H	B	H	C	B	A	H	A	H	H	H	H	A	B	H	H	B	H	A	H	B
119	Tag_39720	19.6	Zjn_sc00077.1	856,879	Zjn_chr03	1,398,387	-	-	-	-	Zmw_sc00345.1	144,250	Zmw_sc01526.1	50,190	Zpz_sc01495.1	33,663	B	H	B	H	A	A	B	B	A	A	B	H	H	B	H	H	B	A	H	A	H	H	H	H	A	B	H	H	B	H	A	H	B
120	Tag_39722	19.6	Zjn_sc00077.1	864,026	Zjn_chr03	1,391,240	-	-	-	-	Zmw_sc00345.1	151,300	Zmw_sc01526.1	57,225	Zpz_sc01495.1	41,643	B	H	B	H	A	A	B	B	A	A	B	H	H	B	H	H	B	D	H	A	H	H	H	H	A	B	H	H	B	H	A	H	B
121	Tag_39725	19.6	Zjn_sc00077.1	865,002	Zjn_chr03	1,390,264	-	-	-	-	Zmw_sc01526.1	58,191	Zmw_sc00345.1	152,276	Zpz_sc01495.1	42,609	B	H	B	H	A	A	B	B	A	A	B	H	H	B	H	H	B	A	H	A	H	H	H	H	A	B	H	H	B	H	A	H	B
122	Tag_39730	19.6	Zjn_sc00077.1	884,501	Zjn_chr03	1,370,765	-	-	-	-	Zmw_sc00345.1	171,248	Zmw_sc00123.1	78,597	Zpz_sc00185.1	59,945	B	H	B	H	A	A	B	B	A	A	B	H	H	B	C	H	B	A	H	A	H	H	H	B	A	B	H	H	B	H	A	H	B
123	Tag_39734ur	19.6	Zjn_sc00077.1	1,009,558	Zjn_chr03	1,245,708	-	-	-	-	Zmw_sc00123.1	232,997	-	-	Zpz_sc00136.1	177,603	-	H	B	H	A	A	-	-	A	A	-	H	H	B	H	H	-	A	H	A	H	H	H	H	A	-	H	H	-	H	A	H	-
124	Tag_39007h	19.6	Zjn_sc00080.1	868,926	Zjn_chr03	2,762,430	-	-	-	-	Zmw_sc04460.1	22,979	-	-	Zpz_sc00328.1	72,980	B	H	B	H	A	A	B	-	A	A	B	H	-	B	H	H	B	A	H	A	H	-	H	H	A	B	H	-	B	-	A	H	-
125	Tag_40349	19.6	Zjn_sc00080.1	875,471	Zjn_chr03	2,755,885	-	-	-	-	Zmw_sc04460.1	16,427	-	-	Zpz_sc00328.1	66,402	B	H	B	H	A	A	B	-	A	A	B	H	H	B	H	H	B	A	H	A	H	H	-	H	A	B	H	A	B	H	A	H	B
126	Tag_40350u	19.6	Zjn_sc00080.1	880,864	Zjn_chr03	2,750,492	7A	25,975,522	7B	40,701,742	Zmw_sc04460.1	11,026	Zmw_sc00118.1	207,796	Zpz_sc00328.1	61,044	B	H	B	H	A	A	B	B	A	A	B	H	H	B	H	H	B	A	H	A	H	H	H	H	A	B	H	H	B	H	A	H	B
127	Tag_40370	19.6	Zjn_sc00080.1	1,119,509	Zjn_chr03	2,511,847	-	-	-	-	Zmw_sc00784.1	114,431	Zmw_sc00752.1	121,017	Zpz_sc01177.1	41,212	B	H	B	H	A	A	B	B	A	A	B	H	H	B	H	H	B	A	H	A	H	H	H	H	A	B	H	H	B	H	A	H	B
128	Tag_40371u	19.6	Zjn_sc00080.1	1,192,697	Zjn_chr03	2,438,659	-	-	-	-	Zmw_sc00752.1	45,432	Zmw_sc00784.1	37,806	Zpz_sc01832.1	35,994	B	H	B	H	A	A	B	B	A	A	B	H	H	B	H	H	B	A	H	A	H	H	H	H	A	B	H	H	B	H	A	H	B
129	Tag_40381	19.7	Zjn_sc00080.1	1,233,952	Zjn_chr03	2,397,404	7A	20,938,686	7B	40,161,821	Zmw_sc00005.1	131,904	-	-	Zpz_sc01114.1	23,875	B	H	B	H	A	A	B	B	A	A	B	H	H	B	H	H	B	A	H	A	H	H	H	H	A	B	H	H	B	H	A	H	B
130	Tag_40383	19.7	Zjn_sc00080.1	1,272,841	Zjn_chr03	2,358,515	-	-	-	-	Zmw_sc00795.1	18,643	Zmw_sc00005.1	98,400	Zpz_sc01116.1	89,726	-	-	B	-	-	-	-	-	A	A	-	H	H	B	-	H	-	A	-	A	H	-	H	-	A	B	H	-	B	H	A	H	-
131	Tag_40386u	19.8	Zjn_sc00080.1	1,298,298	Zjn_chr03	2,333,058	7A	28,215,011	-	-	Zmw_sc00005.1	72,162	Zmw_sc00795.1	44,637	Zpz_sc01114.1	77,268	B	H	B	H	A	A	B	B	A	A	B	H	H	B	H	H	B	A	H	A	H	C	H	C	A	B	H	C	B	H	A	H	B
132	Tag_40388u	19.8	Zjn_sc00080.1	1,310,126	Zjn_chr03	2,321,230	-	-	-	-	Zmw_sc00005.1	56,884	Zmw_sc00795.1	67,287	Zpz_sc01116.1	28,325	B	H	B	H	A	A	B	B	A	A	B	H	H	B	H	H	B	A	H	A	H	H	H	H	A	B	H	H	B	H	A	H	B
133	Tag_47704hr	19.8	Zjn_sc00220.1	52,405	Zjn_chr04	5,235,074	7A	28,386,995	7B	33,962,302	Zmw_sc00128.1	24,170	Zmw_sc00543.1	133,858	Zpz_sc02017.1	20,844	B	H	B	H	A	A	B	B	A	A	B	H	H	B	H	H	B	A	H	A	H	H	H	H	A	B	H	H	B	H	A	H	B
134	Tag_46641	20	Zjn_sc00137.1	131,568	Zjn_chr04	4,971,703	-	-	-	-	Zmw_sc00128.1	238,147	Zmw_sc01204.1	60,976	Zpz_sc00126.1	135,038	B	H	B	H	A	A	B	B	A	A	B	H	H	B	H	H	B	A	H	A	H	H	H	H	A	B	H	H	B	H	A	H	B
135	Tag_46652ur	20	Zjn_sc00137.1	280,913	-	-	-	-	-	-	Zmw_sc05017.1	23,022	Zmw_sc01146.1	24,289	Zpz_sc00815.1	74,272	B	H	B	H	A	A	B	B	A	A	B	H	H	B	H	H	B	A	-	A	H	H	H	H	A	B	H	H	B	H	A	H	B
136	Tag_46660r	20	Zjn_sc00137.1	378,001	-	-	-	-	-	-	Zmw_sc02765.1	63,614	Zmw_sc03181.1	3,588	Zpz_sc02516.1	14,426	B	H	B	H	A	A	B	B	A	A	B	H	H	-	H	H	B	A	H	A	H	H	H	H	A	B	H	H	B	H	A	H	B
137	Tag_46657ur	20	Zjn_sc00137.1	316,358	Zjn_chr04	7,012,503	-	-	-	-	Zmw_sc04907.1	26,205	-	-	Zpz_sc00815.1	29,676	B	H	B	H	A	A	B	B	A	A	B	H	H	B	H	H	B	A	H	A	H	H	H	H	A	B	H	H	B	H	A	H	B
138	Tag_46664u	20	Zjn_sc00137.1	441,920	-	-	-	-	-	-	Zmw_sc03661.1	28,006	Zmw_sc02079.1	7,330	Zpz_sc03888.1	8,829	B	H	B	H	A	A	B	B	A	A	B	H	H	B	H	H	B	A	H	A	H	H	H	H	A	B	H	H	B	H	A	H	B
139	Tag_46665	20	Zjn_sc00137.1	445,625	-	-	-	-	-	-	Zmw_sc03661.1	24,340	Zmw_sc07369.1	1,610	Zpz_sc03888.1	15,805	B	H	B	H	A	A	B	B	A	A	B	H	H	B	H	H	B	A	H	A	H	H	H	H	A	B	H	H	B	H	A	H	B
140	Tag_46669	20.2	Zjn_sc00137.1	453,319	-	-	7A	29,824,016	-	-	Zmw_sc03661.1	16,663	Zmw_sc07369.1	9,493	Zpz_sc06724.1	3,157	B	H	B	H	A	A	B	B	A	A	B	B	H	B	H	H	B	A	H	A	H	H	H	H	A	B	H	H	B	H	A	H	B
141	Tag_35978u	20.4	Zjn_sc00060.1	1,711,936	Zjn_chr03	4,531,147	-	-	-	-	Zmw_sc01194.1	109,691	-	-	Zpz_sc00449.1	58,432	B	H	B	H	A	A	B	B	A	A	B	B	H	B	H	H	B	D	H	A	H	H	H	H	A	B	H	H	B	H	A	H	B
142	Tag_35967	20.4	Zjn_sc00060.1	1,516,019	Zjn_chr03	4,334,865	-	-	-	-	Zmw_sc05368.1	18,025	Zmw_sc02233.1	20,766	Zpz_sc06022.1	2,633	B	H	B	H	-	A	B	-	A	A	-	B	H	B	H	H	B	A	H	A	H	H	H	H	A	B	H	H	B	-	A	C	B
143	Tag_35964r	20.4	Zjn_sc00060.1	1,481,174	Zjn_chr03	4,300,020	-	-	-	-	Zmw_sc02362.1	73,618	Zmw_sc01951.1	90,616	Zpz_sc04451.1	13,302	B	H	B	H	A	A	B	B	A	A	B	B	H	B	H	H	B	A	H	A	H	H	H	H	A	B	H	H	B	H	A	H	B
144	Tag_35965	20.4	Zjn_sc00060.1	1,483,582	Zjn_chr03	4,302,428	-	-	-	-	Zmw_sc07557.1	1	-	-	Zpz_sc02926.1	20,099	B	H	B	H	A	A	B	B	A	A	B	B	H	B	H	H	B	A	H	A	H	H	H	H	A	B	H	H	B	H	A	H	B
145	Tag_35957u	20.6	Zjn_sc00060.1	1,402,451	Zjn_chr03	4,221,297	7A	31,422,658	7B	43,694,282	Zmw_sc00194.1	263,660	Zmw_sc01951.1	5,238	Zpz_sc03417.1	4,899	B	H	B	H	A	A	B	B	A	A	B	B	H	B	H	H	B	A	H	A	H	H	H	H	A	B	H	H	B	H	A	H	B
146	Tag_35960u	20.6	Zjn_sc00060.1	1,405,596	Zjn_chr03	4,224,442	-	-	-	-	Zmw_sc00194.1	266,773	-	-	Zpz_sc03417.1	8,978	B	-	B	H	A	-	B	-	A	A	B	B	-	B	H	-	B	A	H	-	H	-	H	H	A	B	H	-	B	-	A	C	B
147	Tag_35953u	20.6	Zjn_sc00060.1	1,326,454	Zjn_chr03	4,145,300	-	-	-	-	Zmw_sc02395.1	66,209	Zmw_sc00194.1	185,561	Zpz_sc01616.1	36,749	B	H	B	H	A	A	B	B	A	A	B	B	H	B	H	H	B	A	H	A	H	H	H	H	A	B	H	H	B	H	A	H	B
148	Tag_35947	20.7	Zjn_sc00060.1	1,240,121	Zjn_chr03	4,058,967	-	-	-	-	Zmw_sc00660.1	102,965	-	-	Zpz_sc03310.1	14,630	B	H	B	-	H	A	-	-	A	-	B	B	H	B	H	H	B	A	-	A	H	H	H	H	A	B	H	H	B	H	A	H	B
149	Tag_35940	21	Zjn_sc00060.1	1,170,490	Zjn_chr03	3,989,336	-	-	-	-	Zmw_sc00660.1	30,699	Zmw_sc00194.1	28,187	Zpz_sc01149.1	41,304	B	H	B	H	H	A	B	B	A	A	B	B	H	B	H	H	B	A	-	A	H	B	H	H	A	B	H	-	B	H	A	H	B
150	Tag_35934	21	Zjn_sc00060.1	1,139,327	Zjn_chr03	3,958,173	7A	32,565,368	7B	44,871,017	Zmw_sc09533.1	1,055	Zmw_sc01895.1	39,243	Zpz_sc01149.1	10,104	B	H	B	H	H	A	B	B	A	A	B	B	H	B	H	H	B	A	H	A	H	H	H	H	A	B	H	H	B	H	A	H	B
151	Tag_35931r	21.1	Zjn_sc00060.1	1,062,850	Zjn_chr03	3,881,696	7A	33,042,311	7B	45,338,782	Zmw_sc03562.1	16,674	Zmw_sc03831.1	11,341	Zpz_sc03023.1	16,057	B	H	B	H	H	A	B	B	A	A	B	B	H	B	H	H	B	A	H	A	H	H	H	H	A	B	H	H	B	H	A	H	B
152	Tag_34794h	21.2	Zjn_sc00060.1	975,805	Zjn_chr03	3,794,651	7A	33,242,955	7B	45,565,146	Zmw_sc01480.1	42,213	Zmw_sc01458.1	43,323	Zpz_sc01060.1	29,212	B	H	B	H	C	A	B	B	A	A	B	B	H	B	H	H	B	A	H	A	-	H	H	H	A	B	H	H	B	H	A	H	B
153	Tag_35916r	21.2	Zjn_sc00060.1	879,234	Zjn_chr03	3,698,080	7A	33,310,001	7B	45,621,269	Zmw_sc03744.1	19,077	Zmw_sc04178.1	17,241	Zpz_sc02093.1	29,903	B	H	B	H	H	A	B	B	A	A	B	B	H	B	H	H	B	A	H	A	H	H	H	H	A	B	H	H	B	H	A	H	B
154	Tag_35910	21.2	Zjn_sc00060.1	823,647	Zjn_chr03	3,642,493	-	-	-	-	Zmw_sc03490.1	19,705	Zmw_sc03708.1	14,440	Zpz_sc05783.1	2,223	B	H	B	H	H	A	B	B	A	A	B	B	H	B	H	H	B	A	H	A	H	H	H	H	A	B	H	H	B	H	A	H	B
155	Tag_35906	21.2	Zjn_sc00060.1	778,392	Zjn_chr03	3,597,238	-	-	-	-	Zmw_sc03625.1	21,526	Zmw_sc03262.1	33,781	Zpz_sc00068.1	11,505	B	H	B	H	H	A	B	B	A	A	B	B	H	B	H	H	B	A	H	A	H	H	H	H	A	B	H	H	B	H	A	H	B
156	Tag_35892	21.2	Zjn_sc00060.1	632,300	Zjn_chr03	3,451,146	7A	34,003,151	7B	46,194,200	Zmw_sc00686.1	81,446	Zmw_sc02586.1	38,789	Zpz_sc00068.1	161,604	B	H	B	H	H	A	B	B	A	A	B	B	H	B	H	H	B	A	H	A	H	H	H	H	A	B	H	H	B	H	A	H	B
157	Tag_34751h	22.5	Zjn_sc00060.1	539,343	Zjn_chr03	3,358,189	-	-	-	-	Zmw_sc03220.1	46,250	Zmw_sc01721.1	54,199	Zpz_sc00068.1	258,652	B	H	B	H	C	A	B	B	H	A	B	B	H	B	H	H	B	A	H	A	H	H	H	H	A	B	H	H	B	H	A	H	B
158	Tag_35876	23.1	Zjn_sc00060.1	514,500	Zjn_chr03	3,333,346	7A	34,199,449	7B	46,302,086	Zmw_sc01721.1	25,243	Zmw_sc01721.1	25,243	Zpz_sc00068.1	288,142	B	H	B	H	H	A	B	B	H	A	B	B	H	B	H	H	B	A	H	A	H	H	H	H	A	B	H	H	B	H	A	H	H
159	Tag_35873	23.2	Zjn_sc00060.1	507,529	Zjn_chr03	3,326,375	7A	34,210,149	7B	46,309,409	Zmw_sc01721.1	18,260	Zmw_sc01721.1	18,260	Zpz_sc00068.1	295,061	B	H	B	H	H	A	B	B	H	A	B	B	H	B	H	H	B	A	H	A	H	H	H	H	A	B	H	H	B	H	A	H	H
160	Tag_35871u	23.2	Zjn_sc00060.1	501,628	Zjn_chr03	3,320,474	-	-	-	-	Zmw_sc01721.1	12,353	-	-	Zpz_sc00068.1	301,001	B	H	B	H	H	A	B	B	H	A	B	B	H	B	H	H	B	A	H	A	H	H	H	H	A	B	H	H	B	H	A	H	-
161	Tag_35865	23.4	Zjn_sc00060.1	433,421	Zjn_chr03	3,252,267	7A	34,569,768	-	-	Zmw_sc03729.1	44,174	Zmw_sc02451.1	67,567	Zpz_sc03365.1	19,901	B	H	B	H	H	A	B	B	H	A	B	B	H	B	H	H	B	A	H	A	H	H	H	H	A	B	H	H	B	H	A	H	H
162	Tag_35863	23.4	Zjn_sc00060.1	426,771	Zjn_chr03	3,245,617	7A	34,577,760	7B	46,529,923	Zmw_sc06618.1	11,226	Zmw_sc03729.1	37,271	Zpz_sc03365.1	11,532	B	H	B	H	H	A	B	B	H	A	B	B	H	B	H	H	B	A	H	A	H	H	H	H	A	B	H	H	B	H	A	H	H
163	Tag_35862	23.4	Zjn_sc00060.1	421,828	Zjn_chr03	3,240,674	7A	34,581,725	7B	46,534,087	Zmw_sc03729.1	32,098	Zmw_sc06618.1	6,301	Zpz_sc02870.1	34,709	B	H	B	H	H	A	B	B	H	A	B	B	H	B	H	H	B	A	H	A	H	H	H	H	A	B	H	H	B	H	A	H	H
164	Tag_35860	23.5	Zjn_sc00060.1	382,846	Zjn_chr03	3,201,692	7A	34,847,830	7B	47,562,212	Zmw_sc00680.1	149,885	Zmw_sc02922.1	34,456	Zpz_sc04024.1	12,796	B	H	B	H	H	A	B	B	H	A	B	B	H	B	H	H	B	A	H	A	H	H	H	H	A	B	H	H	B	H	A	H	H
165	Tag_34725hr	24	Zjn_sc00060.1	328,056	Zjn_chr03	3,146,902	-	-	7B	47,661,108	Zmw_sc00680.1	95,316	Zmw_sc00680.1	95,316	Zpz_sc05768.1	2,706	B	H	B	H	H	A	B	B	D	A	B	B	H	B	D	H	B	A	H	A	H	H	H	H	A	B	H	H	B	H	A	H	H
166	Tag_34724h	24	Zjn_sc00060.1	328,030	Zjn_chr03	3,146,876	-	-	7B	47,661,108	Zmw_sc00680.1	95,290	-	-	Zpz_sc05768.1	2,680	B	H	B	H	H	A	B	C	D	A	B	B	H	B	D	H	B	A	H	A	H	H	H	H	A	B	H	H	B	H	A	H	H
167	Tag_34721h	24.4	Zjn_sc00060.1	294,688	Zjn_chr03	3,113,534	7A	35,230,016	7B	47,894,544	Zmw_sc00680.1	62,402	-	-	Zpz_sc01435.1	63,020	B	H	B	-	H	A	B	-	-	A	B	B	H	B	A	H	B	A	-	A	H	H	H	H	A	B	H	A	B	H	A	H	H
168	Tag_35841	24.8	Zjn_sc00060.1	276,932	Zjn_chr03	3,095,778	-	-	-	-	Zmw_sc00680.1	44,746	-	-	Zpz_sc02447.1	40,511	B	H	-	H	H	A	B	B	H	A	-	B	H	B	H	H	B	A	H	A	H	H	H	H	A	B	H	A	B	H	A	H	H
169	Tag_35832u	25.6	Zjn_sc00060.1	193,239	Zjn_chr03	3,012,085	7A	35,590,152	7B	48,190,002	Zmw_sc00276.1	230,570	Zmw_sc02343.1	48,133	Zpz_sc03671.1	5,843	B	H	C	H	H	A	B	B	H	A	B	B	H	B	B	H	B	D	H	A	H	H	H	H	A	B	H	A	B	H	A	H	H
170	Tag_35826	25.6	Zjn_sc00060.1	130,925	Zjn_chr03	2,949,771	7A	35,700,113	7B	48,672,576	Zmw_sc00276.1	169,572	-	-	Zpz_sc01858.1	55,684	B	H	B	H	H	A	B	B	H	A	B	B	H	B	B	H	B	A	H	A	H	H	H	H	A	B	H	A	B	H	A	H	H
171	Tag_35823r	25.6	Zjn_sc00060.1	101,259	Zjn_chr03	2,920,105	-	-	-	-	Zmw_sc01300.1	92,843	Zmw_sc00276.1	131,718	Zpz_sc01858.1	26,323	B	H	B	H	H	A	B	B	H	A	B	B	H	B	B	H	B	A	H	A	H	H	H	H	A	B	H	A	B	H	A	H	H
172	Tag_34685h	25.9	Zjn_sc00060.1	71,679	Zjn_chr03	2,890,525	-	-	-	-	Zmw_sc00276.1	98,085	Zmw_sc01300.1	63,548	Zpz_sc00052.1	150,526	B	H	B	H	H	A	B	B	-	A	B	B	H	-	B	H	B	A	H	A	-	H	H	H	A	B	H	A	B	H	A	H	H
173	Tag_35809u	25.9	Zjn_sc00060.1	71,612	Zjn_chr03	2,890,458	-	-	-	-	Zmw_sc00276.1	98,018	Zmw_sc01300.1	63,481	Zpz_sc00052.1	150,459	B	H	B	H	H	A	B	B	H	A	B	B	H	B	B	H	B	A	H	A	H	H	H	H	A	B	H	A	B	H	A	H	H
174	Tag_35800u	25.9	Zjn_sc00060.1	27,407	Zjn_chr03	2,846,253	7A	35,876,232	7B	48,871,591	Zmw_sc04206.1	32,917	Zmw_sc00276.1	58,590	Zpz_sc03255.1	2,494	B	H	B	H	H	A	B	B	H	A	B	B	H	-	B	H	B	A	H	A	-	H	H	H	A	B	H	A	B	H	A	H	H
175	Tag_35796u	26	Zjn_sc00060.1	22,468	Zjn_chr03	2,841,314	7A	35,953,018	7B	48,974,911	Zmw_sc04206.1	27,964	Zmw_sc00276.1	52,583	Zpz_sc00052.1	103,799	-	C	B	H	H	A	B	B	H	A	B	B	H	B	B	H	B	D	H	A	H	H	H	H	A	-	H	A	B	H	A	H	H
176	Tag_35791	26	Zjn_sc00060.1	4,285	Zjn_chr03	2,823,131	-	-	-	-	Zmw_sc04206.1	9,794	Zmw_sc00276.1	2,384	Zpz_sc00052.1	58,559	B	H	B	H	H	A	B	B	H	A	B	B	H	B	B	H	B	A	H	A	H	H	H	H	A	B	H	A	B	H	A	H	H
177	Tag_48713	26	Zjn_sc00181.1	180,193	Zjn_chr03	4,796,064	7A	36,192,449	7B	49,296,388	Zmw_sc00685.1	33,875	Zmw_sc01198.1	75,234	Zpz_sc01774.1	38,376	-	H	B	H	H	A	B	-	-	A	-	B	H	B	B	H	B	A	H	A	H	A	H	H	A	B	H	A	B	H	A	H	-
178	Tag_48709r	27	Zjn_sc00181.1	151,638	Zjn_chr03	4,767,509	7A	36,350,325	-	-	Zmw_sc01198.1	40,190	Zmw_sc00685.1	54,892	Zpz_sc02564.1	14,510	B	D	B	H	-	A	B	B	H	A	B	B	H	B	B	H	B	A	H	A	H	H	H	H	A	B	H	A	B	H	A	B	H
179	Tag_48690ur	27.4	Zjn_sc00181.1	41,403	Zjn_chr03	4,657,274	-	-	-	-	Zmw_sc02490.1	18,560	Zmw_sc00685.1	145,032	Zpz_sc01293.1	14,257	B	H	B	H	H	A	B	B	H	-	B	B	H	B	B	H	B	A	-	A	H	H	H	H	A	B	H	A	B	H	A	B	H
180	Tag_10169u	27.7	Zjn_sc00008.1	5,378,357	Zjn_chr03	4,862,168	-	-	-	-	Zmw_sc00685.1	168,767	Zmw_sc00685.1	168,767	Zpz_sc02572.1	12,433	B	H	B	H	H	A	B	B	H	A	B	B	H	B	B	H	B	A	H	A	H	H	H	H	A	B	H	A	B	H	A	B	H
181	Tag_10165	28.4	Zjn_sc00008.1	5,369,328	Zjn_chr03	4,871,197	7A	37,436,012	7B	50,333,335	Zmw_sc06963.1	6,170	-	-	Zpz_sc02572.1	20,821	B	H	B	H	H	A	B	B	H	A	B	B	H	B	B	H	B	A	H	A	H	H	H	H	A	B	H	A	B	H	H	B	H
182	Tag_10161u	29.2	Zjn_sc00008.1	5,345,518	Zjn_chr03	4,895,007	7A	37,529,919	7B	50,412,607	Zmw_sc02834.1	50,175	Zmw_sc03704.1	28,025	Zpz_sc02572.1	45,857	B	H	B	H	H	A	B	B	H	A	B	B	H	B	B	H	B	A	H	A	H	H	H	H	A	B	H	A	B	H	H	B	H
183	Tag_10159	29.5	Zjn_sc00008.1	5,327,579	Zjn_chr03	4,912,946	-	-	-	-	Zmw_sc02834.1	32,555	Zmw_sc03704.1	10,823	Zpz_sc03369.1	14,310	B	H	B	H	H	A	B	B	H	A	B	B	H	B	B	H	B	A	H	A	H	H	H	H	A	B	H	A	B	H	H	B	H
184	Tag_10153ur	29.9	Zjn_sc00008.1	5,302,501	Zjn_chr03	4,938,024	-	-	-	-	Zmw_sc02834.1	7,442	-	-	Zpz_sc00995.1	29,350	B	H	B	H	H	A	B	B	H	A	B	B	H	B	B	H	B	A	H	A	H	H	H	H	A	B	H	A	B	A	H	B	H
185	Tag_10147	30.1	Zjn_sc00008.1	5,288,177	Zjn_chr03	4,952,348	7A	38,022,262	7B	50,767,872	Zmw_sc03949.1	8,549	-	-	Zpz_sc00995.1	15,263	B	H	B	H	H	A	B	B	H	A	B	B	H	B	B	H	B	A	H	A	H	H	H	H	A	B	H	A	B	A	H	B	H
186	Tag_10132u	30.2	Zjn_sc00008.1	5,245,508	Zjn_chr03	4,995,017	7A	38,258,813	7B	51,120,652	Zmw_sc00228.1	144,742	Zmw_sc03407.1	17,799	Zpz_sc02372.1	17,996	B	H	B	H	H	A	B	B	H	A	B	B	H	B	B	H	B	A	H	A	H	H	H	H	A	B	H	A	B	A	H	B	H
187	Tag_10131	30.3	Zjn_sc00008.1	5,235,604	Zjn_chr03	5,004,921	7A	38,270,434	7B	51,135,401	Zmw_sc03407.1	7,838	Zmw_sc00228.1	134,815	Zpz_sc02372.1	8,030	B	H	B	H	H	A	B	B	H	A	B	B	H	B	B	H	B	A	H	A	H	H	H	H	A	B	H	A	B	A	H	B	H
188	Tag_10128	30.7	Zjn_sc00008.1	5,203,173	Zjn_chr03	5,037,352	7A	38,279,613	7B	51,145,909	Zmw_sc06105.1	2,574	Zmw_sc00228.1	104,349	Zpz_sc00952.1	20,794	B	H	B	H	H	A	B	B	H	A	B	B	H	B	B	H	B	A	H	A	H	H	H	H	A	B	H	A	B	A	H	B	H
190	Tag_10125	31.5	Zjn_sc00008.1	5,140,391	Zjn_chr03	5,100,134	7A	38,338,546	7B	51,195,175	Zmw_sc01966.1	29,125	Zmw_sc00228.1	45,191	Zpz_sc00952.1	73,798	B	H	B	H	H	A	B	B	H	A	B	B	H	-	B	H	B	A	H	A	-	H	B	H	A	B	H	A	B	A	H	B	H
191	Tag_10123	31.5	Zjn_sc00008.1	5,138,358	Zjn_chr03	5,102,167	7A	38,340,499	7B	51,197,127	Zmw_sc01966.1	27,092	Zmw_sc00228.1	43,158	Zpz_sc00952.1	75,831	B	H	B	H	H	A	B	B	H	A	B	B	H	H	B	H	B	A	H	A	H	H	B	H	A	B	H	A	B	A	H	B	H
189	Tag_10120	31.5	Zjn_sc00008.1	5,127,770	Zjn_chr03	5,112,755	-	-	-	-	Zmw_sc01966.1	16,501	Zmw_sc00228.1	16,555	Zpz_sc00299.1	82,502	B	H	B	H	H	A	B	B	H	A	B	B	H	-	B	H	B	A	H	A	H	H	B	H	A	B	H	A	B	A	H	B	H
192	Tag_10113	32.1	Zjn_sc00008.1	5,100,101	Zjn_chr03	5,140,424	-	-	-	-	Zmw_sc06795.1	7,696	Zmw_sc06795.1	7,696	Zpz_sc03052.1	34,418	B	H	B	H	H	A	B	B	H	A	B	B	H	H	B	H	B	A	H	A	H	H	B	H	A	B	H	A	B	A	H	B	H
193	Tag_10111	32.7	Zjn_sc00008.1	5,094,065	Zjn_chr03	5,146,460	-	-	-	-	Zmw_sc06795.1	13,775	-	-	Zpz_sc03052.1	29,385	B	H	B	H	H	A	B	B	H	A	B	B	H	H	B	H	B	A	H	A	H	H	B	H	A	B	H	A	B	A	H	B	H
194	Tag_10108	32.8	Zjn_sc00008.1	5,078,456	Zjn_chr03	5,162,069	7A	39,466,773	7B	51,449,319	Zmw_sc07267.1	3,315	-	-	Zpz_sc03052.1	14,912	B	H	B	H	H	A	B	B	H	A	B	B	H	H	B	H	B	A	H	A	H	H	B	H	A	B	H	A	B	A	H	B	H
195	Tag_10103	33.1	Zjn_sc00008.1	5,059,880	Zjn_chr03	5,180,645	-	-	-	-	Zmw_sc05779.1	14,218	Zmw_sc05489.1	14,621	Zpz_sc03714.1	16,528	B	H	B	H	H	A	B	B	H	A	B	B	H	H	B	H	H	A	H	A	H	H	B	H	A	B	H	A	B	A	H	B	H
196	Tag_10098	33.2	Zjn_sc00008.1	5,036,985	Zjn_chr03	5,203,540	-	-	-	-	Zmw_sc07123.1	3,092	Zmw_sc07123.1	3,092	Zpz_sc01684.1	61,645	B	H	B	H	H	A	B	B	H	A	B	B	H	H	B	H	H	A	H	A	H	H	B	H	A	B	H	A	B	D	H	B	H
197	Tag_10095	33.6	Zjn_sc00008.1	5,028,100	Zjn_chr03	5,212,425	-	-	-	-	Zmw_sc07123.1	12,009	Zmw_sc07123.1	12,009	Zpz_sc01684.1	52,027	B	H	B	H	H	A	B	B	H	A	B	B	H	H	B	H	H	A	H	A	H	H	B	H	A	B	H	A	B	A	H	B	H
198	Tag_10092	33.8	Zjn_sc00008.1	5,026,506	Zjn_chr03	5,214,019	7A	39,589,768	7B	51,625,484	Zmw_sc07123.1	13,601	-	-	Zpz_sc01684.1	50,435	B	H	B	H	C	A	B	B	H	A	B	B	H	H	B	H	H	A	-	A	H	H	B	H	A	B	H	A	B	A	B	B	H
199	Tag_10088r	34.4	Zjn_sc00008.1	4,981,738	Zjn_chr03	5,258,443	7A	39,647,227	7B	51,670,130	Zmw_sc00624.1	37,094	Zmw_sc00457.1	39,196	Zpz_sc01684.1	12,806	B	H	B	H	H	A	B	B	H	A	B	B	H	H	B	H	H	A	H	A	H	H	B	H	A	B	H	A	B	A	B	B	H
200	Tag_9784h	34.7	Zjn_sc00008.1	4,961,524	Zjn_chr03	5,279,001	7A	39,742,434	7B	51,722,319	Zmw_sc00624.1	56,321	Zmw_sc00457.1	59,364	Zpz_sc01614.1	20,443	B	H	B	H	H	A	B	B	H	A	B	B	H	H	B	H	H	A	H	A	H	H	B	H	A	B	H	A	B	A	B	B	H
201	Tag_10076r	35.3	Zjn_sc00008.1	4,952,393	Zjn_chr03	5,288,132	-	-	-	-	Zmw_sc00457.1	67,924	Zmw_sc00624.1	65,085	Zpz_sc03658.1	25,201	B	-	B	H	C	-	B	B	H	A	B	-	H	H	B	H	H	A	-	A	H	H	B	H	A	B	H	A	B	-	B	B	H
202	Tag_10073u	36.1	Zjn_sc00008.1	4,915,558	Zjn_chr03	5,324,967	-	-	-	-	Zmw_sc00457.1	104,301	Zmw_sc00624.1	82,662	Zpz_sc01614.1	46,450	-	H	B	-	H	A	-	B	-	A	-	B	H	H	-	H	H	A	-	A	H	-	B	-	A	B	H	-	B	-	B	B	H
203	Tag_10068	36.5	Zjn_sc00008.1	4,912,269	Zjn_chr03	5,328,256	7A	40,879,346	7B	51,779,242	Zmw_sc00624.1	86,430	Zmw_sc00457.1	107,570	Zpz_sc01614.1	50,220	B	-	B	H	H	-	B	-	-	A	B	B	-	H	-	-	H	A	H	A	H	-	B	H	A	B	H	-	B	A	-	-	-
204	Tag_10071	36.5	Zjn_sc00008.1	4,914,166	Zjn_chr03	5,326,359	-	-	-	-	Zmw_sc00457.1	105,673	Zmw_sc00624.1	84,509	Zpz_sc01614.1	48,299	B	H	B	H	H	A	B	B	H	A	B	B	H	H	B	H	H	A	H	A	H	H	B	H	A	B	H	A	-	A	B	B	H
205	Tag_10065	37	Zjn_sc00008.1	4,882,230	Zjn_chr03	5,358,295	7A	40,903,417	7B	51,803,952	Zmw_sc00624.1	115,422	Zmw_sc00457.1	137,454	Zpz_sc00088.1	16,426	B	H	B	H	H	A	B	B	H	A	B	B	H	H	B	H	H	A	H	A	H	H	B	H	A	B	H	A	B	A	B	B	H
206	Tag_10063u	37.1	Zjn_sc00008.1	4,873,291	Zjn_chr03	5,367,234	-	-	-	-	Zmw_sc00624.1	123,867	Zmw_sc00457.1	145,990	Zpz_sc00088.1	24,876	B	H	B	H	H	A	B	B	H	A	B	B	H	H	B	H	H	A	H	A	H	H	B	H	A	B	H	A	B	A	B	B	H
207	Tag_10061	37.1	Zjn_sc00008.1	4,869,385	Zjn_chr03	5,371,140	7A	40,918,493	7B	51,817,743	Zmw_sc00457.1	149,896	Zmw_sc00624.1	127,747	Zpz_sc00088.1	28,756	B	H	B	H	H	A	B	-	-	A	B	B	H	H	B	H	H	A	H	A	H	H	B	H	A	B	H	-	B	A	B	B	H
208	Tag_10056u	37.2	Zjn_sc00008.1	4,855,813	Zjn_chr03	5,384,712	7A	40,944,355	-	-	Zmw_sc00624.1	141,550	Zmw_sc00457.1	163,492	Zpz_sc00088.1	42,561	B	H	B	H	H	A	B	-	H	A	B	B	H	H	B	H	H	A	H	A	H	-	B	H	A	B	H	A	B	A	B	B	H
209	Tag_10048	37.3	Zjn_sc00008.1	4,799,489	Zjn_chr03	5,441,036	-	-	-	-	Zmw_sc04041.1	21,148	-	-	Zpz_sc00088.1	94,463	B	H	B	H	-	A	B	B	H	-	B	B	H	H	B	H	H	A	H	A	H	H	B	H	A	B	H	A	B	A	B	B	H
210	Tag_10037ur	37.6	Zjn_sc00008.1	4,754,887	Zjn_chr03	5,485,638	-	-	-	-	Zmw_sc04983.1	21,534	Zmw_sc05204.1	23,417	Zpz_sc00088.1	135,405	B	H	B	H	H	A	B	B	H	A	B	B	H	H	B	H	H	A	H	A	H	H	B	H	A	B	H	A	B	A	B	B	H
211	Tag_10030	37.8	Zjn_sc00008.1	4,740,689	Zjn_chr03	5,499,836	-	-	-	-	Zmw_sc03922.1	41,324	Zmw_sc04983.1	1,376	Zpz_sc00088.1	149,133	B	H	B	H	H	A	B	B	H	A	B	B	H	H	B	H	H	A	H	A	H	H	B	H	A	B	H	A	B	A	B	B	H
212	Tag_10028	38.1	Zjn_sc00008.1	4,694,083	Zjn_chr03	5,546,442	7A	41,184,209	7B	52,320,920	Zmw_sc07796.1	3,216	-	-	Zpz_sc00088.1	197,413	B	H	B	H	H	A	B	B	H	A	B	B	H	H	B	H	H	A	H	A	H	H	B	H	A	B	H	A	B	A	B	B	H
213	Tag_10026	38.2	Zjn_sc00008.1	4,685,409	Zjn_chr03	5,555,116	7A	41,191,189	7B	52,328,628	Zmw_sc04161.1	35,940	Zmw_sc02162.1	5,436	Zpz_sc00088.1	205,759	B	H	B	H	H	A	B	B	H	A	B	B	H	H	B	H	H	A	H	A	H	H	B	H	A	B	H	A	B	A	B	B	H
214	Tag_10024	38.2	Zjn_sc00008.1	4,679,092	Zjn_chr03	5,561,433	7A	41,196,435	7B	52,334,305	Zmw_sc02162.1	11,669	Zmw_sc04161.1	29,627	Zpz_sc00861.1	104,838	B	H	B	-	-	-	B	B	-	-	B	B	H	H	B	H	H	A	H	A	H	H	B	H	A	B	H	A	B	A	B	B	H
215	Tag_10017	38.4	Zjn_sc00008.1	4,637,149	Zjn_chr03	5,603,376	7A	41,244,700	7B	52,387,322	Zmw_sc02162.1	53,158	-	-	Zpz_sc00861.1	75,176	B	-	B	H	C	A	-	-	C	A	-	B	H	H	B	H	H	A	-	A	H	D	B	H	A	B	H	-	B	-	B	B	H
216	Tag_10010	38.6	Zjn_sc00008.1	4,605,573	Zjn_chr03	5,634,952	-	-	7B	52,464,900	Zmw_sc04864.1	31,339	Zmw_sc10465.1	699	Zpz_sc00088.1	282,807	B	H	B	H	H	A	B	B	H	A	B	B	H	H	B	H	H	A	H	A	H	H	B	H	A	B	H	A	B	A	B	B	H
217	Tag_10007	38.8	Zjn_sc00008.1	4,599,119	Zjn_chr03	5,641,406	-	-	-	-	Zmw_sc06924.1	5,290	-	-	Zpz_sc00088.1	288,842	B	H	B	H	H	A	B	B	H	A	B	B	H	H	B	H	H	A	H	A	H	H	B	H	A	B	H	A	B	A	B	B	H
218	Tag_9710hr	39.2	Zjn_sc00008.1	4,594,262	Zjn_chr03	5,646,263	7A	41,433,104	7B	52,579,324	Zmw_sc06924.1	10,312	-	-	Zpz_sc00088.1	293,691	B	H	B	H	H	A	B	B	H	A	B	B	H	H	B	H	H	A	H	A	H	H	B	H	A	B	H	A	B	A	B	B	H
220	Tag_10000	39.5	Zjn_sc00008.1	4,567,062	Zjn_chr03	5,673,463	7A	41,460,042	7B	52,607,193	Zmw_sc03674.1	25,568	Zmw_sc05165.1	24,536	Zpz_sc00088.1	320,432	B	H	B	H	H	A	B	B	H	A	B	B	H	H	B	H	H	A	H	A	H	H	B	H	A	B	H	A	B	A	B	B	H
219	Tag_9999r	39.5	Zjn_sc00008.1	4,566,833	Zjn_chr03	5,673,692	7A	41,460,104	7B	52,607,420	Zmw_sc05165.1	24,303	Zmw_sc03674.1	25,339	Zpz_sc00088.1	320,661	B	H	B	H	H	A	B	B	H	A	B	B	H	H	B	H	H	A	H	A	H	H	B	H	A	B	H	A	B	A	B	B	H
221	Tag_9995u	39.6	Zjn_sc00008.1	4,556,783	Zjn_chr03	5,683,742	-	-	-	-	Zmw_sc05165.1	14,152	Zmw_sc03674.1	15,244	Zpz_sc00088.1	330,635	B	H	B	H	H	A	B	B	H	A	B	B	H	H	B	H	H	A	H	A	H	H	B	H	A	B	H	A	B	A	B	B	H
222	Tag_9991	39.6	Zjn_sc00008.1	4,553,250	Zjn_chr03	5,687,275	-	-	-	-	Zmw_sc05165.1	10,617	Zmw_sc03674.1	11,955	Zpz_sc00088.1	333,924	B	H	B	H	H	A	B	-	H	A	B	B	H	H	B	H	H	A	-	A	H	H	B	H	A	B	H	A	B	A	B	B	H
223	Tag_9988	40	Zjn_sc00008.1	4,516,029	Zjn_chr03	5,724,496	7A	41,855,649	7B	52,866,068	Zmw_sc06884.1	6,177	Zmw_sc06884.1	6,177	Zpz_sc01921.1	49,129	B	-	B	H	H	A	B	-	H	A	B	B	H	H	B	H	H	A	H	A	H	H	B	H	A	B	H	A	B	A	B	B	H
224	Tag_9986	40.2	Zjn_sc00008.1	4,511,475	Zjn_chr03	5,728,918	7A	41,863,104	7B	52,873,159	Zmw_sc06884.1	10,960	Zmw_sc06884.1	10,960	Zpz_sc01921.1	44,802	B	H	B	H	H	A	B	B	H	A	B	B	H	H	B	H	H	A	H	A	H	H	B	H	A	B	H	A	B	A	B	B	H
225	Tag_9979u	40.2	Zjn_sc00008.1	4,481,880	Zjn_chr03	5,758,645	-	-	-	-	Zmw_sc07985.1	190	Zmw_sc07985.1	190	Zpz_sc01921.1	3,969	B	H	B	H	H	A	B	B	H	A	B	B	H	H	B	H	H	A	H	A	H	H	B	H	A	B	H	A	B	A	B	B	H
226	Tag_9969	40.4	Zjn_sc00008.1	4,444,053	Zjn_chr03	5,796,472	-	-	-	-	Zmw_sc03027.1	46,318	Zmw_sc02786.1	18,928	Zpz_sc01592.1	36,723	B	H	B	H	H	H	B	B	H	A	B	B	H	H	B	H	H	A	H	A	H	H	B	H	A	B	H	A	B	A	B	B	H
227	Tag_9975	40.4	Zjn_sc00008.1	4,463,146	Zjn_chr03	5,777,379	7A	41,949,718	7B	53,031,678	Zmw_sc06439.1	17,643	Zmw_sc06439.1	17,643	Zpz_sc01592.1	22,769	B	H	B	H	H	H	B	B	H	A	B	B	H	H	B	H	H	A	H	A	H	H	B	H	A	B	H	A	B	A	B	B	H
228	Tag_9963	41.1	Zjn_sc00008.1	4,406,984	Zjn_chr03	5,833,541	7A	41,881,865	7B	52,876,683	Zmw_sc02786.1	62,899	Zmw_sc03027.1	3,858	Zpz_sc03590.1	6,029	B	H	B	H	H	H	B	B	H	A	B	B	H	H	B	H	H	A	H	A	H	H	B	H	A	B	H	A	B	A	B	B	H
230	Tag_9957	41.2	Zjn_sc00008.1	4,365,339	Zjn_chr03	5,875,186	-	-	-	-	Zmw_sc04472.1	23,718	Zmw_sc04233.1	13,557	Zpz_sc01734.1	60,093	B	H	B	H	H	H	B	B	H	A	B	B	H	H	B	H	H	A	H	A	H	H	B	H	A	B	H	A	B	A	B	B	H
229	Tag_9955	41.2	Zjn_sc00008.1	4,360,985	Zjn_chr03	5,879,540	7A	42,299,244	7B	53,461,031	Zmw_sc04233.1	9,201	Zmw_sc04472.1	28,075	Zpz_sc01734.1	55,733	B	H	B	H	H	H	B	B	H	A	B	B	H	H	B	H	H	A	H	A	H	H	B	H	A	B	H	A	B	A	B	B	H
231	Tag_9951u	41.4	Zjn_sc00008.1	4,348,928	Zjn_chr03	5,891,597	-	-	-	-	Zmw_sc10034.1	3,909	Zmw_sc04472.1	38,466	Zpz_sc01734.1	44,796	B	H	B	-	H	H	B	C	D	A	B	B	H	H	B	H	H	A	H	A	H	H	B	H	A	B	H	A	B	A	B	B	H
232	Tag_9950u	41.4	Zjn_sc00008.1	4,344,892	Zjn_chr03	5,895,633	-	-	-	-	Zmw_sc08564.1	4,533	-	-	Zpz_sc01734.1	40,754	B	H	B	-	H	H	-	-	H	-	B	B	H	H	B	H	A	A	H	A	H	-	B	H	A	B	H	A	-	-	B	B	H
233	Tag_9948	41.6	Zjn_sc00008.1	4,328,656	Zjn_chr03	5,911,869	7A	42,372,742	7B	53,574,422	Zmw_sc02633.1	14,929	Zmw_sc03232.1	13,748	Zpz_sc01734.1	23,348	B	H	B	H	H	H	B	B	H	A	B	B	H	H	B	H	H	A	H	A	H	H	B	H	A	B	H	A	B	A	B	B	H
235	Tag_9654h	41.6	Zjn_sc00008.1	4,327,407	Zjn_chr03	5,913,118	-	-	-	-	Zmw_sc03232.1	15,000	Zmw_sc02633.1	16,174	Zpz_sc01734.1	22,103	B	H	B	H	H	H	B	B	H	A	B	B	H	H	B	H	H	A	H	A	H	H	B	H	A	B	H	A	B	A	B	B	H
234	Tag_9945ur	41.6	Zjn_sc00008.1	4,320,678	Zjn_chr03	5,919,847	7A	42,379,719	7B	53,581,597	Zmw_sc01857.1	64,415	Zmw_sc00107.1	97,571	Zpz_sc01465.1	27,475	B	H	B	-	H	-	B	B	-	A	B	B	H	H	B	-	-	A	H	A	H	H	B	H	A	B	H	A	B	A	B	B	H
236	Tag_9939	41.9	Zjn_sc00008.1	4,305,560	Zjn_chr03	5,934,965	-	-	-	-	Zmw_sc03232.1	36,623	Zmw_sc02633.1	42,743	Zpz_sc02328.1	19,986	B	H	B	H	H	H	B	B	H	A	B	B	H	H	B	H	H	A	H	A	H	H	B	H	A	B	H	A	B	A	B	B	H
237	Tag_9934	41.9	Zjn_sc00008.1	4,296,989	Zjn_chr03	5,943,536	7A	42,403,121	7B	53,609,393	Zmw_sc03232.1	44,992	Zmw_sc02633.1	58,128	Zpz_sc02328.1	28,759	B	H	B	H	H	H	B	B	H	A	B	B	H	H	B	H	H	A	H	A	H	H	B	H	A	B	H	A	B	A	B	B	H
238	Tag_30005h	42	Zjn_sc00044.1	9,354	Zjn_chr03	5,979,321	-	-	-	-	Zmw_sc06398.1	5,715	-	-	Zpz_sc03853.1	7,940	B	H	B	H	H	H	B	B	H	A	B	B	H	H	B	H	H	A	H	A	H	H	B	H	A	B	H	A	B	A	B	B	H
239	Tag_30943	42.5	Zjn_sc00044.1	23,858	Zjn_chr03	5,993,825	-	-	-	-	Zmw_sc07620.1	2,178	Zmw_sc07027.1	2,245	Zpz_sc01609.1	46,957	B	H	B	H	H	H	B	B	H	A	B	B	H	H	B	H	H	A	H	A	H	H	B	H	A	B	H	A	B	A	B	B	H
240	Tag_30945	42.5	Zjn_sc00044.1	38,488	Zjn_chr03	6,008,455	-	-	-	-	Zmw_sc08112.1	1,414	Zmw_sc00642.1	163,494	Zpz_sc01609.1	32,536	B	H	B	H	H	H	B	H	H	A	B	B	H	H	B	H	H	A	H	A	H	H	B	H	A	B	H	A	B	A	B	B	H
241	Tag_30948	42.6	Zjn_sc00044.1	47,111	Zjn_chr03	6,017,078	-	-	-	-	Zmw_sc00642.1	156,413	-	-	Zpz_sc01609.1	25,603	B	H	B	H	H	H	B	B	H	A	B	B	H	H	B	H	H	A	H	A	H	H	B	H	A	B	H	A	B	A	B	B	H
242	Tag_30950u	42.7	Zjn_sc00044.1	49,433	Zjn_chr03	6,019,400	7A	42,588,361	7B	53,736,922	Zmw_sc00642.1	154,091	Zmw_sc00107.1	172,231	Zpz_sc01609.1	23,286	B	D	B	H	-	H	-	B	H	A	B	B	H	H	B	H	H	A	-	A	H	-	B	H	A	B	H	-	B	A	B	B	H
243	Tag_30956r	43.2	Zjn_sc00044.1	101,730	Zjn_chr03	6,071,697	-	-	-	-	Zmw_sc00642.1	102,564	Zmw_sc02358.1	29,372	Zpz_sc01723.1	41,754	B	H	B	H	H	H	B	B	H	A	B	B	H	H	B	H	H	A	H	A	H	H	B	H	A	B	H	A	B	A	B	B	H
244	Tag_30958u	43.2	Zjn_sc00044.1	131,692	Zjn_chr03	6,101,659	7A	42,764,094	7B	53,877,001	Zmw_sc02358.1	7,115	Zmw_sc00642.1	73,126	Zpz_sc01723.1	19,498	B	H	B	H	H	H	B	B	H	A	B	B	H	H	B	H	H	A	H	A	H	H	B	H	A	B	H	A	B	A	B	B	H
245	Tag_30024h	43.3	Zjn_sc00044.1	153,835	Zjn_chr03	6,123,802	-	-	-	-	Zmw_sc03244.1	53,326	Zmw_sc00642.1	51,359	Zpz_sc03474.1	19,586	B	H	B	H	H	H	B	B	H	A	B	-	H	H	B	H	H	A	H	A	H	H	B	H	H	-	H	A	B	A	B	B	H
246	Tag_30960	43.3	Zjn_sc00044.1	146,010	Zjn_chr03	6,115,977	-	-	-	-	Zmw_sc00642.1	59,036	-	-	Zpz_sc01723.1	9,087	B	H	B	H	H	H	B	B	H	A	B	B	H	H	B	H	H	A	H	A	H	H	B	H	H	B	H	A	B	A	B	B	H
247	Tag_30967	43.4	Zjn_sc00044.1	173,450	Zjn_chr03	6,143,417	7A	42,800,797	7B	53,910,943	Zmw_sc03244.1	34,208	Zmw_sc00642.1	33,313	Zpz_sc03474.1	1,691	B	H	B	H	H	H	B	B	H	A	B	B	H	H	B	H	H	A	H	A	H	H	B	H	H	B	H	A	B	A	B	B	H
248	Tag_30968	43.6	Zjn_sc00044.1	177,521	Zjn_chr03	6,147,488	-	-	-	-	Zmw_sc00642.1	29,460	Zmw_sc03244.1	30,101	Zpz_sc01260.1	86,987	B	H	B	H	H	H	B	B	H	A	B	B	H	H	B	H	H	A	H	A	H	H	B	H	H	B	H	A	B	A	B	B	H
249	Tag_30970	43.7	Zjn_sc00044.1	180,002	Zjn_chr03	6,149,969	-	-	-	-	Zmw_sc03244.1	27,623	Zmw_sc00642.1	27,103	Zpz_sc01260.1	84,630	B	H	B	H	D	H	B	-	-	-	B	B	H	H	B	H	H	A	H	A	H	-	B	H	H	B	H	A	B	A	B	B	H
250	Tag_30972	44.2	Zjn_sc00044.1	193,530	Zjn_chr03	6,163,497	-	-	-	-	Zmw_sc00642.1	14,392	Zmw_sc03244.1	14,696	Zpz_sc01260.1	72,010	B	H	B	H	H	H	B	B	H	A	B	B	H	H	B	H	H	A	H	A	H	H	B	H	H	B	H	A	B	A	B	B	H
251	Tag_30974u	44.2	Zjn_sc00044.1	200,223	Zjn_chr03	6,170,190	7A	42,825,000	7B	53,941,278	Zmw_sc03244.1	9,024	Zmw_sc00642.1	8,802	Zpz_sc01260.1	66,424	B	H	B	H	H	H	B	B	H	A	B	B	H	H	B	H	H	A	H	A	H	H	B	H	H	B	H	A	B	A	B	B	H
252	Tag_30037h	44.2	Zjn_sc00044.1	200,261	Zjn_chr03	6,170,228	7A	42,825,038	7B	53,941,315	Zmw_sc00642.1	8,764	Zmw_sc03244.1	8,986	Zpz_sc01260.1	66,386	B	H	B	H	H	H	B	B	H	A	B	B	H	H	B	H	H	A	H	A	H	H	B	H	H	B	H	A	B	A	B	B	H
253	Tag_30983u	44.4	Zjn_sc00044.1	254,781	Zjn_chr03	6,224,748	7A	42,950,375	7B	54,095,988	Zmw_sc04434.1	28,203	Zmw_sc04097.1	12,609	Zpz_sc01260.1	19,166	B	H	B	H	H	H	B	B	H	A	B	B	H	H	B	H	H	A	H	A	H	H	B	H	H	B	H	A	B	A	B	B	H
254	Tag_30046h	44.4	Zjn_sc00044.1	254,803	Zjn_chr03	6,224,770	7A	42,950,375	7B	54,095,988	Zmw_sc04434.1	28,225	Zmw_sc04097.1	12,587	Zpz_sc01260.1	19,144	B	H	B	A	H	H	A	B	H	A	A	B	H	H	B	H	H	A	H	A	H	H	B	H	H	B	H	A	B	A	B	B	H
255	Tag_30989	44.6	Zjn_sc00044.1	266,477	Zjn_chr03	6,236,444	-	-	-	-	Zmw_sc04414.1	34,105	Zmw_sc04097.1	870	Zpz_sc01260.1	7,491	B	H	B	H	H	H	B	-	H	A	B	B	H	H	B	H	H	A	H	A	H	H	B	H	D	B	H	A	B	A	B	B	H
256	Tag_30996	44.6	Zjn_sc00044.1	294,319	Zjn_chr03	6,264,286	7A	43,086,684	7B	54,201,207	Zmw_sc04055.1	27,632	Zmw_sc04209.1	3,134	Zpz_sc02888.1	20,186	B	H	B	H	H	H	B	B	H	A	B	B	H	H	B	H	H	A	H	A	H	H	B	H	H	B	H	A	B	A	B	B	H
257	Tag_31001	44.7	Zjn_sc00044.1	306,800	Zjn_chr03	6,276,767	-	-	-	-	Zmw_sc04209.1	15,444	Zmw_sc04055.1	15,677	Zpz_sc02109.1	16,944	B	H	B	H	H	H	B	B	H	A	B	B	H	H	B	H	H	A	H	A	H	H	B	H	H	B	H	A	B	A	B	B	H
258	Tag_31013u	46.6	Zjn_sc00044.1	385,130	Zjn_chr03	6,355,097	-	-	-	-	Zmw_sc04750.1	14,035	-	-	Zpz_sc02114.1	36,719	H	H	H	H	H	H	B	B	H	A	B	B	H	H	B	H	H	A	H	A	H	H	B	H	H	B	H	A	B	A	B	B	H
259	Tag_31019	47	Zjn_sc00044.1	405,519	Zjn_chr03	6,375,486	7A	43,389,695	7B	54,544,593	Zmw_sc02543.1	12,124	Zmw_sc02543.1	12,124	Zpz_sc02114.1	17,024	H	H	H	-	H	-	H	-	-	A	B	B	H	H	B	H	H	A	-	A	H	H	B	H	H	B	H	A	B	A	B	B	H
260	Tag_31020	47	Zjn_sc00044.1	414,258	Zjn_chr03	6,384,225	-	-	-	-	Zmw_sc02543.1	20,745	Zmw_sc02543.1	20,745	Zpz_sc02114.1	8,474	H	H	H	H	H	H	H	B	H	A	B	B	H	H	B	H	H	A	H	A	H	H	B	H	H	B	H	A	B	A	B	B	H
261	Tag_31022	47.7	Zjn_sc00044.1	425,074	Zjn_chr03	6,395,041	7A	43,416,094	7B	54,569,650	Zmw_sc02543.1	31,568	Zmw_sc02543.1	31,568	Zpz_sc04515.1	6,110	H	H	H	H	H	H	H	B	H	A	B	-	H	H	B	H	H	A	H	A	H	H	B	H	H	H	H	A	B	A	B	B	H
262	Tag_31026	48.1	Zjn_sc00044.1	436,821	Zjn_chr03	6,406,788	7A	43,471,297	7B	54,621,397	Zmw_sc02543.1	43,387	Zmw_sc02543.1	43,387	Zpz_sc00564.1	135,574	H	H	H	H	D	D	H	B	H	A	B	B	H	H	B	H	H	A	H	A	H	D	B	H	H	H	D	A	B	A	B	B	D
263	Tag_31028ur	48.1	Zjn_sc00044.1	438,682	Zjn_chr03	6,408,649	7A	43,472,724	7B	54,622,824	Zmw_sc02543.1	45,248	Zmw_sc02543.1	45,248	Zpz_sc00564.1	134,309	H	H	H	H	H	H	H	B	H	A	B	B	H	H	B	H	H	A	H	A	H	H	B	H	H	H	H	A	B	A	B	B	H
264	Tag_31031	48.3	Zjn_sc00044.1	462,436	Zjn_chr03	6,432,403	7A	43,500,003	-	-	Zmw_sc03119.1	54,188	Zmw_sc02543.1	69,479	Zpz_sc00564.1	109,952	H	H	H	H	H	H	H	B	H	A	B	B	H	H	B	H	H	A	H	A	H	H	B	H	H	H	H	A	B	A	B	B	H
265	Tag_31040	48.5	Zjn_sc00044.1	490,050	Zjn_chr03	6,460,017	7A	43,519,231	7B	54,669,994	Zmw_sc03119.1	34,235	Zmw_sc03001.1	34,554	Zpz_sc00564.1	89,987	H	H	H	-	-	-	H	-	H	A	-	B	H	H	B	H	H	A	-	H	H	H	-	H	H	H	H	-	B	A	B	B	-
266	Tag_31047u	48.8	Zjn_sc00044.1	509,442	Zjn_chr03	6,479,409	-	-	-	-	Zmw_sc03001.1	15,540	Zmw_sc03119.1	15,330	Zpz_sc00564.1	71,094	H	H	H	H	H	H	H	B	H	A	B	B	H	H	B	H	H	A	H	H	H	H	B	H	H	H	H	A	B	A	B	B	H
267	Tag_31049	49.2	Zjn_sc00044.1	510,579	Zjn_chr03	6,480,546	7A	43,646,531	7B	54,823,195	Zmw_sc03001.1	14,404	Zmw_sc03119.1	14,194	Zpz_sc00564.1	69,958	H	H	H	H	H	H	H	B	H	A	B	B	H	H	B	H	H	A	H	H	H	H	B	H	H	H	H	A	B	A	B	B	H
268	Tag_30118hr	49.4	Zjn_sc00044.1	548,045	Zjn_chr03	6,518,012	7A	43,851,446	7B	54,965,229	Zmw_sc04989.1	9,090	Zmw_sc04770.1	17,959	Zpz_sc00564.1	31,177	H	H	H	H	H	H	H	B	-	A	B	B	H	H	B	H	H	H	H	H	H	H	B	H	H	H	H	A	B	A	B	B	H
269	Tag_31068u	50.3	Zjn_sc00044.1	686,615	Zjn_chr03	6,656,582	-	-	-	-	Zmw_sc01501.1	72,658	Zmw_sc00476.1	101,741	Zpz_sc01861.1	29,973	H	H	H	H	H	H	H	B	H	A	B	B	H	H	B	H	H	H	H	H	H	H	B	H	H	H	H	A	B	A	B	B	H
270	Tag_31067	50.3	Zjn_sc00044.1	683,199	Zjn_chr03	6,653,166	-	-	7B	55,237,040	Zmw_sc00476.1	105,156	Zmw_sc01501.1	76,083	Zpz_sc01861.1	33,384	H	H	H	H	H	H	H	B	H	A	B	B	H	H	B	H	H	H	H	H	H	H	B	H	H	H	H	A	B	A	B	B	H
271	Tag_31073u	51	Zjn_sc00044.1	700,062	Zjn_chr03	6,670,029	-	-	-	-	Zmw_sc01501.1	61,135	Zmw_sc00476.1	89,131	Zpz_sc01861.1	18,294	H	H	H	H	H	H	H	B	H	A	B	B	H	H	B	H	H	H	H	H	H	H	B	H	H	H	H	A	B	H	B	B	H
272	Tag_30137h	51.1	Zjn_sc00044.1	701,872	Zjn_chr03	6,671,839	-	-	-	-	Zmw_sc00476.1	87,322	Zmw_sc01501.1	59,326	Zpz_sc01861.1	16,485	H	H	H	H	H	H	H	B	H	A	B	-	H	H	B	H	H	H	H	H	H	H	-	H	H	H	H	A	B	H	B	B	H
273	Tag_31081u	51.6	Zjn_sc00044.1	734,682	Zjn_chr03	6,704,649	7A	44,262,849	7B	55,458,368	Zmw_sc00476.1	54,707	Zmw_sc01501.1	27,401	Zpz_sc00232.1	205,381	H	-	H	-	-	H	-	-	-	A	-	B	H	H	B	H	H	H	-	H	H	-	B	-	H	H	H	-	-	-	B	B	H
274	Tag_31083ur	51.7	Zjn_sc00044.1	753,621	Zjn_chr03	6,723,588	-	-	-	-	Zmw_sc01501.1	2,637	Zmw_sc00476.1	36,254	Zpz_sc00232.1	180,752	H	H	H	H	H	H	D	B	H	A	B	B	H	H	B	H	H	H	H	H	H	H	B	H	H	H	H	A	B	H	B	B	H
275	Tag_31094	52.5	Zjn_sc00044.1	783,498	Zjn_chr03	6,753,465	7A	44,561,328	7B	55,518,708	Zmw_sc02459.1	8,970	Zmw_sc00476.1	6,675	Zpz_sc00232.1	151,295	H	H	H	H	H	H	H	B	H	A	B	B	H	H	B	H	H	H	H	H	H	H	B	H	H	H	H	H	B	H	B	B	H
276	Tag_31100u	53	Zjn_sc00044.1	798,164	Zjn_chr03	6,768,131	-	-	-	-	-	-	-	-	Zpz_sc00232.1	136,636	H	H	H	H	H	H	H	B	H	A	B	B	H	A	B	H	H	C	H	B	H	H	B	H	H	H	H	H	B	H	B	B	H
277	Tag_30164h	53.3	Zjn_sc00044.1	805,696	Zjn_chr03	6,775,663	7A	44,608,690	7B	55,566,735	Zmw_sc02459.1	30,764	-	-	Zpz_sc00232.1	129,186	H	H	H	H	H	H	H	B	H	A	B	B	H	A	B	H	H	H	H	B	H	H	B	H	H	H	H	H	B	H	B	B	H
278	Tag_30166h	53.3	Zjn_sc00044.1	808,190	Zjn_chr03	6,778,157	-	-	-	-	Zmw_sc02459.1	32,656	Zmw_sc05519.1	566	Zpz_sc00232.1	127,597	H	-	H	H	-	H	H	B	H	A	B	B	H	A	B	H	C	H	A	B	H	-	B	H	H	H	H	-	B	H	B	B	H
279	Tag_31107	53.6	Zjn_sc00044.1	811,292	Zjn_chr03	6,781,259	-	-	7B	55,585,225	Zmw_sc05519.1	5,229	Zmw_sc02459.1	35,761	Zpz_sc00232.1	122,927	H	H	H	H	H	H	H	B	H	-	B	-	H	A	B	H	-	H	-	B	H	H	B	H	H	H	H	H	B	H	-	B	H
280	Tag_31109u	53.6	Zjn_sc00044.1	821,838	Zjn_chr03	6,791,805	-	-	-	-	Zmw_sc02459.1	46,306	Zmw_sc05519.1	15,509	Zpz_sc00232.1	112,648	H	H	H	H	H	H	H	B	H	A	B	B	H	A	B	H	H	H	H	B	H	H	B	H	H	H	H	H	B	H	B	B	H
281	Tag_31125	54.5	Zjn_sc00044.1	898,157	Zjn_chr03	6,868,124	7A	44,855,371	7B	55,757,990	Zmw_sc03263.1	43,745	Zmw_sc05127.1	20,148	Zpz_sc00232.1	51,438	H	H	H	H	H	H	H	B	H	A	B	B	H	A	B	H	H	H	H	B	H	H	B	H	H	H	H	H	B	H	B	B	H
282	Tag_31126u	54.5	Zjn_sc00044.1	902,995	Zjn_chr03	6,872,962	7A	44,861,156	7B	55,764,218	Zmw_sc03263.1	48,583	Zmw_sc05127.1	15,327	Zpz_sc00232.1	46,617	H	H	-	A	H	H	H	B	H	A	B	B	H	A	B	H	H	H	H	B	H	H	B	H	H	H	H	H	B	H	B	B	H
283	Tag_31128	54.6	Zjn_sc00044.1	907,724	Zjn_chr03	6,877,691	7A	44,866,369	7B	55,770,523	Zmw_sc03263.1	53,345	Zmw_sc05127.1	10,651	Zpz_sc00232.1	41,858	H	H	H	H	H	H	H	B	H	A	B	B	H	A	B	H	H	H	H	B	H	H	B	H	H	H	H	H	B	H	B	B	H
285	Tag_31144	54.6	Zjn_sc00044.1	976,550	Zjn_chr03	6,946,517	7A	44,949,363	7B	55,852,716	Zmw_sc01999.1	47,008	Zmw_sc01920.1	46,068	Zpz_sc01662.1	67,150	H	H	H	H	H	H	H	B	H	A	B	B	H	A	B	H	H	H	H	B	H	H	B	H	H	H	H	H	B	H	B	B	H
284	Tag_31145	54.6	Zjn_sc00044.1	977,762	Zjn_chr03	6,947,729	7A	44,951,202	7B	55,854,564	Zmw_sc01920.1	44,856	Zmw_sc01999.1	45,796	Zpz_sc01662.1	65,938	H	H	H	H	H	-	H	-	-	-	B	B	H	A	B	H	H	H	H	B	H	H	-	C	H	H	H	H	B	-	B	B	-
286	Tag_31151	54.7	Zjn_sc00044.1	1,009,915	Zjn_chr03	6,979,882	7A	45,079,769	7B	55,966,375	Zmw_sc01999.1	13,351	Zmw_sc01920.1	13,252	Zpz_sc01662.1	32,344	H	H	H	H	H	H	H	B	H	A	B	B	H	A	B	H	H	H	H	B	H	H	B	H	H	H	H	H	B	H	B	B	H
287	Tag_31161r	55.3	Zjn_sc00044.1	1,048,118	Zjn_chr03	7,018,085	7A	45,132,240	7B	56,024,945	Zmw_sc05280.1	9,407	-	-	Zpz_sc00322.1	187,564	H	H	H	H	H	H	H	B	H	A	B	B	H	A	B	H	H	H	H	B	H	H	B	H	H	H	H	H	B	H	B	B	H
288	Tag_31171	55.6	Zjn_sc00044.1	1,062,523	Zjn_chr03	7,032,490	7A	45,199,161	7B	56,082,748	Zmw_sc05280.1	24,163	Zmw_sc05280.1	24,163	Zpz_sc00322.1	173,324	H	H	H	H	H	H	H	B	H	A	B	B	H	A	B	H	H	H	H	B	H	H	B	H	H	H	H	H	B	H	B	B	H
289	Tag_31179	56.6	Zjn_sc00044.1	1,088,448	Zjn_chr03	7,058,415	7A	45,258,191	7B	56,127,417	Zmw_sc02933.1	24,403	-	-	Zpz_sc00322.1	146,271	H	H	H	H	H	H	H	B	H	A	B	B	H	A	B	H	H	H	H	B	H	H	B	H	H	H	H	H	B	H	B	B	H
290	Tag_31183	57	Zjn_sc00044.1	1,115,715	Zjn_chr03	7,085,682	-	-	7B	56,168,945	Zmw_sc03895.1	19,351	Zmw_sc02933.1	51,887	Zpz_sc00322.1	118,779	H	H	H	H	H	H	H	B	H	A	B	B	H	A	B	H	H	H	H	B	H	H	B	H	H	H	H	H	B	H	B	B	H
291	Tag_31188u	57.3	Zjn_sc00044.1	1,131,997	Zjn_chr03	7,101,964	7A	45,317,127	7B	56,190,124	Zmw_sc07463.1	3,662	Zmw_sc03895.1	3,333	Zpz_sc00322.1	102,957	H	H	H	H	H	H	H	H	H	A	B	B	H	A	B	H	H	H	H	B	H	H	B	H	H	H	H	H	B	H	B	B	H
292	Tag_30256h	57.8	Zjn_sc00044.1	1,145,825	Zjn_chr03	7,115,792	7A	45,345,569	7B	56,217,133	-	-	-	-	Zpz_sc00322.1	88,771	H	H	H	H	H	H	H	H	H	A	B	B	H	A	B	H	H	H	H	B	H	H	B	H	H	H	H	H	B	H	B	B	H
293	Tag_31203	57.9	Zjn_sc00044.1	1,159,743	Zjn_chr03	7,129,710	7A	45,356,069	-	-	Zmw_sc03844.1	27,212	-	-	Zpz_sc00322.1	81,673	H	H	H	H	H	H	H	-	H	A	B	B	H	A	B	H	H	H	H	B	H	H	B	H	H	H	H	H	B	H	B	B	H
294	Tag_31226u	58.6	Zjn_sc00044.1	1,228,504	Zjn_chr03	7,198,471	-	-	-	-	Zmw_sc01063.1	88,667	Zmw_sc01063.1	88,667	Zpz_sc00322.1	12,211	H	H	H	H	H	H	H	H	D	-	B	B	H	-	B	H	H	H	H	B	H	H	B	H	H	H	H	H	B	H	B	B	H
295	Tag_31228u	58.8	Zjn_sc00044.1	1,243,621	Zjn_chr03	7,213,588	7A	45,497,885	7B	56,370,615	Zmw_sc01272.1	109,270	Zmw_sc01063.1	73,512	Zpz_sc00717.1	100,909	H	B	H	H	D	H	H	H	H	A	B	B	H	A	B	H	H	H	H	B	H	H	B	H	H	H	H	H	B	H	B	B	H
296	Tag_31233	58.9	Zjn_sc00044.1	1,266,789	Zjn_chr03	7,236,756	7A	45,526,065	7B	56,400,998	Zmw_sc01063.1	51,159	Zmw_sc01272.1	86,208	Zpz_sc00717.1	84,867	H	B	H	H	H	H	H	H	H	A	B	B	H	A	B	H	H	H	H	B	H	H	B	H	H	H	H	H	B	H	B	B	H
297	Tag_30288h	58.9	Zjn_sc00044.1	1,267,593	Zjn_chr03	7,237,560	7A	45,526,748	7B	56,401,715	Zmw_sc01063.1	50,355	Zmw_sc01272.1	85,404	Zpz_sc00717.1	84,065	H	B	H	H	H	H	H	H	H	A	B	B	H	A	B	H	H	H	H	B	H	H	B	H	H	H	H	H	B	H	B	B	H
298	Tag_31238	59	Zjn_sc00044.1	1,288,918	Zjn_chr03	7,258,885	7A	45,662,634	7B	56,501,748	Zmw_sc01063.1	29,181	Zmw_sc01272.1	63,995	Zpz_sc00717.1	62,706	H	B	H	H	H	H	H	H	H	A	B	B	H	A	B	H	H	H	H	B	H	H	B	H	H	H	H	H	B	H	B	B	H
299	Tag_31244	59.1	Zjn_sc00044.1	1,301,412	Zjn_chr03	7,271,379	-	-	-	-	Zmw_sc01063.1	16,704	Zmw_sc01272.1	51,894	Zpz_sc00717.1	50,373	H	B	H	H	H	H	H	H	H	A	B	B	H	A	B	H	H	H	H	B	H	H	B	H	H	H	H	H	B	H	B	B	H
300	Tag_31248u	59.2	Zjn_sc00044.1	1,317,972	Zjn_chr03	7,287,939	-	-	-	-	Zmw_sc01272.1	35,394	Zmw_sc02539.1	69,367	Zpz_sc00717.1	33,888	H	B	H	H	H	H	H	H	H	A	B	B	H	A	B	H	H	H	H	B	H	H	B	H	H	H	H	H	B	H	B	B	H
301	Tag_30301h	59.2	Zjn_sc00044.1	1,318,002	Zjn_chr03	7,287,969	-	-	-	-	Zmw_sc01272.1	35,364	Zmw_sc02539.1	69,337	Zpz_sc00717.1	33,858	H	B	H	H	H	H	H	H	H	A	B	B	H	A	B	H	H	H	H	B	H	H	B	H	H	H	H	H	B	H	-	B	H
302	Tag_31250	59.2	Zjn_sc00044.1	1,318,760	Zjn_chr03	7,288,727	7A	45,705,233	7B	56,539,241	Zmw_sc02539.1	68,580	Zmw_sc01272.1	34,601	Zpz_sc00717.1	33,099	H	B	H	H	D	H	H	H	H	-	B	B	H	A	B	H	H	H	H	B	H	H	B	H	H	H	H	H	B	H	B	B	H
303	Tag_31259	59.5	Zjn_sc00044.1	1,333,678	Zjn_chr03	7,303,645	-	-	-	-	Zmw_sc02539.1	53,588	Zmw_sc01272.1	19,824	Zpz_sc00717.1	18,076	H	B	H	H	H	H	H	-	H	-	-	B	H	A	B	H	H	H	-	B	H	H	B	H	H	H	H	H	B	C	B	B	H
304	Tag_31270	59.9	Zjn_sc00044.1	1,370,830	Zjn_chr03	7,340,797	-	-	7B	56,613,137	Zmw_sc04958.1	15,789	Zmw_sc04024.1	29,128	Zpz_sc02440.1	34,160	H	B	H	H	H	H	H	H	H	A	B	B	H	A	B	B	H	H	H	B	H	H	B	H	H	H	H	H	B	H	B	B	H
305	Tag_31275	59.9	Zjn_sc00044.1	1,376,263	Zjn_chr03	7,346,230	7A	45,896,088	7B	56,660,164	Zmw_sc04958.1	10,368	Zmw_sc04024.1	23,704	Zpz_sc02440.1	39,574	H	B	H	D	H	H	H	H	H	A	B	B	H	A	B	B	H	H	H	B	H	H	B	H	H	H	H	-	B	H	B	B	H
306	Tag_31277	60.1	Zjn_sc00044.1	1,392,656	Zjn_chr03	7,362,623	7A	45,905,105	7B	56,669,251	Zmw_sc04024.1	8,311	Zmw_sc04363.1	2,973	Zpz_sc01846.1	3,107	H	B	H	H	H	H	H	H	H	A	B	B	H	A	B	B	H	H	H	B	H	H	B	H	H	H	H	H	B	H	B	B	H
307	Tag_31278u	60.1	Zjn_sc00044.1	1,394,374	Zjn_chr03	7,364,341	7A	45,906,727	7B	56,670,880	Zmw_sc04024.1	6,588	Zmw_sc04363.1	4,691	Zpz_sc01846.1	4,830	H	B	H	H	H	H	H	H	H	A	B	B	H	A	B	B	H	H	H	B	H	H	B	H	H	H	H	H	B	H	B	B	H
308	Tag_31293	60.5	Zjn_sc00044.1	1,427,318	Zjn_chr03	7,397,285	-	-	7B	56,812,729	Zmw_sc04363.1	35,862	Zmw_sc03474.1	10,196	Zpz_sc01846.1	36,074	H	B	H	-	H	D	H	H	H	A	B	B	-	A	B	B	H	H	-	B	H	H	B	A	H	H	H	-	B	H	B	B	H
309	Tag_31297	60.7	Zjn_sc00044.1	1,451,082	Zjn_chr03	7,421,049	7A	46,180,283	7B	56,889,024	Zmw_sc03474.1	33,396	Zmw_sc03474.1	33,396	Zpz_sc01846.1	59,147	H	B	H	H	H	H	H	H	H	A	B	B	H	A	B	B	H	H	H	B	H	H	B	A	H	H	H	H	B	H	B	B	H
310	Tag_30350h	60.7	Zjn_sc00044.1	1,461,926	Zjn_chr03	7,431,893	7A	46,219,187	7B	56,904,333	Zmw_sc06716.1	6,693	Zmw_sc03474.1	43,978	Zpz_sc05500.1	3,048	H	B	H	-	-	H	H	-	H	-	B	B	H	A	-	B	H	H	H	B	H	H	B	A	H	H	H	-	B	H	B	B	H
311	Tag_31308	61.3	Zjn_sc00044.1	1,486,361	Zjn_chr03	7,456,328	-	-	-	-	Zmw_sc02747.1	58,943	Zmw_sc02747.1	58,943	Zpz_sc02563.1	22,962	H	B	H	H	H	H	H	H	H	A	B	B	H	A	B	B	H	H	H	B	H	H	B	A	H	H	H	H	B	H	B	B	A
312	Tag_31309	61.4	Zjn_sc00044.1	1,489,793	Zjn_chr03	7,459,760	7A	46,301,880	-	-	Zmw_sc02747.1	55,511	Zmw_sc02747.1	55,511	Zpz_sc02563.1	26,368	H	B	H	H	H	H	H	H	H	A	B	B	H	A	B	B	H	H	H	B	H	H	B	A	H	H	H	H	B	H	B	B	A
313	Tag_31319	61.7	Zjn_sc00044.1	1,503,718	Zjn_chr03	7,473,685	-	-	-	-	Zmw_sc02747.1	41,637	-	-	Zpz_sc01148.1	76,966	H	B	H	H	H	H	H	H	H	A	B	B	H	A	B	B	H	H	H	B	H	H	B	A	H	H	H	H	B	H	B	B	A
314	Tag_31322	62.3	Zjn_sc00044.1	1,515,450	Zjn_chr03	7,485,417	-	-	-	-	Zmw_sc02747.1	29,837	Zmw_sc02747.1	29,837	Zpz_sc01148.1	64,387	H	B	H	H	H	H	H	H	H	A	B	B	H	A	B	B	H	H	H	B	H	H	B	A	H	H	H	H	H	H	B	B	A
315	Tag_31330	62.6	Zjn_sc00044.1	1,541,370	Zjn_chr03	7,511,337	7A	46,409,137	7B	57,091,291	Zmw_sc02747.1	4,717	-	-	Zpz_sc01148.1	39,218	H	B	H	H	H	H	H	H	H	A	B	B	H	-	B	B	H	H	H	B	-	H	B	A	H	H	H	H	H	H	B	B	A
316	Tag_31333r	62.6	Zjn_sc00044.1	1,550,341	Zjn_chr03	7,520,308	7A	46,419,294	7B	57,102,032	Zmw_sc03699.1	42,326	Zmw_sc03893.1	39,561	Zpz_sc01148.1	30,139	H	B	H	H	H	H	H	H	H	A	B	B	H	A	B	B	H	H	H	B	H	H	B	A	H	H	H	H	H	H	B	B	A
317	Tag_31339	63.5	Zjn_sc00044.1	1,585,442	Zjn_chr03	7,555,409	-	-	-	-	Zmw_sc03893.1	2,440	Zmw_sc03699.1	2,412	Zpz_sc01882.1	10,147	H	B	H	H	H	H	H	H	H	A	B	B	H	A	B	B	H	H	H	B	H	H	B	A	H	H	H	H	H	H	B	B	A
318	Tag_30390h	63.5	Zjn_sc00044.1	1,590,664	Zjn_chr03	7,560,631	7A	46,514,811	7B	57,247,628	Zmw_sc05949.1	18,635	Zmw_sc05949.1	18,635	Zpz_sc01882.1	15,318	H	B	H	H	H	H	H	H	H	A	B	B	H	A	B	B	H	H	H	B	H	H	B	A	H	H	H	H	H	H	B	B	A
319	Tag_30396h	63.5	Zjn_sc00044.1	1,626,294	Zjn_chr03	7,596,261	-	-	-	-	Zmw_sc05536.1	8,351	Zmw_sc05536.1	8,351	Zpz_sc01882.1	51,602	H	B	H	H	D	H	H	H	H	A	B	B	H	A	B	B	H	D	H	B	H	H	B	A	H	H	H	H	H	H	B	B	A
320	Tag_31345	63.6	Zjn_sc00044.1	1,619,828	Zjn_chr03	7,589,795	-	-	-	-	Zmw_sc05536.1	14,555	-	-	Zpz_sc01882.1	45,456	H	B	H	H	H	H	H	H	H	A	B	B	H	A	B	B	H	H	H	B	H	H	B	A	H	H	H	H	H	H	B	B	A
321	Tag_31349ur	63.6	Zjn_sc00044.1	1,630,561	Zjn_chr03	7,600,528	7A	46,586,721	7B	57,402,015	Zmw_sc09218.1	1,190	Zmw_sc05536.1	4,083	Zpz_sc02159.1	32,687	H	B	H	H	H	H	H	H	H	A	B	B	H	A	B	B	H	H	H	B	H	H	B	A	H	H	H	H	H	H	B	B	A
322	Tag_31352	63.7	Zjn_sc00044.1	1,642,540	Zjn_chr03	7,612,507	7A	46,605,005	7B	57,420,741	Zmw_sc06240.1	11,983	Zmw_sc03952.1	36,115	Zpz_sc03062.1	6,927	H	B	H	H	H	H	H	H	H	A	B	B	H	A	B	B	H	H	H	B	H	H	B	A	H	H	H	H	H	H	B	B	A
323	Tag_30404h	64.7	Zjn_sc00044.1	1,663,358	Zjn_chr03	7,633,325	-	-	-	-	Zmw_sc03952.1	16,401	-	-	Zpz_sc03062.1	29,221	H	B	H	H	H	H	H	H	H	A	B	B	H	A	B	H	H	H	H	B	H	H	B	A	H	H	H	H	H	H	B	H	A
324	Tag_31361u	65.2	Zjn_sc00044.1	1,671,276	Zjn_chr03	7,641,243	7A	46,707,655	7B	57,529,520	Zmw_sc03952.1	5,920	Zmw_sc07316.1	5,893	Zpz_sc03525.1	22,001	H	H	H	H	H	H	H	H	H	A	B	B	H	A	B	H	H	H	H	B	H	H	B	A	H	H	H	H	H	H	B	H	A
325	Tag_31371	65.4	Zjn_sc00044.1	1,700,830	Zjn_chr03	7,670,797	7A	46,841,939	7B	57,630,030	Zmw_sc03992.1	2,474	Zmw_sc03178.1	47,480	Zpz_sc02732.1	33,754	H	H	D	H	H	H	H	H	H	A	B	B	H	A	B	H	H	H	H	B	H	H	B	A	H	H	H	H	H	H	B	H	A
326	Tag_31374	65.5	Zjn_sc00044.1	1,704,935	Zjn_chr03	7,674,902	7A	46,997,779	7B	57,642,127	Zmw_sc03992.1	6,560	Zmw_sc03178.1	43,683	Zpz_sc02732.1	30,315	H	H	H	H	H	H	H	H	H	A	B	B	H	A	B	H	H	H	H	B	H	H	B	A	H	H	H	H	H	H	B	H	A
327	Tag_31387u	66.2	Zjn_sc00044.1	1,752,023	Zjn_chr03	7,721,990	-	-	-	-	Zmw_sc04031.1	38,406	Zmw_sc06701.1	4,091	Zpz_sc03197.1	20,682	H	H	H	H	H	H	H	H	H	A	B	B	H	A	B	H	H	H	H	B	H	H	B	A	H	H	H	H	H	H	B	H	A
328	Tag_31389	66.2	Zjn_sc00044.1	1,753,372	Zjn_chr03	7,723,339	-	-	-	-	Zmw_sc06701.1	5,440	Zmw_sc04031.1	37,063	Zpz_sc03197.1	19,190	H	H	H	H	H	H	H	H	H	A	B	B	H	A	B	H	H	H	H	B	H	H	B	A	H	H	H	H	H	H	B	H	A
330	Tag_31396u	66.7	Zjn_sc00044.1	1,789,775	Zjn_chr03	7,759,742	7A	47,303,387	7B	57,946,049	Zmw_sc03514.1	30,552	-	-	Zpz_sc01986.1	3,174	H	H	H	H	H	H	H	H	H	A	B	B	H	A	B	H	H	H	-	B	H	H	B	A	H	H	H	H	H	H	B	H	A
329	Tag_30440hr	66.7	Zjn_sc00044.1	1,791,283	Zjn_chr03	7,761,250	-	-	-	-	Zmw_sc03514.1	29,049	-	-	Zpz_sc01986.1	1,668	H	H	H	H	H	H	H	H	H	A	B	B	H	A	B	H	H	H	H	B	H	H	B	A	-	H	H	H	H	H	B	-	A
331	Tag_31402	67.1	Zjn_sc00044.1	1,801,072	Zjn_chr03	7,771,039	7A	47,363,736	7B	57,970,410	Zmw_sc02317.1	68,765	Zmw_sc02317.1	68,765	Zpz_sc00817.1	111,086	H	H	H	H	H	H	H	H	H	A	B	B	H	A	B	H	H	H	H	B	H	H	B	A	H	H	H	H	H	H	H	H	A
332	Tag_31406	67.2	Zjn_sc00044.1	1,815,593	Zjn_chr03	7,785,560	-	-	-	-	Zmw_sc03514.1	3,561	Zmw_sc02317.1	55,144	Zpz_sc00817.1	99,008	H	H	H	H	H	H	H	H	H	A	B	B	H	A	B	H	H	H	H	B	H	H	B	A	H	H	H	H	H	H	H	H	A
333	Tag_31408	67.3	Zjn_sc00044.1	1,820,058	Zjn_chr03	7,790,025	-	-	-	-	Zmw_sc02317.1	50,681	-	-	Zpz_sc00817.1	95,053	H	H	H	H	H	H	H	H	H	A	B	B	H	A	B	H	H	H	H	B	H	D	B	A	H	H	H	H	H	H	H	H	A
334	Tag_31411	67.5	Zjn_sc00044.1	1,835,612	Zjn_chr03	7,805,579	7A	47,466,141	7B	58,059,583	Zmw_sc02317.1	33,090	Zmw_sc02317.1	33,090	Zpz_sc00817.1	77,373	H	H	H	H	H	H	H	H	H	A	B	B	H	A	B	H	H	H	H	B	H	H	B	A	H	H	H	H	H	H	H	H	A
335	Tag_31414	67.5	Zjn_sc00044.1	1,841,626	Zjn_chr03	7,811,593	7A	47,481,827	7B	58,080,985	Zmw_sc02317.1	27,107	Zmw_sc02317.1	27,107	Zpz_sc00817.1	71,369	H	H	H	H	H	H	H	H	H	A	B	B	H	A	B	H	H	H	-	B	H	H	B	A	H	H	H	H	H	H	H	H	A
336	Tag_31422r	67.7	Zjn_sc00044.1	1,865,291	Zjn_chr03	7,835,258	7A	47,559,863	7B	58,143,082	Zmw_sc02317.1	3,244	Zmw_sc07163.1	3,138	Zpz_sc00817.1	47,098	H	H	H	H	H	H	H	H	H	A	B	B	H	A	B	H	H	H	H	B	H	H	B	A	H	H	H	H	H	-	H	-	A
337	Tag_31429	68	Zjn_sc00044.1	1,901,929	Zjn_chr03	7,871,896	-	-	-	-	Zmw_sc04453.1	19,684	Zmw_sc03286.1	5,812	Zpz_sc01403.1	7,634	H	H	H	H	H	H	H	H	H	A	B	B	H	A	B	H	H	H	H	B	H	H	B	A	H	H	H	H	H	H	H	H	A
338	Tag_30474h	68	Zjn_sc00044.1	1,903,807	Zjn_chr03	7,873,774	-	-	-	-	Zmw_sc03286.1	7,684	Zmw_sc04453.1	17,812	Zpz_sc00817.1	9,290	H	H	H	H	H	C	H	H	H	A	B	B	H	A	B	H	H	H	H	B	H	C	B	A	H	H	H	H	H	H	C	H	A
339	Tag_31434	68.2	Zjn_sc00044.1	1,928,065	Zjn_chr03	7,898,032	7A	47,665,503	7B	58,237,640	Zmw_sc03286.1	31,654	-	-	Zpz_sc01403.1	30,636	D	H	H	H	H	-	H	-	H	A	B	-	H	A	B	H	-	H	H	B	H	H	B	-	H	H	H	H	H	H	H	H	A
340	Tag_31436	68.2	Zjn_sc00044.1	1,931,046	Zjn_chr03	7,901,013	-	-	-	-	Zmw_sc03286.1	34,641	Zmw_sc03286.1	34,641	Zpz_sc01403.1	33,585	H	H	H	H	H	H	H	H	H	A	B	B	H	A	B	H	H	H	H	B	H	H	B	A	H	H	H	H	H	H	H	H	A
341	Tag_31448ur	68.4	Zjn_sc00044.1	1,985,700	Zjn_chr03	7,955,667	-	-	-	-	Zmw_sc05444.1	2,994	Zmw_sc05444.1	2,994	Zpz_sc03643.1	6,651	H	-	H	H	-	-	H	-	H	A	-	B	H	A	-	H	H	H	H	B	H	H	-	-	-	H	H	-	-	H	C	H	A
342	Tag_31449	68.5	Zjn_sc00044.1	1,990,405	Zjn_chr03	7,960,372	7A	47,761,225	7B	58,358,810	Zmw_sc01281.1	117,233	Zmw_sc00754.1	155,369	Zpz_sc03868.1	2,250	H	H	H	H	H	H	H	H	H	A	B	B	H	A	B	H	H	H	H	B	H	H	B	A	H	H	H	H	H	H	H	H	A
343	Tag_31452	68.5	Zjn_sc00044.1	1,998,083	Zjn_chr03	7,968,050	-	-	-	-	Zmw_sc00754.1	147,630	Zmw_sc01281.1	109,830	Zpz_sc03643.1	18,760	H	H	H	H	H	H	H	H	H	A	B	B	H	A	B	H	H	H	H	B	H	H	B	A	H	H	H	H	H	H	H	H	A
344	Tag_31464	68.7	Zjn_sc00044.1	2,033,553	Zjn_chr03	8,003,520	-	-	-	-	Zmw_sc01281.1	78,759	Zmw_sc00754.1	113,089	Zpz_sc01458.1	31,644	H	H	H	H	H	H	H	H	H	A	B	B	H	A	B	H	H	H	H	B	H	H	B	A	H	H	H	H	H	H	H	H	A
345	Tag_31471	68.7	Zjn_sc00044.1	2,057,359	Zjn_chr03	8,027,326	-	-	-	-	Zmw_sc01281.1	55,273	Zmw_sc00754.1	89,632	Zpz_sc01401.1	81,603	H	H	H	H	H	H	H	H	H	A	B	B	H	A	B	H	H	H	H	B	H	H	B	A	H	H	H	H	H	H	H	H	A
346	Tag_31483u	68.7	Zjn_sc00044.1	2,076,015	Zjn_chr03	8,045,982	7A	48,064,695	7B	58,501,698	Zmw_sc01281.1	36,840	Zmw_sc00754.1	69,929	Zpz_sc01401.1	63,185	H	H	H	H	H	H	C	H	H	A	B	B	H	A	B	H	H	H	H	B	H	H	B	A	H	H	H	H	H	H	H	H	A
347	Tag_31486	68.8	Zjn_sc00044.1	2,085,280	Zjn_chr03	8,055,247	-	-	-	-	Zmw_sc00754.1	60,763	-	-	Zpz_sc01401.1	53,814	H	H	H	H	H	H	H	D	H	A	B	B	H	A	B	H	H	H	H	B	H	H	B	A	H	H	H	H	H	H	H	H	A
348	Tag_31489	69.1	Zjn_sc00044.1	2,093,672	Zjn_chr03	8,063,639	7A	48,089,997	7B	58,530,260	Zmw_sc01281.1	19,405	Zmw_sc00754.1	52,755	Zpz_sc01401.1	45,840	H	H	H	H	H	H	H	H	H	A	B	B	H	A	B	H	H	H	H	B	H	H	B	A	H	H	H	H	H	H	H	H	A
349	Tag_31495	69.1	Zjn_sc00044.1	2,118,082	Zjn_chr03	8,088,049	7A	48,192,990	7B	58,610,983	Zmw_sc05520.1	23,971	Zmw_sc00754.1	28,449	Zpz_sc01401.1	29,363	H	H	H	H	H	H	H	H	H	A	B	B	H	A	B	H	H	H	H	B	H	H	B	A	H	H	H	H	H	H	H	H	A
350	Tag_31501	69.2	Zjn_sc00044.1	2,166,578	Zjn_chr03	8,136,545	-	-	-	-	Zmw_sc05282.1	11,069	Zmw_sc05356.1	10,728	Zpz_sc02657.1	14,516	H	-	H	-	H	H	H	H	H	A	-	B	-	A	B	H	H	H	-	B	H	-	B	-	H	H	H	-	H	H	H	H	A
351	Tag_31509	69.2	Zjn_sc00044.1	2,218,332	Zjn_chr03	8,188,299	-	-	-	-	Zmw_sc04120.1	12,446	Zmw_sc02832.1	40,253	Zpz_sc02655.1	30,491	H	H	H	H	H	H	H	H	H	A	B	B	H	A	B	H	H	H	H	B	H	H	B	A	H	H	H	H	H	H	H	H	A
352	Tag_30512h	73.9	Zjn_sc00044.1	2,060,717	Zjn_chr03	8,030,684	-	-	-	-	Zmw_sc00754.1	86,261	Zmw_sc00754.1	86,261	Zpz_sc01401.1	78,244	H	H	H	H	H	H	H	H	H	A	B	A	H	A	B	H	H	H	H	B	H	H	B	A	H	H	H	H	H	H	H	H	A
1	Tag_48054	0	Zjn_sc00160.1	116,372	-	-	7A	416,097	7B	551,128	Zmw_sc01032.1	115,923	Zmw_sc01040.1	102,855	Zpz_sc01044.1	74,373	B	H	H	B	H	A	H	B	H	A	B	H	H	A	A	H	H	H	H	B	H	H	H	B	A	H	H	B	A	A	H	H	H
2	Tag_46435h	0	Zjn_sc00160.1	143,885	Zjn_chr04	8,201,468	7A	367,290	7B	498,368	Zmw_sc07991.1	2,925	Zmw_sc07991.1	2,925	Zpz_sc01064.1	16,421	B	H	H	B	H	A	H	B	H	A	B	H	H	A	A	H	H	H	H	B	H	H	H	B	A	H	H	B	A	A	H	H	H
3	Tag_48058	0.1	Zjn_sc00160.1	146,955	-	-	-	-	-	-	Zmw_sc07991.1	5,380	-	-	Zpz_sc01064.1	18,036	B	H	H	B	H	A	H	B	H	A	B	H	H	A	A	H	H	H	H	B	H	H	H	B	A	H	H	B	A	A	H	H	H
4	Tag_48059u	0.2	Zjn_sc00160.1	151,665	-	-	-	-	-	-	Zmw_sc08251.1	500	Zmw_sc08247.1	499	Zpz_sc01064.1	22,479	B	H	H	B	H	A	H	B	H	A	B	H	H	A	A	H	H	H	H	B	H	H	H	B	A	H	H	B	A	A	H	H	H
5	Tag_48060r	0.3	Zjn_sc00160.1	158,350	-	-	7A	350,387	7B	482,961	Zmw_sc08251.1	7,206	Zmw_sc08247.1	7,256	Zpz_sc01064.1	29,184	B	H	H	B	H	A	H	B	H	A	B	H	H	A	A	H	H	H	H	B	H	H	H	B	A	H	H	B	A	A	H	H	H
6	Tag_48066u	1.2	Zjn_sc00160.1	224,415	-	-	-	-	-	-	Zmw_sc01782.1	34,262	Zmw_sc02580.1	9,207	Zpz_sc00979.1	92,586	B	H	H	B	H	A	H	B	H	A	B	H	H	A	A	H	H	H	H	H	H	H	H	B	A	H	H	B	A	A	H	H	H
7	Tag_46445h	1.2	Zjn_sc00160.1	224,466	-	-	-	-	-	-	Zmw_sc01782.1	34,262	Zmw_sc02580.1	9,207	Zpz_sc00979.1	92,586	B	H	H	C	H	A	H	B	H	A	B	H	H	A	A	H	H	H	H	H	H	H	H	B	A	H	H	B	A	A	H	H	H
8	Tag_48067ur	1.4	Zjn_sc00160.1	266,617	-	-	-	-	-	-	Zmw_sc05574.1	22,125	Zmw_sc03795.1	43,093	Zpz_sc00979.1	50,135	B	H	H	B	H	A	C	B	H	A	B	H	H	A	A	H	H	H	H	H	H	H	H	B	A	H	H	B	A	A	H	H	H
9	Tag_46347u	1.8	Zjn_sc00132.1	283,631	-	-	7A	319,263	7B	364,476	Zmw_sc01097.1	65,295	Zmw_sc00946.1	38,252	Zpz_sc02272.1	7,750	B	H	H	B	H	A	H	B	H	A	B	H	H	A	A	H	H	H	H	H	H	H	H	B	A	H	H	B	A	A	H	H	H
10	Tag_46339u	2.7	Zjn_sc00132.1	246,377	-	-	-	-	-	-	Zmw_sc00946.1	72,983	Zmw_sc01097.1	102,240	Zpz_sc03303.1	29,612	B	H	H	B	H	A	H	-	H	A	B	H	-	A	A	H	H	H	H	H	H	-	H	B	A	H	H	B	A	A	H	H	H
11	Tag_44784hr	2.7	Zjn_sc00132.1	246,357	-	-	-	-	-	-	Zmw_sc00946.1	73,003	Zmw_sc01097.1	102,240	Zpz_sc03303.1	29,632	B	H	H	B	H	A	H	-	H	A	B	H	-	A	A	H	H	H	H	H	H	-	H	B	A	H	H	B	A	A	H	H	H
12	Tag_46328r	3.4	Zjn_sc00132.1	210,624	-	-	7A	320,639	7B	365,874	Zmw_sc04583.1	26,680	Zmw_sc00946.1	115,385	Zpz_sc01880.1	44,390	B	H	H	-	H	-	H	-	H	A	B	H	H	A	A	H	H	H	H	H	H	H	H	B	A	H	H	B	A	A	H	H	-
13	Tag_46323ur	3.4	Zjn_sc00132.1	204,121	-	-	-	-	7B	1,170,462	Zmw_sc00946.1	121,600	Zmw_sc04583.1	15,877	Zpz_sc01880.1	50,911	B	H	H	B	H	-	H	-	H	A	-	H	H	A	-	H	H	H	-	H	H	H	H	B	A	H	H	-	A	-	D	-	-
14	Tag_46315	4.5	Zjn_sc00132.1	130,149	-	-	-	-	-	-	Zmw_sc02036.1	43,461	Zmw_sc00749.1	48,156	Zpz_sc00691.1	107,043	B	H	H	B	H	A	H	B	H	A	B	H	H	A	A	H	H	H	H	H	H	H	H	H	A	H	H	B	A	A	H	H	H
15	Tag_44753h	5.9	Zjn_sc00132.1	89,235	-	-	7A	2,433,942	7B	2,208,071	Zmw_sc00749.1	82,638	Zmw_sc02036.1	4,164	Zpz_sc00691.1	73,359	B	H	H	B	H	A	H	B	H	A	B	B	C	A	A	H	H	H	A	H	H	H	H	C	A	H	H	B	A	A	H	H	H
16	Tag_44752h	5.9	Zjn_sc00132.1	75,207	-	-	-	-	-	-	Zmw_sc00749.1	91,715	Zmw_sc00187.1	267,599	Zpz_sc00691.1	64,109	B	H	-	B	H	A	H	B	H	A	B	B	H	A	A	H	H	H	A	H	H	H	H	H	A	H	H	B	A	A	H	H	H
17	Tag_46305u	5.9	Zjn_sc00132.1	68,321	-	-	-	-	-	-	Zmw_sc00749.1	98,097	Zmw_sc00187.1	260,674	Zpz_sc00691.1	57,732	B	H	H	B	H	A	H	B	H	A	B	B	H	A	A	H	H	H	A	H	H	H	-	H	A	H	H	B	A	A	H	H	H
18	Tag_46302	6.2	Zjn_sc00132.1	3,970	Zjn_chr07	10,632,762	-	-	-	-	Zmw_sc01346.1	69,754	Zmw_sc02953.1	6,726	Zpz_sc00141.1	20,893	B	H	H	B	H	A	H	B	H	A	B	B	H	A	A	H	H	H	A	H	H	H	H	H	A	H	H	B	A	A	H	H	H
19	Tag_49165	6.6	Zjn_sc00204.1	140,219	-	-	7A	2,992,067	7B	2,594,418	Zmw_sc01923.1	6,486	-	-	Zpz_sc02485.1	15,860	B	H	H	B	H	A	H	B	H	A	B	B	H	A	A	H	H	H	A	H	H	H	H	H	A	H	H	B	A	A	H	H	H
20	Tag_49167ur	6.7	Zjn_sc00204.1	147,156	-	-	-	-	-	-	Zmw_sc02561.1	68,682	Zmw_sc02561.1	68,682	Zpz_sc02485.1	8,970	B	H	H	B	H	A	H	B	H	A	B	B	H	A	A	H	H	H	A	H	H	H	H	H	A	H	H	B	A	A	H	H	H
21	Tag_50035r	8.9	Zjn_sc05399.1	688	-	-	7A	3,392,703	7B	2,875,421	-	-	-	-	Zpz_sc02414.1	43,453	B	H	H	B	H	A	H	B	H	A	B	B	H	A	A	H	H	H	A	H	H	H	H	H	A	H	H	B	A	A	H	H	H
22	Tag_45786hr	8.9	Zjn_sc00148.1	66,973	-	-	7A	3,263,675	7B	2,802,938	Zmw_sc02356.1	13,543	Zmw_sc02356.1	13,543	Zpz_sc01748.1	46,227	B	H	H	B	H	A	H	B	H	A	B	B	H	A	A	H	H	H	A	H	H	H	H	H	A	H	H	B	A	A	H	H	H
23	Tag_47383ur	8.9	Zjn_sc00148.1	96,324	-	-	7A	3,372,207	7B	2,859,071	Zmw_sc03280.1	34,410	Zmw_sc01676.1	42,686	Zpz_sc04050.1	9,325	B	H	H	B	H	A	H	-	H	-	B	B	H	A	A	D	H	H	A	H	H	-	H	H	A	H	H	B	A	A	H	H	H
24	Tag_47388	9.3	Zjn_sc00148.1	111,373	-	-	7A	3,435,503	7B	2,891,283	Zmw_sc03280.1	20,268	Zmw_sc01676.1	57,650	Zpz_sc02414.1	41,870	B	H	H	B	H	A	H	B	H	A	B	B	H	A	A	H	H	H	A	H	-	H	H	H	A	H	H	B	A	A	H	H	H
25	Tag_47400r	10.9	Zjn_sc00148.1	161,310	-	-	7A	3,531,690	7B	2,990,467	Zmw_sc02055.1	69,672	Zmw_sc05381.1	8,429	Zpz_sc03554.1	2,105	B	H	H	B	H	A	H	B	H	A	B	H	H	A	A	H	H	H	A	H	H	H	H	H	A	H	H	B	A	A	H	H	H
26	Tag_45814h	11.2	Zjn_sc00148.1	240,467	Zjn_chr17	6,398,830	7A	3,700,379	7B	3,054,012	Zmw_sc00055.1	63,611	Zmw_sc01673.1	50,988	Zpz_sc01755.1	44,408	B	H	H	B	H	A	H	B	H	A	B	H	H	A	A	H	H	H	A	H	H	H	H	H	A	H	H	B	A	A	A	H	H
27	Tag_47409u	11.6	Zjn_sc00148.1	266,216	-	-	-	-	-	-	Zmw_sc00026.1	457,013	Zmw_sc00055.1	89,105	Zpz_sc01755.1	69,060	B	H	H	B	H	A	H	B	H	A	B	H	H	-	A	H	H	H	A	H	H	A	H	H	A	H	H	B	A	A	A	H	H
28	Tag_47416	11.9	Zjn_sc00148.1	303,886	-	-	-	-	7B	3,216,695	Zmw_sc00026.1	425,366	Zmw_sc00055.1	124,306	Zpz_sc01752.1	28,489	B	H	H	B	H	A	H	H	H	A	B	H	H	A	A	H	H	H	A	H	H	A	H	H	A	H	H	B	A	A	A	H	H
29	Tag_47420u	12	Zjn_sc00148.1	323,546	-	-	-	-	-	-	Zmw_sc00055.1	139,399	Zmw_sc00026.1	405,535	Zpz_sc01752.1	11,784	B	H	H	B	H	A	H	H	H	A	B	H	H	A	A	H	H	H	A	H	H	A	H	H	A	H	H	B	A	A	A	H	H
30	Tag_47423r	12.2	Zjn_sc00148.1	332,904	-	-	7A	3,900,768	7B	3,290,876	Zmw_sc00055.1	148,665	Zmw_sc00026.1	396,361	Zpz_sc02244.1	55,401	B	H	H	B	H	A	H	H	H	A	B	H	H	A	A	H	H	H	A	H	H	A	H	H	A	H	H	B	A	A	A	H	H
31	Tag_47431r	13	Zjn_sc00148.1	364,225	Zjn_chr07	12,969,147	-	-	-	-	Zmw_sc00026.1	369,822	Zmw_sc00055.1	187,350	Zpz_sc02244.1	32,622	B	H	H	B	H	A	H	H	H	A	B	H	H	A	A	H	H	H	A	H	H	A	H	H	A	H	H	B	A	A	A	H	H
32	Tag_45840h	13.1	Zjn_sc00148.1	381,028	-	-	7A	4,128,439	7B	3,441,953	Zmw_sc00055.1	204,598	Zmw_sc00026.1	352,176	Zpz_sc02244.1	15,949	B	H	H	B	H	A	H	H	H	A	B	H	H	A	A	H	H	H	A	H	H	A	H	H	A	H	H	A	A	A	A	A	H
33	Tag_49349r	14.2	Zjn_sc00216.1	53,411	-	-	7A	4,561,861	7B	3,722,208	Zmw_sc00055.1	371,594	Zmw_sc00026.1	193,236	Zpz_sc04165.1	17,134	B	H	H	B	H	A	H	H	H	A	B	H	H	A	A	H	A	H	A	H	H	A	A	H	A	H	H	B	A	A	A	A	H
34	Tag_49350u	14.2	Zjn_sc00216.1	61,531	Zjn_chr07	17,924,593	-	-	-	-	-	-	-	-	Zpz_sc04165.1	8,957	B	H	H	B	H	A	H	H	H	A	B	H	H	A	A	H	A	H	A	H	H	A	A	H	A	H	H	B	A	A	A	A	H
35	Tag_49356u	14.2	Zjn_sc00216.1	104,148	-	-	-	-	-	-	Zmw_sc00026.1	238,842	Zmw_sc00055.1	318,866	Zpz_sc02464.1	2,187	B	H	H	B	H	A	H	H	H	A	B	H	H	A	A	H	A	H	A	H	H	A	A	H	A	H	H	B	A	A	A	A	H
36	Tag_25879r	14.5	Zjn_sc00030.1	2,694,253	Zjn_chr04	91,675	-	-	7B	3,966,886	Zmw_sc02911.1	27,827	Zmw_sc00026.1	100,203	Zpz_sc00391.1	92,519	B	H	H	B	H	A	H	H	H	A	B	H	H	A	A	H	A	H	A	H	H	A	A	H	H	H	H	B	A	A	A	A	H
37	Tag_25076hr	14.6	Zjn_sc00030.1	2,685,721	Zjn_chr04	100,207	7A	4,877,391	7B	3,976,877	Zmw_sc02911.1	19,332	Zmw_sc00026.1	91,562	Zpz_sc00391.1	83,933	B	H	H	B	H	A	H	H	H	A	B	H	H	A	A	H	A	H	A	H	H	A	A	H	H	H	H	B	A	A	A	A	H
38	Tag_25859ur	16.3	Zjn_sc00030.1	2,607,904	Zjn_chr04	178,024	7A	5,155,638	-	-	Zmw_sc04962.1	10,070	Zmw_sc00026.1	23,156	Zpz_sc00391.1	14,301	B	H	H	B	H	A	H	H	H	A	B	H	H	A	A	H	A	H	A	H	H	A	A	H	H	H	H	B	A	A	A	A	H
39	Tag_25852u	17	Zjn_sc00030.1	2,592,898	Zjn_chr04	193,030	7A	5,191,352	7B	4,700,475	Zmw_sc00026.1	9,585	Zmw_sc00026.1	9,585	Zpz_sc00391.1	581	B	H	H	B	H	A	H	H	H	A	B	H	H	A	A	H	A	H	A	H	H	A	A	H	H	H	H	B	A	A	A	A	H
40	Tag_25849u	17.2	Zjn_sc00030.1	2,568,233	Zjn_chr04	217,695	-	-	-	-	Zmw_sc02745.1	3,217	-	-	Zpz_sc05267.1	9,426	B	C	H	B	H	A	H	H	H	-	B	-	-	A	A	H	A	H	A	H	H	-	A	H	H	H	H	-	A	A	A	A	H
41	Tag_25842	17.4	Zjn_sc00030.1	2,547,292	Zjn_chr04	238,636	-	-	-	-	Zmw_sc02090.1	14,533	Zmw_sc02745.1	23,768	Zpz_sc01603.1	37,298	B	H	H	B	-	A	-	-	-	A	B	H	-	A	A	H	A	H	A	-	H	A	A	-	-	H	-	B	A	A	A	A	-
42	Tag_25841u	17.4	Zjn_sc00030.1	2,537,553	Zjn_chr04	248,375	7A	5,257,536	7B	4,755,483	Zmw_sc02745.1	33,433	Zmw_sc02090.1	24,316	Zpz_sc00555.1	129,403	B	H	H	B	H	A	H	H	H	A	B	H	H	A	A	H	A	H	A	H	H	A	A	H	H	H	H	B	A	A	A	A	H
43	Tag_25027h	17.8	Zjn_sc00030.1	2,417,032	Zjn_chr04	368,896	-	-	-	-	Zmw_sc01611.1	93,223	Zmw_sc03513.1	40,953	Zpz_sc00555.1	34,133	B	H	H	B	H	A	H	H	H	A	B	H	H	A	A	H	A	H	A	H	H	A	A	H	H	H	H	B	A	A	A	A	H
44	Tag_25822	18.7	Zjn_sc00030.1	2,347,564	Zjn_chr04	438,364	7A	5,907,124	7B	5,433,177	Zmw_sc01611.1	27,753	Zmw_sc06468.1	3,330	Zpz_sc01893.1	14,357	B	H	H	B	H	A	H	H	H	A	B	H	H	A	A	H	A	H	A	H	H	A	A	H	H	H	H	B	A	A	A	A	H
45	Tag_25814	19.5	Zjn_sc00030.1	2,316,797	Zjn_chr04	469,131	7A	5,945,832	7B	5,472,412	Zmw_sc09079.1	2,119	-	-	Zpz_sc02908.1	4,763	B	H	H	B	H	A	H	H	H	A	B	H	H	A	A	H	A	H	A	H	H	A	A	H	H	H	H	B	A	A	A	A	B
46	Tag_25812u	19.6	Zjn_sc00030.1	2,259,135	Zjn_chr04	526,793	-	-	-	-	Zmw_sc03519.1	13,880	Zmw_sc02641.1	24,670	Zpz_sc01655.1	59,350	B	H	H	B	H	A	H	D	H	A	B	H	H	A	A	H	A	H	A	H	H	A	A	H	H	H	H	B	A	A	A	A	B
47	Tag_25809r	19.7	Zjn_sc00030.1	2,210,639	Zjn_chr04	575,289	7A	6,505,325	7B	6,415,777	Zmw_sc07301.1	1,352	-	-	Zpz_sc01655.1	18,533	B	H	H	B	H	A	H	H	H	A	B	H	H	A	A	H	A	H	A	H	H	A	A	H	H	H	H	B	A	A	A	A	B
48	Tag_25803r	19.8	Zjn_sc00030.1	2,179,990	Zjn_chr04	605,938	-	-	-	-	Zmw_sc01200.1	95,635	Zmw_sc04196.1	25,339	Zpz_sc01944.1	43,980	B	H	H	B	H	A	H	H	H	A	B	H	H	A	A	H	A	H	A	H	H	A	A	H	H	H	H	B	A	A	A	A	B
49	Tag_25799	20.6	Zjn_sc00030.1	2,156,483	Zjn_chr04	629,445	7A	6,844,544	7B	6,673,257	Zmw_sc01200.1	72,821	-	-	Zpz_sc01944.1	21,315	B	H	H	B	H	A	H	H	H	A	B	H	H	A	H	H	A	H	A	H	-	A	A	H	H	H	H	B	A	A	A	A	B
50	Tag_25791u	21.1	Zjn_sc00030.1	2,097,799	Zjn_chr04	688,129	-	-	-	-	Zmw_sc00798.1	132,788	Zmw_sc01200.1	25,360	Zpz_sc01935.1	5,877	B	H	H	B	H	A	H	H	H	A	B	H	H	A	H	H	A	H	A	H	H	A	A	H	H	H	H	B	A	A	A	A	B
51	Tag_25783r	22	Zjn_sc00030.1	2,002,651	Zjn_chr04	783,277	7A	7,220,017	7B	6,971,151	Zmw_sc00109.1	45,256	Zmw_sc00798.1	41,000	Zpz_sc00291.1	175,885	B	H	H	B	H	A	H	H	H	A	B	H	H	A	H	H	A	H	A	H	H	A	A	H	H	H	H	B	A	A	A	A	B
52	Tag_25781	22.6	Zjn_sc00030.1	1,964,957	Zjn_chr04	820,971	-	-	-	-	Zmw_sc00109.1	84,000	Zmw_sc00798.1	1,995	Zpz_sc00291.1	138,583	B	H	H	B	H	H	H	H	H	A	B	H	H	A	H	H	A	H	A	H	H	A	A	H	H	H	H	B	A	A	A	A	B
53	Tag_25780r	22.6	Zjn_sc00030.1	1,964,908	Zjn_chr04	821,020	-	-	-	-	Zmw_sc00109.1	84,049	Zmw_sc00798.1	1,946	Zpz_sc00291.1	138,534	B	H	H	B	H	H	H	H	H	A	B	H	H	A	H	H	A	H	A	H	H	A	A	H	H	H	H	B	A	A	A	A	B
54	Tag_25777	23.3	Zjn_sc00030.1	1,859,314	Zjn_chr04	926,614	-	-	-	-	Zmw_sc00370.1	151,158	Zmw_sc00109.1	187,621	Zpz_sc00291.1	44,980	B	H	H	B	H	H	H	H	H	A	B	H	H	H	H	H	A	H	A	H	H	A	A	H	H	H	H	B	A	A	H	H	B
55	Tag_25771ur	23.5	Zjn_sc00030.1	1,810,941	Zjn_chr04	974,987	7A	8,211,567	7B	7,995,656	Zmw_sc00370.1	102,830	Zmw_sc00370.1	102,830	Zpz_sc00291.1	7,683	B	H	H	B	H	H	H	H	H	A	B	H	H	H	H	H	A	H	A	H	H	A	A	H	H	H	H	B	A	A	H	H	B
56	Tag_25760r	24.5	Zjn_sc00030.1	1,713,962	Zjn_chr04	1,071,966	-	-	-	-	Zmw_sc00370.1	1,948	Zmw_sc00370.1	1,948	Zpz_sc01374.1	53,814	B	H	H	B	H	H	H	H	H	A	B	H	H	H	H	H	A	H	A	H	H	A	A	H	H	H	H	B	A	A	H	H	B
57	Tag_25755u	24.7	Zjn_sc00030.1	1,678,554	Zjn_chr04	1,107,374	-	-	-	-	Zmw_sc02462.1	8,898	Zmw_sc02462.1	8,898	Zpz_sc03674.1	19,143	B	H	H	B	H	H	H	H	H	A	B	H	H	H	H	H	A	H	A	H	H	A	A	H	H	H	H	B	A	A	H	H	B
58	Tag_25752u	25.1	Zjn_sc00030.1	1,649,764	Zjn_chr04	1,136,164	-	-	-	-	Zmw_sc03401.1	37,171	Zmw_sc03401.1	37,171	Zpz_sc03871.1	17,618	B	H	B	B	H	H	H	H	H	A	B	H	H	H	H	H	A	H	A	H	H	A	A	H	H	H	H	B	A	A	H	H	B
59	Tag_25749u	25.1	Zjn_sc00030.1	1,622,667	Zjn_chr04	1,163,261	7A	8,749,780	7B	8,704,471	Zmw_sc01669.1	4,080	Zmw_sc01669.1	4,080	Zpz_sc00446.1	103,015	B	H	B	B	H	H	H	H	H	A	B	H	H	H	H	H	A	H	A	H	H	A	A	H	H	H	H	B	A	A	H	H	B
60	Tag_25746	25.2	Zjn_sc00030.1	1,613,060	Zjn_chr04	1,172,868	7A	8,763,032	-	-	Zmw_sc01669.1	13,879	-	-	Zpz_sc00446.1	94,496	B	H	B	B	H	H	H	H	H	A	B	H	H	H	H	H	A	H	A	H	H	A	A	H	H	H	H	B	A	A	H	H	B
61	Tag_24943h	25.3	Zjn_sc00030.1	1,589,460	Zjn_chr04	1,196,468	7A	9,012,677	7B	8,840,323	Zmw_sc01669.1	37,342	Zmw_sc01669.1	37,342	Zpz_sc00446.1	70,124	B	H	B	B	H	H	H	H	H	A	B	H	H	H	H	H	A	H	A	H	H	A	A	H	H	H	H	B	A	A	H	H	B
62	Tag_25740r	25.5	Zjn_sc00030.1	1,578,954	Zjn_chr04	1,206,974	7A	9,029,378	7B	8,857,319	Zmw_sc01593.1	3,636	Zmw_sc01669.1	47,507	Zpz_sc00446.1	59,683	B	H	B	B	H	H	H	H	H	A	B	H	H	H	H	H	A	H	A	H	H	A	A	H	H	H	H	B	A	A	H	H	B
63	Tag_24936h	25.6	Zjn_sc00030.1	1,489,770	Zjn_chr04	1,296,158	-	-	-	-	Zmw_sc06201.1	13,201	Zmw_sc01593.1	98,858	Zpz_sc01043.1	21,214	B	H	B	B	H	H	H	H	H	A	B	H	H	H	H	H	A	H	A	H	H	A	A	H	H	H	H	B	A	A	H	H	B
64	Tag_25720r	25.6	Zjn_sc00030.1	1,365,901	Zjn_chr04	1,420,027	7A	10,194,333	7B	10,095,869	Zmw_sc06195.1	5,302	Zmw_sc05554.1	5,342	Zpz_sc04798.1	6,808	B	H	B	B	H	H	H	H	H	A	B	H	H	H	H	H	A	H	A	H	H	A	A	H	H	H	H	B	A	A	H	H	B
65	Tag_24919hr	25.6	Zjn_sc00030.1	1,340,495	Zjn_chr04	1,445,433	-	-	-	-	Zmw_sc03994.1	39,823	Zmw_sc06689.1	5,113	Zpz_sc01738.1	4,097	B	H	B	B	H	H	H	H	H	A	B	H	H	H	H	H	A	H	A	H	H	A	A	H	H	H	H	B	A	A	H	H	B
66	Tag_25716	25.7	Zjn_sc00030.1	1,326,089	Zjn_chr04	1,459,839	7A	10,613,671	7B	10,696,969	Zmw_sc03994.1	25,546	Zmw_sc03994.1	25,546	Zpz_sc02575.1	6,373	B	H	B	B	H	H	B	H	H	A	B	H	H	H	H	H	A	H	A	H	H	A	A	H	H	H	H	B	A	A	H	H	B
67	Tag_25707r	26.4	Zjn_sc00030.1	1,286,265	Zjn_chr04	1,499,663	-	-	-	-	Zmw_sc08055.1	5,243	Zmw_sc08055.1	5,243	Zpz_sc02122.1	39,540	B	H	B	B	H	H	B	H	H	A	B	H	H	H	H	H	A	H	A	H	H	A	A	H	H	H	H	B	A	A	H	H	B
68	Tag_25705	26.4	Zjn_sc00030.1	1,283,044	Zjn_chr04	1,502,884	7A	10,890,241	7B	11,414,560	Zmw_sc08055.1	2,001	-	-	Zpz_sc01792.1	34,180	B	H	B	B	H	H	B	H	H	A	B	H	H	H	H	H	A	H	A	H	H	A	A	H	H	H	H	B	A	A	H	H	B
69	Tag_25701u	26.6	Zjn_sc00030.1	1,252,877	Zjn_chr04	1,533,051	7A	11,060,526	7B	11,984,086	Zmw_sc02163.1	6,234	Zmw_sc02371.1	25,802	Zpz_sc02991.1	17,006	B	H	B	B	H	H	B	H	H	A	B	H	H	H	H	H	A	H	A	H	H	A	A	H	H	H	H	B	A	A	H	H	B
70	Tag_25697	27.5	Zjn_sc00030.1	1,229,902	Zjn_chr04	1,556,026	-	-	-	-	Zmw_sc01498.1	66,253	Zmw_sc01498.1	73,579	Zpz_sc01643.1	69,575	B	H	-	B	D	H	B	H	H	A	B	D	H	D	H	H	A	D	A	H	-	A	A	H	H	-	H	B	A	A	H	H	B
71	Tag_25695ur	27.5	Zjn_sc00030.1	1,211,209	Zjn_chr04	1,574,719	7A	11,074,806	7B	12,000,665	Zmw_sc01498.1	60,731	Zmw_sc04795.1	18,262	Zpz_sc05627.1	4,478	B	H	B	B	H	H	B	H	H	A	B	H	H	H	H	H	A	H	A	H	H	A	A	H	H	H	H	B	A	A	H	H	B
72	Tag_25691	27.8	Zjn_sc00030.1	1,173,498	Zjn_chr04	1,612,430	-	-	7B	12,175,574	Zmw_sc01499.1	105,267	Zmw_sc01498.1	24,860	Zpz_sc01643.1	28,286	B	H	B	H	H	H	B	H	H	A	B	H	H	H	H	H	A	H	A	H	H	A	A	H	H	H	H	B	A	A	H	H	B
73	Tag_25687	27.9	Zjn_sc00030.1	1,108,186	Zjn_chr04	1,677,742	-	-	-	-	Zmw_sc01499.1	20,427	Zmw_sc00782.1	55,105	Zpz_sc00273.1	160,175	B	D	B	H	H	H	B	H	H	A	B	H	H	H	H	H	A	H	A	H	D	A	A	H	H	H	H	B	A	A	H	H	B
74	Tag_25683	27.9	Zjn_sc00030.1	1,096,679	Zjn_chr04	1,689,249	-	-	-	-	Zmw_sc00782.1	66,201	Zmw_sc01499.1	9,395	Zpz_sc00273.1	149,062	B	H	B	H	H	H	B	H	H	A	B	H	H	H	H	H	A	H	A	H	H	A	A	H	H	H	H	B	A	A	H	H	B
75	Tag_25682u	27.9	Zjn_sc00030.1	1,045,587	Zjn_chr04	1,740,341	-	-	-	-	Zmw_sc00782.1	112,938	Zmw_sc02934.1	61,455	Zpz_sc03120.1	11,944	B	H	B	H	H	H	B	H	H	A	B	H	H	H	H	H	A	H	A	H	H	A	A	H	H	H	H	B	A	A	H	H	B
76	Tag_25681	27.9	Zjn_sc00030.1	1,044,294	Zjn_chr04	1,741,634	-	-	7B	15,209,455	Zmw_sc00782.1	114,234	Zmw_sc00565.1	153,468	Zpz_sc00273.1	98,192	B	H	B	H	H	H	B	H	H	A	B	H	C	H	H	H	A	H	A	H	H	A	A	H	H	H	H	B	A	A	H	C	B
77	Tag_25657r	28.2	Zjn_sc00030.1	722,821	Zjn_chr04	2,063,107	7A	13,517,601	7B	22,343,520	Zmw_sc00207.1	1,108	Zmw_sc00077.1	121,451	Zpz_sc00727.1	128,979	B	H	B	H	H	H	B	H	H	A	B	H	-	H	H	H	A	H	A	H	H	A	A	H	H	H	H	B	A	A	H	H	B
78	Tag_25655u	28.3	Zjn_sc00030.1	708,028	Zjn_chr04	2,077,900	7A	13,524,420	7B	13,849,008	Zmw_sc00077.1	109,920	Zmw_sc00111.1	2,544	Zpz_sc07491.1	354	B	H	B	H	H	H	B	H	H	A	B	H	H	H	H	H	A	H	A	H	C	A	A	H	H	H	H	B	A	A	H	H	B
79	Tag_24831h	29.7	Zjn_sc00030.1	295,221	Zjn_chr04	2,490,707	-	-	-	-	Zmw_sc01175.1	6,535	Zmw_sc00066.1	68,387	Zpz_sc03131.1	21,006	B	H	B	H	H	H	B	H	H	A	B	H	H	H	H	H	A	H	A	H	H	A	A	H	H	H	H	H	A	A	H	H	B
80	Tag_25619	29.7	Zjn_sc00030.1	218,207	Zjn_chr04	2,567,721	-	-	-	-	Zmw_sc01061.1	18,103	Zmw_sc01175.1	107,224	Zpz_sc00413.1	118,209	B	H	B	H	H	H	B	H	H	A	B	H	H	H	H	H	A	H	A	H	H	A	A	H	H	H	H	H	A	A	H	H	B
81	Tag_25617	29.7	Zjn_sc00030.1	210,562	Zjn_chr04	2,575,366	7A	15,746,492	7B	27,697,600	Zmw_sc01175.1	114,880	Zmw_sc01061.1	25,729	Zpz_sc02661.1	12,545	B	H	B	H	H	H	B	H	H	A	B	H	H	H	H	H	A	H	A	H	H	A	A	H	H	H	H	H	A	A	H	H	B
82	Tag_25604	30.2	Zjn_sc00030.1	111,610	Zjn_chr04	2,674,318	-	-	-	-	Zmw_sc01061.1	114,661	-	-	Zpz_sc02180.1	9,676	B	H	B	H	H	H	B	H	H	A	B	H	H	H	H	H	A	H	A	H	H	A	A	H	H	H	H	H	A	A	H	H	B
83	Tag_25600	30.2	Zjn_sc00030.1	92,522	Zjn_chr04	2,693,406	-	-	-	-	Zmw_sc05816.1	12,066	Zmw_sc01061.1	132,589	Zpz_sc02180.1	27,625	B	H	B	-	H	H	-	-	H	A	B	H	H	H	H	D	A	H	A	H	H	-	A	H	H	H	H	H	A	A	H	H	B
84	Tag_25598	30.2	Zjn_sc00030.1	60,875	Zjn_chr04	2,725,053	7A	16,259,439	-	-	Zmw_sc00459.1	184,122	Zmw_sc00839.1	132,363	Zpz_sc01306.1	6,524	B	H	B	H	H	H	B	H	H	A	B	H	H	H	H	H	A	H	A	H	H	A	A	H	H	H	H	H	A	A	H	H	B
85	Tag_25594	30.2	Zjn_sc00030.1	1,541	Zjn_chr04	2,784,387	-	-	-	-	Zmw_sc00839.1	75,738	Zmw_sc00459.1	141,755	Zpz_sc02288.1	40,815	B	H	B	H	H	H	B	H	H	A	B	H	H	H	H	H	A	H	A	H	H	A	A	H	H	H	H	H	A	A	D	H	B
86	Tag_36190u	30.2	Zjn_sc00062.1	755,695	-	-	-	-	-	-	Zmw_sc00459.1	117,079	Zmw_sc00839.1	61,944	Zpz_sc01883.1	60,005	B	-	B	H	-	H	B	-	H	-	-	H	-	H	H	H	A	H	-	H	H	-	A	-	H	H	H	-	D	A	H	H	B
87	Tag_36193	30.2	Zjn_sc00062.1	764,155	Zjn_chr09	2,206,622	-	-	-	-	Zmw_sc00839.1	53,468	Zmw_sc00459.1	108,651	Zpz_sc01883.1	51,578	-	H	B	-	H	H	B	H	H	A	B	-	H	H	H	H	-	H	-	H	H	A	A	H	H	H	H	H	A	A	H	H	B
88	Tag_36223	30.3	Zjn_sc00062.1	1,200,484	Zjn_chr05	7,706,164	-	-	-	-	Zmw_sc01039.1	536	Zmw_sc01590.1	13,396	Zpz_sc00489.1	12,778	-	H	B	-	H	H	B	-	H	A	B	H	H	H	H	H	A	H	A	-	H	-	A	H	H	H	H	-	A	A	H	H	B
89	Tag_36227	30.3	Zjn_sc00062.1	1,280,964	-	-	7A	23,709,122	7B	38,022,397	Zmw_sc00090.1	294,372	Zmw_sc01039.1	79,420	Zpz_sc00489.1	125,513	B	H	B	H	H	H	B	H	H	A	B	H	H	H	H	H	A	H	A	H	H	A	A	H	H	H	H	H	A	A	H	H	B
90	Tag_36229r	30.3	Zjn_sc00062.1	1,321,882	-	-	-	-	-	-	Zmw_sc01039.1	120,326	Zmw_sc00090.1	254,341	Zpz_sc01961.1	54,437	B	H	B	H	H	H	B	H	H	A	B	H	H	A	H	H	A	H	A	H	H	A	A	H	H	H	H	H	A	A	H	H	B
91	Tag_1280	30.3	Zjn_sc00001.1	8,288,505	Zjn_chr04	3,009,318	-	-	-	-	Zmw_sc01932.1	25,955	-	-	Zpz_sc00902.1	88,530	B	H	B	H	H	H	B	H	H	A	B	H	H	H	H	H	A	H	A	H	H	A	A	H	H	H	H	-	A	A	H	H	B
92	Tag_1279	30.3	Zjn_sc00001.1	8,258,225	Zjn_chr04	3,039,598	-	-	-	-	Zmw_sc03215.1	23,064	Zmw_sc01932.1	56,178	Zpz_sc00101.1	289,809	B	H	C	H	H	H	B	H	H	A	B	H	H	H	H	H	A	H	A	H	H	A	A	H	H	H	H	H	A	A	H	H	C
93	Tag_1278	30.3	Zjn_sc00001.1	8,230,851	Zjn_chr04	3,066,972	-	-	-	-	Zmw_sc03215.1	49,220	Zmw_sc01932.1	83,163	Zpz_sc00902.1	18,390	B	H	B	H	H	H	B	H	H	A	B	H	H	H	H	H	A	H	A	H	H	A	A	H	H	H	H	H	A	A	H	H	B
94	Tag_1244h	30.3	Zjn_sc00001.1	7,975,375	Zjn_chr04	3,322,448	-	-	-	-	Zmw_sc00143.1	88,392	-	-	-	-	B	H	B	H	H	H	B	H	H	A	B	H	H	H	H	H	A	H	A	H	H	A	A	H	H	H	H	H	A	A	H	H	B
95	Tag_1249u	30.3	Zjn_sc00001.1	7,872,261	Zjn_chr04	3,425,562	-	-	-	-	Zmw_sc00255.1	157,873	Zmw_sc00143.1	114,342	-	-	B	H	B	H	H	H	B	H	H	A	B	H	H	-	H	H	A	H	A	H	H	A	A	H	H	H	H	H	A	A	H	H	B
96	Tag_1243	30.3	Zjn_sc00001.1	7,767,710	Zjn_chr04	3,530,113	-	-	-	-	Zmw_sc00143.1	233,168	Zmw_sc00255.1	55,777	Zpz_sc00500.1	104,118	B	H	B	H	H	H	B	H	H	A	B	H	H	H	H	H	A	H	A	H	H	A	A	H	H	H	H	H	A	A	H	H	B
97	Tag_1241	30.3	Zjn_sc00001.1	7,761,913	Zjn_chr04	3,535,910	-	-	-	-	Zmw_sc00143.1	241,020	Zmw_sc00255.1	50,008	Zpz_sc00131.1	81,247	B	H	B	H	-	H	B	H	H	A	B	H	H	H	H	H	A	H	A	H	H	A	A	H	H	H	H	H	A	A	H	H	B
98	Tag_1237u	30.3	Zjn_sc00001.1	7,757,772	Zjn_chr04	3,540,051	-	-	-	-	Zmw_sc00143.1	245,038	Zmw_sc00255.1	45,902	Zpz_sc00500.1	91,329	B	H	B	H	H	H	B	-	-	A	B	H	H	H	H	H	A	H	A	H	H	A	A	H	H	H	H	H	A	A	H	-	B
99	Tag_1186h	30.3	Zjn_sc00001.1	7,183,518	Zjn_chr04	4,114,305	7A	26,057,236	-	-	Zmw_sc00118.1	240,121	Zmw_sc02798.1	12,072	Zpz_sc00252.1	82,306	B	H	B	H	H	H	B	H	H	A	B	H	H	H	H	H	A	H	A	H	H	A	A	H	H	H	H	H	A	A	H	H	B
100	Tag_1189u	30.3	Zjn_sc00001.1	7,068,736	Zjn_chr04	4,229,087	7A	26,679,298	-	-	Zmw_sc00118.1	130,357	Zmw_sc01945.1	42,487	Zpz_sc02805.1	18,995	B	H	B	H	H	H	B	H	H	A	B	H	H	H	H	H	A	H	A	H	H	A	A	H	H	H	H	H	A	A	H	H	B
101	Tag_1180	30.3	Zjn_sc00001.1	6,801,441	Zjn_chr04	4,496,382	-	-	-	-	Zmw_sc00256.1	226,202	Zmw_sc05432.1	13,019	Zpz_sc01519.1	31,590	B	H	B	H	H	H	B	H	H	A	B	H	H	H	H	H	A	H	A	H	H	A	A	H	H	H	H	H	A	A	H	H	B
102	Tag_1152h	30.3	Zjn_sc00001.1	6,626,802	Zjn_chr04	4,671,021	-	-	-	-	Zmw_sc00652.1	21,572	Zmw_sc00256.1	53,432	Zpz_sc01376.1	39,564	B	H	B	H	H	H	B	H	H	A	B	H	H	H	H	H	A	H	A	H	H	A	A	H	H	H	H	H	A	A	H	H	B
103	Tag_1165	30.3	Zjn_sc00001.1	6,622,978	Zjn_chr04	4,674,845	-	-	-	-	Zmw_sc00256.1	49,731	-	-	Zpz_sc01376.1	43,393	B	H	B	H	H	H	B	H	H	A	B	H	H	H	H	H	A	H	A	H	H	A	A	H	H	H	C	H	A	A	H	H	B
104	Tag_1136h	30.3	Zjn_sc00001.1	6,377,026	Zjn_chr04	4,920,797	-	-	-	-	Zmw_sc00193.1	112,477	Zmw_sc00057.1	308,336	Zpz_sc01599.1	47,685	B	H	B	H	H	H	B	H	H	A	B	H	H	-	H	H	A	H	A	H	H	A	A	H	H	H	H	H	A	A	H	H	B
105	Tag_1146	30.3	Zjn_sc00001.1	6,326,112	Zjn_chr04	4,971,711	-	-	-	-	Zmw_sc00193.1	162,358	Zmw_sc00057.1	256,006	Zpz_sc00685.1	131,355	B	H	C	H	H	H	B	H	H	A	B	H	H	H	H	H	A	H	A	H	H	A	A	H	H	H	H	H	A	A	H	H	B
106	Tag_1128h	30.3	Zjn_sc00001.1	6,320,614	Zjn_chr04	4,977,209	-	-	-	-	Zmw_sc00057.1	249,086	Zmw_sc00193.1	167,855	Zpz_sc00685.1	124,437	B	H	B	H	H	H	B	H	C	A	B	H	H	C	H	H	A	H	A	H	H	A	A	H	H	H	H	H	A	A	H	H	B
107	Tag_1145u	30.3	Zjn_sc00001.1	6,320,572	Zjn_chr04	4,977,251	-	-	-	-	Zmw_sc00193.1	167,897	Zmw_sc00057.1	249,044	Zpz_sc00685.1	124,396	B	H	B	H	H	H	B	H	H	A	B	H	H	B	H	H	A	H	A	H	H	A	A	H	H	H	H	H	A	A	H	H	B
108	Tag_1127	30.4	Zjn_sc00001.1	6,047,182	Zjn_chr04	5,250,641	-	-	-	-	Zmw_sc07080.1	88	Zmw_sc00057.1	88	Zpz_sc00295.1	174,758	B	H	B	H	H	H	B	H	H	A	B	H	H	H	H	H	A	H	A	H	H	A	A	H	H	H	H	H	A	A	H	H	B
109	Tag_1120	30.4	Zjn_sc00001.1	5,973,376	Zjn_chr04	5,324,447	-	-	-	-	Zmw_sc00367.1	26,843	Zmw_sc04369.1	2,370	Zpz_sc01613.1	20,682	B	H	B	H	H	H	B	H	H	A	B	H	H	H	H	H	A	H	A	H	H	A	A	H	H	H	H	H	A	A	H	H	B
110	Tag_1116	30.5	Zjn_sc00001.1	5,885,534	Zjn_chr04	5,412,289	-	-	-	-	Zmw_sc00367.1	128,302	Zmw_sc03381.1	4,833	Zpz_sc00295.1	20,920	B	H	B	-	H	-	B	H	H	A	B	-	-	H	H	H	A	H	-	H	H	A	A	H	H	H	H	H	A	A	H	H	B
111	Tag_1109	30.6	Zjn_sc00001.1	5,806,501	Zjn_chr04	5,491,322	-	-	-	-	Zmw_sc00367.1	208,415	Zmw_sc05928.1	3,622	Zpz_sc00105.1	305,698	B	H	B	-	-	-	B	H	-	-	B	-	H	H	-	H	A	H	D	H	H	A	-	H	H	H	H	H	A	A	H	-	B
112	Tag_1107	30.6	Zjn_sc00001.1	5,764,162	Zjn_chr04	5,533,661	7A	26,915,563	-	-	Zmw_sc00692.1	1,780	Zmw_sc02880.1	37,712	Zpz_sc00105.1	259,096	B	H	B	H	H	H	B	H	-	A	B	H	H	H	H	H	A	H	A	H	H	A	A	H	H	H	H	H	A	A	H	H	B
113	Tag_1103u	30.6	Zjn_sc00001.1	5,755,686	Zjn_chr04	5,542,137	-	-	-	-	Zmw_sc02880.1	29,229	Zmw_sc00692.1	10,324	Zpz_sc00105.1	250,554	B	H	B	H	H	H	B	H	H	A	B	H	H	H	H	H	A	H	A	H	H	A	A	H	H	H	H	H	A	A	H	H	B
114	Tag_1100	30.6	Zjn_sc00001.1	5,754,278	Zjn_chr04	5,543,545	-	-	-	-	Zmw_sc02880.1	27,821	Zmw_sc00692.1	11,732	Zpz_sc00105.1	249,145	B	H	B	H	H	H	B	H	H	A	B	H	H	H	H	H	A	H	A	H	H	A	A	H	H	H	H	H	A	A	H	H	B
115	Tag_1097u	30.6	Zjn_sc00001.1	5,740,017	Zjn_chr04	5,557,806	-	-	-	-	-	-	-	-	Zpz_sc02432.1	7,687	B	H	B	H	H	H	B	H	H	A	B	H	H	H	H	H	A	H	A	H	H	A	A	H	H	H	H	H	A	A	H	H	B
116	Tag_1075h	30.6	Zjn_sc00001.1	5,673,359	Zjn_chr04	5,624,464	7A	29,783,123	-	-	Zmw_sc00692.1	82,907	Zmw_sc02408.1	51,079	Zpz_sc00105.1	191,106	B	H	B	H	H	H	B	H	H	A	B	H	H	H	H	H	A	H	A	H	H	A	A	H	H	H	H	H	A	A	H	H	B
117	Tag_1072ur	30.7	Zjn_sc00001.1	5,356,741	Zjn_chr04	5,941,082	-	-	-	-	Zmw_sc00546.1	142,735	Zmw_sc03050.1	57,711	Zpz_sc00545.1	88,144	B	H	B	H	H	H	B	H	H	A	B	H	H	H	H	H	A	H	-	H	H	A	A	-	H	H	H	H	A	H	H	H	-
118	Tag_1068ur	30.7	Zjn_sc00001.1	5,343,796	Zjn_chr04	5,954,027	-	-	-	-	Zmw_sc00546.1	130,177	Zmw_sc04886.1	23,368	Zpz_sc00545.1	101,219	B	H	B	H	H	H	B	H	H	A	-	H	H	H	H	H	A	H	A	D	H	A	A	H	H	H	H	H	A	H	H	H	-
119	Tag_1063	31.4	Zjn_sc00001.1	5,313,290	Zjn_chr04	5,984,533	-	-	-	-	Zmw_sc00546.1	107,574	Zmw_sc00584.1	4,896	Zpz_sc00545.1	138,138	B	H	B	H	H	H	B	H	H	A	B	H	H	H	H	H	A	H	A	H	H	A	A	H	H	H	H	H	A	H	H	H	B
120	Tag_1062	31.4	Zjn_sc00001.1	5,304,833	Zjn_chr04	5,992,990	-	-	-	-	Zmw_sc00584.1	13,167	Zmw_sc00546.1	99,144	Zpz_sc00545.1	146,410	B	H	B	-	D	H	B	-	-	-	B	-	H	H	-	H	A	H	-	H	H	A	A	H	H	H	H	-	-	H	H	-	B
121	Tag_1061	31.4	Zjn_sc00001.1	5,302,083	Zjn_chr04	5,995,740	7A	31,015,041	7B	43,192,372	Zmw_sc00546.1	96,393	Zmw_sc00584.1	15,931	Zpz_sc00545.1	149,174	B	H	B	H	H	H	B	H	H	A	B	H	H	H	H	H	A	H	A	H	H	A	A	H	H	H	H	D	A	H	H	H	B
122	Tag_1059	31.4	Zjn_sc00001.1	5,264,153	Zjn_chr04	6,033,670	7A	31,111,817	7B	43,446,710	Zmw_sc00546.1	58,455	Zmw_sc00584.1	54,767	Zpz_sc00696.1	30,849	B	H	B	H	H	H	B	H	H	A	B	H	H	H	H	H	A	H	A	H	H	A	A	H	H	H	H	H	A	H	H	H	B
123	Tag_1035hr	31.7	Zjn_sc00001.1	5,215,645	Zjn_chr04	6,082,178	-	-	-	-	Zmw_sc00546.1	9,548	Zmw_sc00584.1	141,017	Zpz_sc00696.1	99,786	B	H	B	H	H	H	B	H	H	A	B	H	H	H	H	H	A	H	A	H	H	A	A	H	H	H	H	H	A	H	H	H	B
124	Tag_1050	31.8	Zjn_sc00001.1	5,213,418	Zjn_chr04	6,084,405	7A	31,180,335	7B	43,533,849	Zmw_sc00546.1	7,253	Zmw_sc00584.1	143,303	Zpz_sc00696.1	102,086	H	H	B	H	H	H	B	H	H	A	B	H	H	H	H	H	A	H	A	H	H	A	A	H	H	H	H	H	A	H	H	H	B
125	Tag_1023h	31.8	Zjn_sc00001.1	5,164,706	Zjn_chr04	6,133,117	-	-	-	-	Zmw_sc00264.1	221,510	Zmw_sc07587.1	1,670	Zpz_sc01462.1	28,293	H	H	B	H	H	H	B	H	H	A	B	H	H	H	H	H	A	H	A	H	H	A	A	H	H	H	H	H	A	H	H	H	B
126	Tag_1028u	31.9	Zjn_sc00001.1	5,067,251	Zjn_chr04	6,230,572	-	-	-	-	Zmw_sc00264.1	133,214	Zmw_sc00243.1	247,335	Zpz_sc04203.1	6,867	H	H	B	H	H	H	B	H	H	A	B	H	H	H	H	H	A	H	A	H	H	A	A	H	H	H	H	H	A	H	H	H	B
127	Tag_1027	31.9	Zjn_sc00001.1	5,062,641	Zjn_chr04	6,235,182	-	-	-	-	Zmw_sc00264.1	128,612	Zmw_sc00243.1	240,345	Zpz_sc04203.1	13,858	H	H	B	H	H	H	B	C	H	A	B	H	H	H	H	H	A	H	A	H	H	A	A	H	H	C	H	H	A	H	H	H	B
128	Tag_1016u	32.3	Zjn_sc00001.1	4,989,906	Zjn_chr04	6,307,917	-	-	-	-	Zmw_sc00243.1	164,278	Zmw_sc00264.1	57,052	Zpz_sc00441.1	62,206	H	H	B	H	H	H	B	H	H	A	B	H	H	H	H	H	A	H	A	H	H	A	A	H	H	H	H	H	A	H	H	H	B
129	Tag_1011	32.9	Zjn_sc00001.1	4,887,275	Zjn_chr04	6,410,548	7A	32,481,408	7B	44,860,279	Zmw_sc01895.1	49,474	Zmw_sc00243.1	98,855	Zpz_sc00441.1	127,966	H	H	B	D	H	H	B	-	H	-	B	H	H	H	H	H	A	H	-	H	H	A	A	H	H	A	H	H	A	H	H	H	B
130	Tag_1010	32.9	Zjn_sc00001.1	4,880,435	Zjn_chr04	6,417,388	-	-	-	-	Zmw_sc00243.1	91,834	Zmw_sc01895.1	42,593	Zpz_sc00441.1	134,970	H	H	B	-	H	-	B	H	H	-	B	H	H	H	D	H	A	H	A	H	H	A	A	H	H	A	H	-	A	H	H	H	-
131	Tag_1007	32.9	Zjn_sc00001.1	4,870,283	Zjn_chr04	6,427,540	7A	32,576,936	7B	44,881,651	Zmw_sc01895.1	32,119	Zmw_sc00243.1	81,406	Zpz_sc00441.1	145,367	H	H	B	H	H	H	B	H	H	A	B	H	H	H	H	H	A	H	A	H	H	A	A	H	H	A	H	H	A	H	H	H	B
132	Tag_1001	32.9	Zjn_sc00001.1	4,840,149	Zjn_chr04	6,457,674	7A	32,588,214	-	-	Zmw_sc00243.1	35,094	Zmw_sc07275.1	12,306	Zpz_sc00369.1	159,818	H	H	B	H	H	H	B	H	H	A	B	H	H	H	H	H	A	H	A	H	H	A	A	H	H	A	H	H	A	H	H	H	B
133	Tag_996r	32.9	Zjn_sc00001.1	4,806,728	Zjn_chr04	6,491,095	-	-	-	-	Zmw_sc00243.1	2,320	Zmw_sc10220.1	1,022	Zpz_sc00685.1	34,680	H	H	B	H	H	H	B	H	H	A	B	H	H	H	H	H	A	H	A	H	H	A	A	H	H	A	H	H	A	H	H	H	B
134	Tag_994	32.9	Zjn_sc00001.1	4,780,352	Zjn_chr04	6,517,471	-	-	-	-	Zmw_sc05265.1	16,787	Zmw_sc04982.1	15,892	Zpz_sc00369.1	81,323	H	H	B	H	H	H	B	H	H	A	B	H	H	H	H	H	A	H	A	H	H	A	A	H	H	A	H	H	A	H	H	H	B
135	Tag_993u	32.9	Zjn_sc00001.1	4,750,049	Zjn_chr04	6,547,774	7A	33,043,232	-	-	Zmw_sc06612.1	4,013	Zmw_sc04326.1	34,949	Zpz_sc00369.1	47,385	H	H	B	H	H	H	B	H	H	A	B	H	H	H	H	H	A	H	A	H	H	A	A	H	H	A	H	H	A	H	H	H	B
136	Tag_992u	32.9	Zjn_sc00001.1	4,747,717	Zjn_chr04	6,550,106	-	-	-	-	Zmw_sc06612.1	6,071	Zmw_sc04326.1	32,919	Zpz_sc00369.1	45,345	H	H	B	H	H	H	B	-	H	A	B	H	H	H	H	H	A	H	A	H	H	A	A	H	H	A	H	H	A	H	H	H	-
137	Tag_986	33	Zjn_sc00001.1	4,682,479	Zjn_chr04	6,615,194	7A	33,237,266	7B	45,559,813	Zmw_sc01845.1	24,055	Zmw_sc01315.1	45,186	Zpz_sc03544.1	29,276	H	H	B	H	H	H	B	H	H	A	B	H	H	H	B	H	A	H	A	H	H	A	A	H	H	A	H	H	A	H	H	H	B
138	Tag_977	33	Zjn_sc00001.1	4,608,763	Zjn_chr04	6,689,060	-	-	-	-	Zmw_sc01315.1	117,189	Zmw_sc05946.1	20,324	Zpz_sc00394.1	84,931	H	H	B	H	H	H	B	-	-	A	-	H	H	D	B	H	A	H	A	H	H	A	A	H	H	A	H	H	A	H	D	H	B
139	Tag_972u	33.1	Zjn_sc00001.1	4,599,705	Zjn_chr04	6,698,118	-	-	-	-	Zmw_sc05946.1	11,283	Zmw_sc05946.1	11,283	Zpz_sc02230.1	28,755	H	H	B	H	H	H	B	H	H	A	B	H	H	H	B	H	A	H	A	H	H	A	A	H	H	A	H	H	A	H	H	H	B
140	Tag_965	33.1	Zjn_sc00001.1	4,553,374	Zjn_chr04	6,744,449	7A	33,486,834	7B	45,763,140	Zmw_sc02403.1	35,966	Zmw_sc05780.1	1,399	Zpz_sc00394.1	139,333	H	H	B	H	H	H	B	H	H	A	B	H	H	H	B	H	A	H	A	H	H	A	A	H	H	A	H	H	A	H	H	H	B
141	Tag_962	33.1	Zjn_sc00001.1	4,492,205	Zjn_chr04	6,805,618	7A	33,614,510	7B	45,846,005	Zmw_sc05460.1	11,837	Zmw_sc00372.1	199,527	Zpz_sc00068.1	34,945	H	H	B	H	H	H	B	H	H	A	B	H	H	H	B	H	A	H	A	H	-	A	A	H	H	A	H	H	A	H	H	H	B
142	Tag_961	33.1	Zjn_sc00001.1	4,486,178	Zjn_chr04	6,811,645	-	-	-	-	Zmw_sc05460.1	17,176	Zmw_sc00372.1	194,228	Zpz_sc00761.1	113,533	H	H	B	H	H	H	B	H	H	A	B	H	H	H	B	H	A	H	A	H	H	A	A	H	H	A	H	H	A	H	H	H	B
143	Tag_954	33.8	Zjn_sc00001.1	4,427,128	Zjn_chr04	6,870,695	-	-	-	-	Zmw_sc05467.1	21,238	Zmw_sc00372.1	135,907	Zpz_sc00761.1	54,750	H	H	B	H	H	H	B	H	H	A	B	H	H	H	B	H	A	H	A	H	H	A	A	A	H	A	H	H	A	H	H	H	B
144	Tag_950u	33.9	Zjn_sc00001.1	4,416,650	Zjn_chr04	6,881,173	7A	33,990,836	7B	46,181,255	Zmw_sc00372.1	125,338	-	-	Zpz_sc00761.1	43,094	H	H	B	H	B	H	B	B	C	A	B	C	C	H	B	C	A	H	D	C	H	A	A	A	H	A	H	H	A	C	C	C	B
145	Tag_949u	33.9	Zjn_sc00001.1	4,411,884	Zjn_chr04	6,885,939	7A	33,995,579	7B	46,186,062	Zmw_sc00372.1	120,565	Zmw_sc02667.1	8,245	Zpz_sc00761.1	38,330	H	H	B	-	H	H	-	-	-	A	-	H	H	H	-	-	A	H	-	H	H	-	A	A	H	A	H	-	-	-	H	H	-
146	Tag_942	34.1	Zjn_sc00001.1	4,400,656	Zjn_chr04	6,897,167	-	-	-	-	Zmw_sc00372.1	109,340	Zmw_sc07281.1	821	Zpz_sc00761.1	27,103	H	H	B	H	H	H	B	-	H	A	B	H	H	H	B	H	A	H	A	D	H	A	A	A	H	A	A	H	A	H	H	H	B
147	Tag_940	34.1	Zjn_sc00001.1	4,394,651	Zjn_chr04	6,903,172	7A	34,043,136	7B	46,206,645	Zmw_sc00372.1	103,335	Zmw_sc07281.1	4,791	Zpz_sc00761.1	23,134	C	H	B	H	H	H	B	H	H	A	B	H	H	H	B	H	A	H	A	H	H	A	A	A	H	A	H	H	A	H	H	H	B
148	Tag_937u	34.5	Zjn_sc00001.1	4,383,250	Zjn_chr04	6,914,573	7A	34,059,189	7B	46,222,466	Zmw_sc00900.1	143,274	Zmw_sc00372.1	86,478	Zpz_sc00761.1	12,817	H	H	B	H	H	H	B	H	H	A	B	H	H	H	B	H	A	H	A	H	H	A	A	A	H	A	H	H	A	H	H	H	B
149	Tag_933u	35	Zjn_sc00001.1	4,349,961	Zjn_chr04	6,947,862	7A	34,145,945	7B	46,253,924	Zmw_sc00900.1	107,263	Zmw_sc00372.1	60,856	Zpz_sc00360.1	16,039	H	H	B	H	H	H	B	H	H	A	B	H	H	H	B	H	A	H	A	H	H	A	A	A	H	A	H	H	A	H	H	H	B
150	Tag_932u	35	Zjn_sc00001.1	4,339,126	Zjn_chr04	6,958,697	-	-	-	-	Zmw_sc00900.1	96,569	Zmw_sc00372.1	50,017	Zpz_sc00360.1	26,724	H	C	B	H	-	H	B	H	H	A	B	H	H	H	B	H	A	H	A	H	H	-	A	-	H	A	H	-	A	H	H	H	-
151	Tag_930	35.3	Zjn_sc00001.1	4,330,840	Zjn_chr04	6,966,983	-	-	-	-	Zmw_sc00372.1	41,518	Zmw_sc00900.1	88,470	Zpz_sc00360.1	34,879	H	-	B	H	H	H	-	H	H	A	B	H	-	H	B	H	A	H	-	H	H	A	A	A	H	A	H	H	A	H	H	H	-
152	Tag_928u	35.4	Zjn_sc00001.1	4,325,059	Zjn_chr04	6,972,764	-	-	-	-	Zmw_sc00372.1	35,721	Zmw_sc00900.1	73,753	Zpz_sc02893.1	16,369	-	H	B	-	-	-	-	-	-	A	-	-	H	H	-	H	A	H	A	H	H	-	-	A	H	A	H	H	-	H	H	H	B
153	Tag_926	35.7	Zjn_sc00001.1	4,279,282	Zjn_chr04	7,018,541	-	-	-	-	Zmw_sc00900.1	27,416	Zmw_sc06255.1	7,353	Zpz_sc00360.1	99,529	H	H	B	H	H	H	B	D	H	A	B	H	H	H	B	H	A	H	A	H	H	A	A	A	H	A	H	H	A	H	H	H	B
154	Tag_911h	35.7	Zjn_sc00001.1	4,278,542	Zjn_chr04	7,019,281	-	-	-	-	Zmw_sc06255.1	8,095	Zmw_sc00900.1	26,757	Zpz_sc00360.1	100,241	H	H	B	H	H	H	B	H	H	A	B	H	H	H	B	H	A	H	A	H	H	A	A	A	H	A	H	H	A	H	H	H	B
155	Tag_922	35.9	Zjn_sc00001.1	4,264,572	Zjn_chr04	7,033,251	7A	34,569,727	7B	46,521,580	Zmw_sc00900.1	12,918	-	-	Zpz_sc00360.1	114,053	H	H	B	H	H	H	B	H	H	A	B	H	H	H	B	A	A	H	A	H	H	A	A	A	H	A	H	H	A	H	H	H	B
156	Tag_920	36.3	Zjn_sc00001.1	4,261,520	Zjn_chr04	7,036,303	-	-	-	-	Zmw_sc00900.1	9,785	-	-	Zpz_sc00360.1	117,043	H	H	B	H	H	H	B	H	H	A	B	H	H	H	B	A	A	H	A	H	H	A	A	A	H	A	H	H	A	H	H	H	B
157	Tag_900h	36.4	Zjn_sc00001.1	4,238,808	Zjn_chr04	7,059,015	-	-	-	-	Zmw_sc01914.1	16,679	Zmw_sc04456.1	29,507	Zpz_sc00360.1	138,889	H	H	B	H	H	H	B	H	H	A	B	H	H	H	B	A	A	-	A	H	H	A	A	A	H	A	H	H	A	H	H	H	B
158	Tag_915u	36.4	Zjn_sc00001.1	4,238,394	Zjn_chr04	7,059,429	7A	34,675,603	7B	46,723,395	Zmw_sc01914.1	17,093	Zmw_sc04456.1	29,093	Zpz_sc00360.1	139,303	H	H	B	H	H	H	B	H	H	A	B	H	H	H	B	A	A	H	A	H	H	A	A	A	H	A	H	H	A	H	H	H	B
159	Tag_913	36.7	Zjn_sc00001.1	4,233,098	Zjn_chr04	7,064,725	-	-	-	-	Zmw_sc04456.1	23,831	-	-	Zpz_sc00360.1	145,338	H	C	B	C	H	H	B	H	H	A	B	H	H	H	B	A	A	H	A	H	H	A	A	A	H	A	H	H	A	H	H	B	B
160	Tag_908	36.8	Zjn_sc00001.1	4,217,358	Zjn_chr04	7,080,465	7A	34,687,169	7B	46,755,169	Zmw_sc04456.1	5,565	Zmw_sc01914.1	42,207	Zpz_sc00360.1	164,062	H	H	B	H	H	H	B	H	H	A	B	H	H	H	B	A	A	H	A	H	H	A	A	A	H	A	H	H	A	H	H	H	B
161	Tag_905	36.8	Zjn_sc00001.1	4,213,149	Zjn_chr04	7,084,674	-	-	-	-	Zmw_sc04456.1	1,380	Zmw_sc01914.1	46,389	Zpz_sc00360.1	167,861	H	H	B	H	H	H	B	H	H	A	B	H	H	H	B	A	A	H	A	H	H	A	A	A	H	A	H	H	A	H	H	H	B
162	Tag_903u	37.7	Zjn_sc00001.1	4,134,555	Zjn_chr04	7,163,268	7A	34,967,189	7B	47,636,904	Zmw_sc00112.1	290,894	-	-	Zpz_sc00980.1	57,998	H	H	B	H	H	H	B	H	H	A	B	H	H	H	B	A	A	H	A	H	H	A	A	A	H	A	H	H	A	H	H	H	B
163	Tag_901	37.8	Zjn_sc00001.1	4,107,627	Zjn_chr04	7,190,196	-	-	7B	47,665,838	Zmw_sc03144.1	24,723	Zmw_sc00112.1	265,251	Zpz_sc01942.1	12,738	H	H	B	H	H	H	B	H	H	A	B	H	H	H	B	A	A	H	A	H	H	A	A	A	H	A	H	H	A	H	H	H	B
164	Tag_898	37.8	Zjn_sc00001.1	4,104,824	Zjn_chr04	7,192,999	-	-	-	-	Zmw_sc00112.1	262,449	Zmw_sc03144.1	27,539	Zpz_sc01942.1	15,551	H	H	B	H	H	H	B	H	H	A	B	H	H	H	B	A	A	H	A	H	H	A	A	A	H	A	H	H	A	H	H	H	B
165	Tag_895u	37.9	Zjn_sc00001.1	4,096,448	Zjn_chr04	7,201,375	-	-	-	-	Zmw_sc03144.1	40,921	Zmw_sc00112.1	254,082	Zpz_sc01942.1	28,606	H	H	B	H	H	H	B	H	H	A	B	H	H	H	B	A	A	H	A	H	H	A	A	A	H	A	H	H	A	H	H	H	B
166	Tag_894	37.9	Zjn_sc00001.1	4,073,629	Zjn_chr04	7,224,194	-	-	-	-	Zmw_sc01878.1	7,072	Zmw_sc00112.1	231,725	Zpz_sc01942.1	51,109	H	H	B	H	H	H	B	H	H	A	B	H	H	H	B	A	A	H	A	H	H	A	A	A	H	A	H	H	A	H	H	H	B
167	Tag_891	38.1	Zjn_sc00001.1	4,064,349	Zjn_chr04	7,233,474	-	-	-	-	Zmw_sc00112.1	222,442	Zmw_sc01878.1	15,761	Zpz_sc01942.1	60,217	H	H	B	H	H	H	B	H	H	A	B	H	H	H	B	A	A	H	A	H	H	A	A	A	H	A	H	H	A	H	H	H	B
168	Tag_888	38.1	Zjn_sc00001.1	4,060,537	Zjn_chr04	7,237,286	7A	35,254,902	-	-	Zmw_sc00112.1	219,573	-	-	Zpz_sc02779.1	28,112	H	H	B	H	H	H	B	H	H	A	B	H	H	H	B	A	A	H	A	H	H	A	A	A	H	A	H	H	A	H	H	H	B
169	Tag_886	38.1	Zjn_sc00001.1	4,051,221	Zjn_chr04	7,246,602	-	-	-	-	Zmw_sc01878.1	35,641	Zmw_sc00112.1	210,191	Zpz_sc02779.1	11,634	H	H	B	H	H	H	B	H	H	A	B	H	H	H	B	A	A	H	A	H	H	A	A	A	H	A	H	H	A	H	H	H	B
170	Tag_884	38.1	Zjn_sc00001.1	4,049,265	Zjn_chr04	7,248,558	-	-	-	-	Zmw_sc00112.1	208,237	Zmw_sc01878.1	37,635	Zpz_sc02779.1	9,645	H	H	B	H	H	H	B	H	H	A	B	H	H	H	B	A	A	H	A	H	H	A	A	A	H	A	H	H	A	H	H	H	B
171	Tag_882	38.2	Zjn_sc00001.1	4,045,235	Zjn_chr04	7,252,588	-	-	-	-	Zmw_sc00112.1	204,268	Zmw_sc01878.1	41,925	Zpz_sc01864.1	65,579	H	H	B	H	-	H	B	H	H	A	B	H	H	H	B	A	A	H	A	H	H	A	A	A	H	A	H	H	A	H	H	H	B
172	Tag_879	38.3	Zjn_sc00001.1	4,030,073	Zjn_chr04	7,267,750	7A	35,303,769	-	-	Zmw_sc00112.1	186,645	Zmw_sc01878.1	48,651	Zpz_sc01864.1	58,589	H	H	B	H	H	H	B	H	H	A	B	H	H	H	B	A	A	H	A	H	H	A	A	A	H	A	H	H	A	H	H	H	B
173	Tag_875u	38.6	Zjn_sc00001.1	4,012,472	Zjn_chr04	7,285,351	-	-	-	-	Zmw_sc00112.1	169,050	Zmw_sc01878.1	65,928	Zpz_sc01864.1	41,084	H	H	B	H	H	H	B	H	H	A	B	H	H	H	B	A	A	H	A	H	H	A	A	A	H	A	H	H	A	H	H	H	B
174	Tag_873	38.7	Zjn_sc00001.1	3,973,883	Zjn_chr04	7,323,940	7A	35,602,917	7B	48,306,921	Zmw_sc00112.1	131,298	-	-	Zpz_sc01864.1	8,836	H	H	B	H	H	H	B	H	H	A	B	H	H	H	B	A	A	H	A	H	H	A	A	A	H	A	H	H	A	H	H	H	B
175	Tag_868u	39.1	Zjn_sc00001.1	3,925,379	Zjn_chr04	7,372,444	7A	35,650,206	7B	48,429,601	Zmw_sc00112.1	79,065	Zmw_sc01574.1	22,205	Zpz_sc02814.1	4,149	H	H	B	H	H	H	B	A	H	A	B	H	H	H	B	A	A	H	A	H	H	A	A	A	H	A	H	H	A	H	H	H	B
176	Tag_866	39.3	Zjn_sc00001.1	3,914,358	Zjn_chr04	7,383,465	-	-	-	-	Zmw_sc00112.1	68,002	Zmw_sc01574.1	37,712	Zpz_sc00760.1	87,951	H	H	B	H	H	H	B	A	H	A	B	H	H	H	B	A	A	H	A	H	H	A	A	A	H	A	H	H	A	H	H	H	B
177	Tag_861	39.4	Zjn_sc00001.1	3,905,871	Zjn_chr04	7,391,952	7A	43,438,053	7B	48,760,788	Zmw_sc00112.1	59,473	Zmw_sc01574.1	45,796	Zpz_sc00760.1	96,424	H	H	B	H	H	H	B	A	H	A	B	H	H	H	B	A	A	H	A	H	H	A	A	A	H	A	H	H	A	H	H	H	B
178	Tag_860	39.4	Zjn_sc00001.1	3,903,221	Zjn_chr04	7,394,602	7A	35,763,282	7B	48,763,210	Zmw_sc01574.1	48,501	Zmw_sc00112.1	56,770	Zpz_sc06028.1	3,147	H	H	B	H	H	H	B	A	H	A	B	H	H	H	B	A	A	H	A	H	H	A	A	A	H	A	H	H	A	H	H	H	B
179	Tag_856	39.9	Zjn_sc00001.1	3,880,343	Zjn_chr04	7,417,480	-	-	-	-	Zmw_sc01574.1	71,405	-	-	Zpz_sc00760.1	122,108	H	H	B	H	H	H	B	A	H	A	B	H	H	H	B	A	A	H	A	H	H	A	A	A	H	A	H	H	A	H	H	H	B
180	Tag_854r	40.4	Zjn_sc00001.1	3,870,791	Zjn_chr04	7,427,032	7A	35,846,765	7B	48,861,334	Zmw_sc01574.1	80,981	Zmw_sc00112.1	24,327	Zpz_sc01339.1	22,003	H	H	B	H	H	H	B	A	H	A	B	H	H	H	B	A	A	H	A	H	H	A	A	A	H	A	H	H	A	H	H	H	B
181	Tag_843	40.7	Zjn_sc00001.1	3,815,081	Zjn_chr04	7,482,742	7A	36,141,659	7B	49,126,245	Zmw_sc02536.1	27,038	Zmw_sc02147.1	60,461	Zpz_sc01339.1	81,025	H	H	B	H	H	H	B	A	H	A	B	H	H	H	B	A	A	H	A	H	H	A	A	A	H	A	H	H	A	H	H	H	B
182	Tag_841	40.9	Zjn_sc00001.1	3,813,528	Zjn_chr04	7,484,295	7A	36,142,676	7B	49,127,274	Zmw_sc02536.1	28,591	Zmw_sc02147.1	62,001	Zpz_sc01339.1	82,578	H	H	B	H	H	H	B	A	H	A	B	H	H	H	B	A	A	H	A	H	H	A	A	A	H	A	H	H	A	H	H	H	B
183	Tag_837	41.4	Zjn_sc00001.1	3,796,820	Zjn_chr04	7,501,003	-	-	-	-	Zmw_sc02536.1	45,925	Zmw_sc02147.1	81,359	Zpz_sc02718.1	30,835	H	H	B	H	H	H	B	A	H	A	B	C	D	H	B	A	A	H	A	H	H	H	A	-	H	A	H	H	H	B	H	H	B
184	Tag_833	41.9	Zjn_sc00001.1	3,762,099	Zjn_chr04	7,535,724	-	-	-	-	Zmw_sc03943.1	24,492	-	-	Zpz_sc02632.1	20,367	H	H	B	H	H	H	B	A	H	A	B	H	A	H	B	A	A	H	A	H	C	H	A	A	H	A	H	H	H	H	H	H	B
185	Tag_827	41.9	Zjn_sc00001.1	3,741,574	Zjn_chr04	7,556,249	-	-	-	-	Zmw_sc10625.1	1,648	Zmw_sc07494.1	11,877	Zpz_sc01480.1	70,741	H	H	B	H	H	H	B	A	H	A	B	H	A	H	B	A	A	H	A	H	H	H	A	A	H	A	H	H	H	H	H	H	B
186	Tag_825u	41.9	Zjn_sc00001.1	3,737,146	Zjn_chr04	7,560,677	-	-	-	-	Zmw_sc08402.1	4,926	-	-	Zpz_sc01480.1	66,073	H	H	B	H	H	H	B	A	H	A	B	H	A	H	B	A	A	H	A	H	H	H	A	A	H	A	H	H	H	H	H	H	B
187	Tag_822u	41.9	Zjn_sc00001.1	3,726,397	Zjn_chr04	7,571,426	-	-	-	-	Zmw_sc02392.1	8,486	Zmw_sc05648.1	8,016	Zpz_sc01480.1	55,800	-	A	-	H	H	H	B	A	C	A	-	A	A	H	-	A	-	H	A	D	H	-	A	A	H	A	H	-	H	H	H	H	-
188	Tag_820	42.1	Zjn_sc00001.1	3,707,610	Zjn_chr04	7,590,213	-	-	-	-	Zmw_sc02206.1	79,267	Zmw_sc02392.1	28,313	Zpz_sc01480.1	36,092	H	H	B	H	H	H	B	A	H	A	B	H	A	H	B	A	A	H	A	H	H	H	A	A	H	A	H	H	H	H	H	H	B
189	Tag_815u	42.1	Zjn_sc00001.1	3,687,655	Zjn_chr04	7,610,168	7A	36,725,772	7B	49,748,787	Zmw_sc02392.1	45,049	Zmw_sc02206.1	60,701	Zpz_sc01480.1	8,977	H	H	B	H	H	H	B	A	H	A	B	H	A	H	B	A	A	H	A	H	H	H	A	A	H	A	H	H	H	H	H	H	B
190	Tag_805ur	42.6	Zjn_sc00001.1	3,636,297	Zjn_chr04	7,661,526	7A	37,300,382	7B	49,941,584	Zmw_sc04785.1	16,436	Zmw_sc02206.1	7,355	Zpz_sc00830.1	6,240	H	H	B	H	H	H	B	A	H	A	B	H	A	H	B	A	A	H	A	H	H	H	A	A	H	A	H	H	H	H	H	H	B
191	Tag_798	42.6	Zjn_sc00001.1	3,630,257	Zjn_chr04	7,667,566	-	-	-	-	Zmw_sc02206.1	1,187	Zmw_sc04785.1	22,638	Zpz_sc00806.1	78,699	H	H	B	H	H	H	B	A	H	A	B	H	A	H	B	A	A	H	A	H	H	H	A	A	H	A	H	H	H	H	H	H	B
192	Tag_785u	42.6	Zjn_sc00001.1	3,537,319	Zjn_chr04	7,760,504	-	-	-	-	Zmw_sc03757.1	22,960	Zmw_sc02086.1	18,990	Zpz_sc00830.1	91,803	H	H	B	H	H	H	B	A	H	A	B	H	A	H	B	A	A	H	A	H	H	H	A	A	H	A	H	H	H	H	H	H	B
193	Tag_783	42.6	Zjn_sc00001.1	3,529,402	Zjn_chr04	7,768,421	7A	37,299,327	7B	50,183,450	Zmw_sc02086.1	26,887	Zmw_sc03757.1	30,461	Zpz_sc00830.1	99,282	H	H	B	H	H	H	B	A	H	A	B	H	A	H	B	A	A	H	A	H	H	H	A	A	H	A	H	H	H	H	H	H	B
194	Tag_777u	42.9	Zjn_sc00001.1	3,509,636	Zjn_chr04	7,788,187	7A	37,447,808	7B	50,344,175	Zmw_sc03930.1	6,237	Zmw_sc02086.1	46,483	Zpz_sc02556.1	9,563	H	H	B	H	H	H	B	A	H	A	B	H	A	H	B	A	A	H	A	H	H	H	A	A	H	A	H	H	H	H	H	H	B
195	Tag_776ur	42.9	Zjn_sc00001.1	3,507,315	Zjn_chr04	7,790,508	-	-	-	-	Zmw_sc03930.1	8,596	Zmw_sc02086.1	48,820	Zpz_sc02556.1	11,897	H	H	B	H	H	H	B	A	H	A	B	H	A	H	B	A	A	H	A	H	H	H	A	A	H	A	H	H	H	H	H	H	B
196	Tag_769	42.9	Zjn_sc00001.1	3,480,687	Zjn_chr04	7,817,136	-	-	-	-	Zmw_sc03930.1	34,717	Zmw_sc02086.1	75,104	Zpz_sc02556.1	37,149	H	H	B	H	H	H	B	A	H	A	B	H	A	H	B	A	A	H	A	H	H	H	A	A	H	A	H	C	H	H	H	H	B
197	Tag_760	43.3	Zjn_sc00001.1	3,455,657	Zjn_chr04	7,842,166	-	-	-	-	Zmw_sc06043.1	7,198	Zmw_sc01071.1	119,426	Zpz_sc00063.1	34,557	H	H	B	H	H	H	B	A	H	A	B	H	A	H	B	A	A	H	A	H	H	H	A	A	H	A	H	H	H	H	H	H	B
198	Tag_757	43.9	Zjn_sc00001.1	3,402,029	Zjn_chr04	7,895,794	-	-	-	-	Zmw_sc01792.1	45,679	-	-	Zpz_sc04368.1	2,963	H	H	B	H	H	H	B	A	H	A	B	H	A	H	B	A	A	H	A	H	H	H	A	A	H	A	H	H	H	H	H	H	B
199	Tag_755	44.2	Zjn_sc00001.1	3,399,086	Zjn_chr04	7,898,737	-	-	-	-	Zmw_sc01792.1	48,593	Zmw_sc03456.1	48,491	Zpz_sc00063.1	88,874	H	H	B	H	H	H	B	A	H	A	B	H	A	H	B	A	A	H	A	H	-	H	A	A	H	A	H	H	H	H	H	H	B
200	Tag_754	44.2	Zjn_sc00001.1	3,396,299	Zjn_chr04	7,901,524	-	-	-	-	Zmw_sc03456.1	45,705	Zmw_sc01792.1	50,812	Zpz_sc01631.1	70,324	H	H	B	H	H	H	B	A	H	A	B	H	A	H	B	A	A	H	A	H	H	H	A	A	H	A	H	H	H	H	H	H	B
201	Tag_746	44.6	Zjn_sc00001.1	3,351,019	Zjn_chr04	7,946,804	7A	38,258,734	7B	51,120,620	Zmw_sc03456.1	1	Zmw_sc01792.1	94,194	Zpz_sc00063.1	134,745	H	H	B	H	H	H	B	A	H	A	B	H	A	H	B	A	A	H	A	H	H	H	A	A	H	A	H	H	H	H	H	H	B
202	Tag_741	44.9	Zjn_sc00001.1	3,316,397	Zjn_chr04	7,981,426	-	-	-	-	Zmw_sc02389.1	59,601	Zmw_sc03272.1	32,854	Zpz_sc01943.1	15,792	H	H	B	H	H	H	B	A	H	A	B	H	A	H	B	A	A	H	A	H	H	H	A	A	H	A	H	H	H	H	H	H	B
203	Tag_738	44.9	Zjn_sc00001.1	3,302,268	Zjn_chr04	7,995,555	7A	38,338,473	7B	51,195,100	Zmw_sc02389.1	45,455	Zmw_sc01333.1	49,929	Zpz_sc01943.1	44,150	H	H	B	H	C	H	B	A	H	A	B	H	A	H	B	A	A	H	A	H	H	H	A	A	H	A	H	H	H	H	H	H	B
204	Tag_736u	44.9	Zjn_sc00001.1	3,261,979	Zjn_chr04	8,035,844	7A	38,453,749	7B	51,302,845	Zmw_sc02389.1	6,018	Zmw_sc01333.1	82,631	Zpz_sc02301.1	26,139	H	H	B	H	H	H	B	A	H	A	B	H	A	H	B	A	A	H	A	H	H	H	A	A	H	A	H	H	H	H	H	H	B
205	Tag_733u	44.9	Zjn_sc00001.1	3,249,737	Zjn_chr04	8,048,086	-	-	-	-	Zmw_sc03931.1	6,245	Zmw_sc01333.1	94,024	Zpz_sc02301.1	14,738	H	H	B	H	H	H	B	A	H	A	B	H	A	H	B	A	A	H	A	H	H	H	A	A	H	A	H	H	H	H	H	H	B
206	Tag_730u	45	Zjn_sc00001.1	3,213,556	Zjn_chr04	8,084,267	-	-	-	-	Zmw_sc03931.1	41,211	Zmw_sc00722.1	128,583	Zpz_sc00809.1	18,796	H	H	B	H	C	H	B	A	H	A	B	H	A	H	B	A	A	H	A	H	H	H	A	A	H	A	H	C	H	H	H	H	B
207	Tag_49662	45.1	Zjn_sc00356.1	8,147	Zjn_chr04	8,192,318	-	-	-	-	Zmw_sc01527.1	88,875	Zmw_sc00722.1	23,604	Zpz_sc03013.1	17,957	H	H	B	H	H	H	B	A	H	A	B	H	A	H	B	A	A	H	A	H	H	H	A	A	H	A	H	H	H	H	H	H	B
208	Tag_719	45.4	Zjn_sc00001.1	3,084,551	Zjn_chr04	8,213,272	-	-	-	-	Zmw_sc01527.1	104,363	Zmw_sc00722.1	3,732	Zpz_sc03013.1	33,205	H	H	B	H	H	H	B	A	H	A	B	H	A	H	B	A	A	H	A	H	H	H	A	A	H	A	H	H	H	H	H	H	B
209	Tag_718u	45.4	Zjn_sc00001.1	3,083,855	Zjn_chr04	8,213,968	-	-	-	-	Zmw_sc00722.1	3,057	Zmw_sc01527.1	105,029	Zpz_sc06982.1	1,339	H	H	B	H	H	H	B	A	H	A	B	H	A	H	B	A	A	H	A	H	H	H	A	A	H	A	H	H	H	H	H	H	B
210	Tag_717	45.4	Zjn_sc00001.1	3,078,384	Zjn_chr04	8,219,439	-	-	-	-	Zmw_sc07967.1	894	Zmw_sc08870.1	5,169	Zpz_sc02496.1	42,292	H	H	B	H	H	H	B	-	H	A	B	H	-	H	B	A	A	H	A	H	H	H	A	A	H	A	H	H	H	H	H	H	B
211	Tag_712	45.7	Zjn_sc00001.1	3,072,133	Zjn_chr04	8,225,690	-	-	-	-	Zmw_sc05569.1	5,167	-	-	Zpz_sc02496.1	36,120	H	H	B	H	H	H	B	A	H	A	B	H	A	H	B	A	A	H	A	H	H	H	A	A	H	A	H	H	H	H	H	H	B
212	Tag_703r	46.2	Zjn_sc00001.1	3,029,642	Zjn_chr04	8,268,181	7A	40,903,431	7B	51,803,749	Zmw_sc05097.1	21,915	Zmw_sc04973.1	22,492	Zpz_sc04112.1	17,041	H	H	H	H	H	H	B	A	H	A	B	H	A	H	B	A	A	H	A	H	H	H	A	A	H	A	H	H	H	H	H	H	B
213	Tag_700	46.3	Zjn_sc00001.1	3,021,214	Zjn_chr04	8,276,609	7A	40,914,253	7B	51,813,079	Zmw_sc04973.1	30,796	Zmw_sc05097.1	30,196	Zpz_sc01165.1	7,752	H	H	H	C	H	H	B	A	H	A	B	H	A	H	B	A	A	H	A	H	H	H	A	A	H	A	H	H	H	H	H	H	B
214	Tag_691	46.5	Zjn_sc00001.1	2,993,955	Zjn_chr04	8,303,868	-	-	7B	51,841,498	Zmw_sc00232.1	219,794	Zmw_sc02069.1	65,716	Zpz_sc01165.1	43,991	H	H	H	H	H	H	B	A	H	A	B	H	A	H	B	A	A	B	A	H	H	H	A	A	H	A	H	H	H	H	H	H	B
215	Tag_686	47	Zjn_sc00001.1	2,983,142	Zjn_chr04	8,314,681	7A	40,965,996	7B	51,859,561	Zmw_sc00232.1	204,338	Zmw_sc02069.1	55,488	Zpz_sc01165.1	57,378	H	H	H	H	H	H	H	A	H	A	B	H	A	H	B	A	A	B	A	H	-	H	A	A	H	-	H	H	H	H	H	H	B
[truncated: 6,467 more rows]
[truncated: 506 more columns]
